# Supplementary material for: Vasorin Deletion in C57BL/6J Mice Induces Hepatocyte Autophagy through Glycogen-Mediated mTOR Regulation
Source: Nutrients. 2022 Aug 31;14(17):3600. doi: 10.3390/nu14173600 (PMC9460126; doi:10.3390/nu14173600)
Supplement: Supplementary file 1 [file nutrients-14-03600-s001.zip]

Archive with 6 entries (6 files):
- Figure S1.tif
- Table S1.pdf
- Table S2.xlsx
- Table S3.xlsx
- Table S4.xlsx
- Table S5.xlsx
