# Supplementary material for: Vasorin Deletion in C57BL/6J Mice Induces Hepatocyte Autophagy through Glycogen-Mediated mTOR Regulation
Source: Nutrients. 2022 Aug 31;14(17):3600. doi: 10.3390/nu14173600 (PMC9460126; doi:10.3390/nu14173600)
Supplement: Supplementary file 1 [file nutrients-14-03600-s001.zip › Table S2.xlsx]

## Sheet: Table S2
miRNA id	Count(WT_liver)	Count(Vasn−/−_liver)	TPM(WT_liver)	TPM(Vasn−/−_liver)	log2 Ratio(Vasn−/−_liver/WT_liver)	Up-Down-Regulation(HO_liver/WT_liver)	P-value	FDR
novel_mir324	0	369	0.001	15.44	13.9144	Up	4.66892e-115	6.70879e-114
mmu-miR-297c-5p	0	202	0.001	8.45	13.0447	Up	2.56118e-63	2.64217e-62
mmu-miR-467h	0	65	0.001	2.72	11.4094	Up	7.1317e-21	4.75578e-20
novel_mir305	0	46	0.001	1.93	10.9144	Up	5.4915e-15	3.17141e-14
novel_mir263	0	39	0.001	1.63	10.6707	Up	8.09844e-13	4.36376e-12
mmu-miR-3074-5p	9	12134	0.36	507.86	10.4622	Up	0	0
novel_mir25	0	32	0.001	1.34	10.388	Up	1.19429e-10	5.85981e-10
novel_mir16	0	29	0.001	1.21	10.2408	Up	1.01522e-09	4.84334e-09
novel_mir113	0	27	0.001	1.13	10.1421	Up	4.22854e-09	1.99369e-08
novel_mir176	0	26	0.001	1.09	10.0901	Up	8.6299e-09	4.02173e-08
novel_mir50	0	25	0.001	1.05	10.0362	Up	1.76125e-08	8.08301e-08
novel_mir35	0	25	0.001	1.05	10.0362	Up	1.76125e-08	8.05239e-08
novel_mir136	0	24	0.001	1	9.96578	Up	3.59448e-08	1.60094e-07
novel_mir334	0	24	0.001	1	9.96578	Up	3.59448e-08	1.59505e-07
mmu-miR-1306-5p	0	23	0.001	0.96	9.90689	Up	7.3359e-08	3.18505e-07
novel_mir74	0	23	0.001	0.96	9.90689	Up	7.3359e-08	3.17363e-07
novel_mir309	0	22	0.001	0.92	9.84549	Up	1.49716e-07	6.34061e-07
novel_mir19	0	22	0.001	0.92	9.84549	Up	1.49716e-07	6.31844e-07
novel_mir327	0	20	0.001	0.84	9.71425	Up	6.23592e-07	2.54282e-06
novel_mir120	0	20	0.001	0.84	9.71425	Up	6.23592e-07	2.53426e-06
novel_mir279	0	19	0.001	0.8	9.64386	Up	1.27267e-06	5.08647e-06
novel_mir262	0	18	0.001	0.75	9.55075	Up	2.59736e-06	1.01457e-05
novel_mir301	0	18	0.001	0.75	9.55075	Up	2.59736e-06	1.01129e-05
novel_mir51	0	18	0.001	0.75	9.55075	Up	2.59736e-06	1.00804e-05
novel_mir53	0	18	0.001	0.75	9.55075	Up	2.59736e-06	1.00481e-05
mmu-miR-1298-5p	0	17	0.001	0.71	9.47168	Up	5.30088e-06	1.98086e-05
novel_mir167	0	16	0.001	0.67	9.38802	Up	1.08184e-05	3.87472e-05
novel_mir173	0	16	0.001	0.67	9.38802	Up	1.08184e-05	3.86326e-05
novel_mir3	0	16	0.001	0.67	9.38802	Up	1.08184e-05	3.85186e-05
novel_mir37	0	16	0.001	0.67	9.38802	Up	1.08184e-05	3.84053e-05
novel_mir222	0	15	0.001	0.63	9.29921	Up	2.2079e-05	7.70213e-05
novel_mir169	0	15	0.001	0.63	9.29921	Up	2.2079e-05	7.67993e-05
novel_mir320	0	14	0.001	0.59	9.20457	Up	4.50604e-05	0.000154073
novel_mir43	0	14	0.001	0.59	9.20457	Up	4.50604e-05	0.000153638
novel_mir105	0	14	0.001	0.59	9.20457	Up	4.50604e-05	0.000153205
novel_mir42	0	13	0.001	0.54	9.07682	Up	9.19624e-05	0.000298383
novel_mir260	0	13	0.001	0.54	9.07682	Up	9.19624e-05	0.000297583
novel_mir282	0	13	0.001	0.54	9.07682	Up	9.19624e-05	0.000296788
novel_mir351	0	13	0.001	0.54	9.07682	Up	9.19624e-05	0.000295996
novel_mir179	0	13	0.001	0.54	9.07682	Up	9.19624e-05	0.000295209
novel_mir323	0	12	0.001	0.5	8.96578	Up	0.000187683	0.000585359
novel_mir289	0	12	0.001	0.5	8.96578	Up	0.000187683	0.00058385
novel_mir242	0	12	0.001	0.5	8.96578	Up	0.000187683	0.000582349
novel_mir236	0	12	0.001	0.5	8.96578	Up	0.000187683	0.000580856
novel_mir62	0	12	0.001	0.5	8.96578	Up	0.000187683	0.00057937
novel_mir343	0	12	0.001	0.5	8.96578	Up	0.000187683	0.000577893
novel_mir123	0	12	0.001	0.5	8.96578	Up	0.000187683	0.000576422
novel_mir24	0	12	0.001	0.5	8.96578	Up	0.000187683	0.000574959
novel_mir345	0	12	0.001	0.5	8.96578	Up	0.000187683	0.000573503
novel_mir241	0	12	0.001	0.5	8.96578	Up	0.000187683	0.000572055
novel_mir256	0	12	0.001	0.5	8.96578	Up	0.000187683	0.000570614
mmu-miR-219c-3p	4	109	0.16	4.56	4.83289	Up	7.7822e-29	5.79822e-28
mmu-miR-3065-5p	3	47	0.12	1.97	4.03709	Up	7.88808e-12	4.06877e-11
novel_mir108	773	7503	31.08	314.03	3.33684	Up	0	0
novel_mir207	758	6804	30.48	284.77	3.22386	Up	0	0
mmu-miR-378c	163	1460	6.55	61.11	3.22184	Up	2.59382e-272	6.02066e-271
mmu-miR-486a-3p	24	186	0.97	7.78	3.00371	Up	6.36102e-34	5.0846e-33
novel_mir72	41	295	1.65	12.35	2.90397	Up	4.72628e-51	4.42219e-50
mmu-let-7i-3p	529	2826	21.27	118.28	2.47531	Up	0	0
mmu-miR-34b-5p	18	90	0.72	3.77	2.3885	Up	1.43033e-13	7.91928e-13
mmu-miR-3057-3p	7	28	0.28	1.17	2.06301	Up	0.000197609	0.00059778
mmu-miR-7085-3p	18	68	0.72	2.85	1.98489	Up	1.16039e-08	5.36626e-08
mmu-miR-188-5p	72	267	2.9	11.18	1.9468	Up	2.00744e-29	1.51436e-28
mmu-miR-292a-3p	12	43	0.48	1.8	1.90689	Up	1.07346e-05	3.85614e-05
mmu-miR-449a-5p	259	931	10.41	38.97	1.90439	Up	1.85708e-95	2.33489e-94
mmu-miR-144-5p	42	151	1.69	6.32	1.9029	Up	8.2603e-17	4.96029e-16
mmu-miR-292b-5p	26	92	1.05	3.85	1.87447	Up	1.24212e-10	6.06979e-10
mmu-miR-7240-5p	10	34	0.4	1.42	1.82782	Up	0.000146431	0.000461468
mmu-miR-671-5p	439	1484	17.65	62.11	1.81516	Up	1.22583e-141	1.92153e-140
mmu-miR-874-5p	59	199	2.37	8.33	1.81343	Up	2.27504e-20	1.49238e-19
mmu-miR-34c-3p	26	88	1.05	3.68	1.80932	Up	8.04648e-10	3.88484e-09
mmu-let-7b-3p	101	314	4.06	13.14	1.69441	Up	1.34999e-28	9.99657e-28
mmu-miR-669f-3p	25	78	1.01	3.26	1.69052	Up	3.4421e-08	1.53875e-07
mmu-miR-101a-5p	14	43	0.56	1.8	1.6845	Up	5.36086e-05	0.000180742
mmu-miR-29a-3p	30966	91670	1245.16	3836.76	1.62356	Up	0	0
mmu-miR-744-5p	1540	4391	61.92	183.78	1.5695	Up	0	0
mmu-miR-144-3p	1888	5080	75.92	212.62	1.48573	Up	0	0
mmu-miR-29c-3p	6185	16466	248.7	689.17	1.47045	Up	0	0
mmu-miR-3968	81	212	3.26	8.87	1.44406	Up	4.97162e-16	2.95603e-15
mmu-miR-194-5p	105274	275030	4233.12	11511.1	1.44323	Up	0	0
mmu-miR-29b-3p	1511	3881	60.76	162.44	1.41871	Up	1.64888e-257	3.61855e-256
mmu-miR-214-3p	650	1611	26.14	67.43	1.36713	Up	3.03704e-102	3.94162e-101
novel_mir214	50	114	2.01	4.77	1.24679	Up	1.15582e-07	4.98241e-07
mmu-miR-551b-3p	35	79	1.41	3.31	1.23114	Up	1.26857e-05	4.47709e-05
mmu-miR-1968-5p	43	95	1.73	3.98	1.202	Up	2.65454e-06	1.02365e-05
mmu-miR-486a-5p,mmu-miR-486b-5p	1396	2954	56.13	123.64	1.1393	Up	4.98644e-140	7.7162e-139
mmu-miR-664-5p	69	145	2.77	6.07	1.13181	Up	3.2269e-08	1.45331e-07
mmu-miR-34b-3p	59	124	2.37	5.19	1.13085	Up	3.20264e-07	1.32838e-06
mmu-miR-2137	101	211	4.06	8.83	1.12093	Up	3.2685e-11	1.64378e-10
mmu-miR-486b-3p	46	96	1.85	4.02	1.11967	Up	8.16502e-06	2.95951e-05
mmu-miR-874-3p	477	989	19.18	41.39	1.10968	Up	3.43766e-46	3.00671e-45
mmu-miR-122-3p	209417	433353	8420.77	18137.6	1.10696	Up	0	0
mmu-miR-669a-3p,mmu-miR-669o-3p	64	129	2.57	5.4	1.07119	Up	6.13342e-07	2.5095e-06
novel_mir1	789	1571	31.73	65.75	1.05114	Up	2.1904e-66	2.29897e-65
mmu-miR-151-3p	1782	3475	71.66	145.44	1.02118	Up	6.53292e-138	9.98131e-137
mmu-miR-547-3p	60	116	2.41	4.86	1.01192	Up	6.5346e-06	2.39734e-05
mmu-miR-21a-3p	464	892	18.66	37.33	1.00039	Up	1.40108e-35	1.13497e-34
mmu-miR-30e-5p	3530	6784	141.94	283.94	1.0003	Up	2.55518e-258	5.7113e-257
mmu-miR-383-3p	39	75	1.57	3.14	1	Up	0.000322542	0.000949532
novel_mir63	26	0	1.05	0.001	-10.0362	Down	2.54526e-08	1.15061e-07
novel_mir288	25	0	1.01	0.001	-9.98014	Down	4.99056e-08	2.1904e-07
novel_mir201	19	0	0.76	0.001	-9.56986	Down	2.8357e-06	1.08313e-05
novel_mir336	19	0	0.76	0.001	-9.56986	Down	2.8357e-06	1.07971e-05
novel_mir233	16	0	0.64	0.001	-9.32193	Down	2.13754e-05	7.47829e-05
novel_mir49	15	0	0.6	0.001	-9.22882	Down	4.19116e-05	0.000144123
novel_mir243	15	0	0.6	0.001	-9.22882	Down	4.19116e-05	0.000143714
novel_mir170	14	0	0.56	0.001	-9.12928	Down	8.21774e-05	0.000271748
novel_mir9	14	0	0.56	0.001	-9.12928	Down	8.21774e-05	0.000271006
novel_mir304	14	0	0.56	0.001	-9.12928	Down	8.21774e-05	0.000270267
novel_mir287	14	0	0.56	0.001	-9.12928	Down	8.21774e-05	0.000269533
novel_mir94	14	0	0.56	0.001	-9.12928	Down	8.21774e-05	0.000268802
novel_mir281	13	0	0.52	0.001	-9.02237	Down	0.000161128	0.000506462
novel_mir73	13	0	0.52	0.001	-9.02237	Down	0.000161128	0.000505147
novel_mir17	13	0	0.52	0.001	-9.02237	Down	0.000161128	0.000503838
novel_mir216	12	0	0.48	0.001	-8.90689	Down	0.00031593	0.000941549
novel_mir271	12	0	0.48	0.001	-8.90689	Down	0.00031593	0.00093923
novel_mir45	12	0	0.48	0.001	-8.90689	Down	0.00031593	0.000936923
novel_mir299	12	0	0.48	0.001	-8.90689	Down	0.00031593	0.000934626
novel_mir230	12	0	0.48	0.001	-8.90689	Down	0.00031593	0.000932341
mmu-miR-669c-5p	199	2	8	0.08	-6.64386	Down	3.23382e-55	3.12258e-54
mmu-miR-7019-3p	21	1	0.84	0.04	-4.39232	Down	8.68876e-06	3.13992e-05
mmu-miR-1247-3p	155	12	6.23	0.5	-3.63923	Down	7.08602e-32	5.48258e-31
mmu-miR-212-5p	44	6	1.77	0.25	-2.82375	Down	3.98408e-08	1.75503e-07
mmu-miR-363-3p	203	32	8.16	1.34	-2.60634	Down	2.32638e-30	1.766e-29
mmu-miR-770-3p	50	9	2.01	0.38	-2.40312	Down	7.12662e-08	3.11661e-07
mmu-miR-532-3p	105	19	4.22	0.8	-2.39917	Down	4.32506e-15	2.50978e-14
mmu-miR-106a-5p	40	9	1.61	0.38	-2.08299	Down	1.06599e-05	3.84076e-05
mmu-miR-18b-5p	62	14	2.49	0.59	-2.07736	Down	3.75588e-08	1.66057e-07
mmu-miR-376c-5p	30	7	1.21	0.29	-2.06088	Down	0.000188376	0.00057128
mmu-miR-6240	190	45	7.64	1.88	-2.02284	Down	2.4118e-21	1.64466e-20
mmu-miR-410-3p	3785	907	152.2	37.96	-2.00342	Down	0	0
mmu-miR-411-3p	2843	694	114.32	29.05	-1.97647	Down	4.27956e-288	1.03309e-286
mmu-miR-495-5p	100	26	4.02	1.09	-1.88287	Down	5.51944e-11	2.75288e-10
mmu-miR-540-3p	264	76	10.62	3.18	-1.73969	Down	4.99052e-24	3.54327e-23
mmu-miR-380-3p	4987	1537	200.53	64.33	-1.64025	Down	0	0
novel_mir202	48	15	1.93	0.63	-1.61518	Down	4.8297e-05	0.00016329
mmu-miR-346-5p	40	13	1.61	0.54	-1.57603	Down	0.000308592	0.000924245
mmu-miR-369-5p	12291	4066	494.23	170.18	-1.53812	Down	0	0
mmu-miR-20b-5p	333	111	13.39	4.65	-1.52585	Down	4.20942e-25	3.0607e-24
mmu-miR-381-3p	1684	566	67.71	23.69	-1.51509	Down	9.46678e-119	1.41067e-117
mmu-miR-433-5p	202	68	8.12	2.85	-1.51052	Down	1.27219e-15	7.49043e-15
mmu-miR-1193-5p	67	23	2.69	0.96	-1.4865	Down	6.21678e-06	2.2947e-05
mmu-miR-539-5p	160	56	6.43	2.34	-1.45831	Down	4.65306e-12	2.42079e-11
mmu-miR-299a-5p	186	66	7.48	2.76	-1.43837	Down	1.53825e-13	8.47793e-13
mmu-miR-431-5p	24579	8728	988.33	365.3	-1.43591	Down	0	0
mmu-miR-541-3p	73	26	2.94	1.09	-1.43149	Down	4.36182e-06	1.64522e-05
mmu-miR-433-3p	1663	594	66.87	24.86	-1.42753	Down	1.76999e-107	2.4277e-106
mmu-miR-382-5p	2971	1067	119.47	44.66	-1.41959	Down	6.3656e-189	1.21957e-187
novel_mir347	479	174	19.26	7.28	-1.4036	Down	2.0905e-31	1.60716e-30
mmu-miR-369-3p	4437	1623	178.41	67.93	-1.39308	Down	2.65976e-273	6.29477e-272
mmu-miR-136-3p	3429	1273	137.88	53.28	-1.37175	Down	8.18684e-207	1.61992e-205
mmu-miR-495-3p	691	258	27.79	10.8	-1.36353	Down	9.48084e-43	8.23264e-42
mmu-miR-409-3p	1112	416	44.71	17.41	-1.36068	Down	1.57181e-67	1.66419e-66
mmu-miR-412-5p	237	89	9.53	3.73	-1.3533	Down	1.48959e-15	8.72786e-15
mmu-miR-9b-3p	157	59	6.31	2.47	-1.35313	Down	9.02414e-11	4.48236e-10
mmu-miR-493-5p	336	128	13.51	5.36	-1.33372	Down	5.80356e-21	3.89161e-20
mmu-miR-487b-3p	1790	690	71.98	28.88	-1.31753	Down	1.77755e-102	2.33206e-101
mmu-miR-411-5p	70670	27244	2841.68	1140.27	-1.31737	Down	0	0
mmu-miR-341-3p	2050	799	82.43	33.44	-1.30159	Down	6.1055e-115	8.66981e-114
mmu-miR-380-5p	82	32	3.3	1.34	-1.30023	Down	6.00038e-06	2.23533e-05
mmu-miR-323-3p	661	265	26.58	11.09	-1.26108	Down	1.69163e-36	1.37959e-35
mmu-miR-199a-3p,mmu-miR-199b-3p	61433	24695	2470.25	1033.58	-1.25701	Down	0	0
mmu-miR-541-5p	1636	659	65.78	27.58	-1.25403	Down	4.91708e-87	5.93492e-86
mmu-miR-496a-3p	3396	1370	136.55	57.34	-1.25182	Down	4.03596e-178	7.38091e-177
mmu-miR-337-5p	4259	1734	171.26	72.57	-1.23874	Down	3.23964e-219	6.51708e-218
mmu-miR-379-5p	49871	20529	2005.34	859.22	-1.22275	Down	0	0
mmu-miR-543-3p	716	296	28.79	12.39	-1.21639	Down	2.43652e-37	2.0143e-36
mmu-miR-669e-5p	65	27	2.61	1.13	-1.20773	Down	0.00014217	0.00045039
mmu-miR-499-5p	819	342	32.93	14.31	-1.20238	Down	1.05058e-41	8.9933e-41
mmu-miR-1193-3p	3595	1522	144.56	63.7	-1.1823	Down	2.37344e-172	4.21286e-171
mmu-miR-130b-5p	117	50	4.7	2.09	-1.16916	Down	6.25976e-07	2.53541e-06
mmu-miR-127-3p	56430	24350	2269.08	1019.15	-1.15474	Down	0	0
mmu-miR-543-5p	1271	549	51.11	22.98	-1.15323	Down	8.21198e-60	8.19162e-59
mmu-miR-1a-3p	1089	471	43.79	19.71	-1.15167	Down	2.27214e-51	2.15943e-50
mmu-miR-300-5p	293	127	11.78	5.32	-1.14684	Down	6.46666e-15	3.69917e-14
mmu-miR-1843a-5p	1318	572	53	23.94	-1.14657	Down	2.17178e-61	2.18445e-60
mmu-miR-3071-3p	350	153	14.07	6.4	-1.13648	Down	2.95444e-17	1.79196e-16
mmu-miR-300-3p	1856	812	74.63	33.99	-1.13465	Down	2.3906e-84	2.82888e-83
mmu-miR-146a-5p	60605	26552	2436.96	1111.31	-1.13282	Down	0	0
mmu-miR-10b-5p	1562	687	62.81	28.75	-1.12743	Down	1.57488e-70	1.7125e-69
mmu-miR-154-3p	328	148	13.19	6.19	-1.09143	Down	2.54602e-15	1.48456e-14
novel_mir69	69	31	2.77	1.3	-1.09137	Down	0.000288164	0.000865209
mmu-miR-376b-3p	2047	928	82.31	38.84	-1.08352	Down	2.73458e-86	3.26796e-85
mmu-miR-375-3p	4978	2307	200.17	96.56	-1.05173	Down	2.32676e-197	4.52968e-196
mmu-miR-223-3p	3864	1796	155.37	75.17	-1.04748	Down	1.1994e-152	2.01066e-151
mmu-miR-376c-3p	3832	1788	154.09	74.83	-1.04208	Down	4.18088e-150	6.91277e-149
mmu-miR-154-5p	9175	4299	368.93	179.93	-1.03591	Down	0	0
mmu-miR-196b-5p	439	206	17.65	8.62	-1.03391	Down	1.83207e-18	1.13985e-17
mmu-miR-376a-3p	25085	11801	1008.68	493.92	-1.03012	Down	0	0
mmu-miR-467c-5p	424	203	17.05	8.5	-1.00424	Down	3.87802e-17	2.34039e-16
mmu-miR-668-3p	306	147	12.3	6.15	-1	Down	1.09143e-12	5.85489e-12
