# Supplementary material for: Vasorin Deletion in C57BL/6J Mice Induces Hepatocyte Autophagy through Glycogen-Mediated mTOR Regulation
Source: Nutrients. 2022 Aug 31;14(17):3600. doi: 10.3390/nu14173600 (PMC9460126; doi:10.3390/nu14173600)
Supplement: Supplementary file 1 [file nutrients-14-03600-s001.zip › Table S3.xlsx]

## Sheet: WT_liver-vs-HO_liver_ExpDiff.ta
miRNA id	Target id	TargetScan site type	TargetScan NA	miRanda MEF	miRanda score	Symbol	GO term	Pathway	NR id	NR evalue	NR description
novel_mir324	NM_031376	7mer-m8	NA	-21.5	140	Pik3ap1	-	K12230|1|0.0|1528|mmu:83490|phosphoinositide 3-kinase adapter protein 1	gi|13878195|ref|NP_113553.1|	0	phosphoinositide 3-kinase adapter protein 1 [Mus musculus]
novel_mir324	NM_008506	7mer-1a	NA	-22.45	143	Mycl	-	K09110|1|1e-160|570|mmu:16918|L-myc proto-oncogene protein	gi|148698446|gb|EDL30393.1|	0	v-myc myelocytomatosis viral oncogene homolog 1, lung carcinoma derived (avian), isoform CRA_a, partial [Mus musculus]
novel_mir324	NM_198671	7mer-1a	NA	-21.4	150	Gse1	-	K08213|1|5e-135|486|chx:102182411|MFS transporter, OCT family, solute carrier family 22 (organic cation transporter), member 17	gi|225543327|ref|NP_001139368.1|	0	genetic suppressor element 1 isoform 2 [Mus musculus]
novel_mir324	NM_172887	7mer-1a	NA	-30.05	146	Fry	-	-	-	-	-
novel_mir324	NM_001290753	6mer	NA	-26.92	157	Ephb2	-	K05111|1|0.0|1935|mmu:13844|Eph receptor B2 [EC:2.7.10.1]	-	-	-
novel_mir324	NM_001178060	7mer-m8	NA	-23.76	153	Txnrd3	-	K00384|1|1e-142|509|mmu:232223|thioredoxin reductase (NADPH) [EC:1.8.1.9]	gi|74149124|dbj|BAE22370.1|	0	unnamed protein product [Mus musculus]
novel_mir324	NM_011741	6mer	NA	-25.21	156	Zan	-	K18273|1|2e-169|601|ola:101166341|alpha-tectorin	gi|256665241|ref|NP_035871.2|	0	zonadhesin precursor [Mus musculus]
novel_mir324	NM_001081212	7mer-1a	NA	-23.81	148	Irs2	-	K07187|1|0.0|1939|mmu:384783|insulin receptor substrate 2	gi|148690106|gb|EDL22053.1|	0	mCG17323, partial [Mus musculus]
novel_mir324	NM_028718	8mer-1a	NA	-21.42	147	Traf3ip1	-	K19680|1|5e-179|631|mmu:74019|TRAF3-interacting protein 1	gi|63147418|ref|NP_082994.1|	4.26191e-178	TRAF3-interacting protein 1 [Mus musculus]
novel_mir324	NM_133747	8mer-1a	NA	-21.39	143	Fam98a	-	K15434|1|5e-88|328|lcm:102347700|protein FAM98B	gi|532050432|ref|XP_005367982.1|	0	PREDICTED: protein FAM98A [Microtus ochrogaster]
novel_mir324	NM_177407	7mer-m8	NA	-22.76	148	Camk2a	-	K04515|1|0.0|954|ssc:100626014|calcium/calmodulin-dependent protein kinase (CaM kinase) II [EC:2.7.11.17]	gi|39104626|dbj|BAC65692.3|	0	mKIAA0968 protein [Mus musculus]
novel_mir324	NM_177879	6mer	NA	-27.71	151	Sdk1	-	K16353|1|0.0|4155|mmu:330222|protein sidekick	gi|164518930|ref|NP_808547.3|	0	protein sidekick-1 [Mus musculus]
novel_mir324	NM_008555	8mer-1a	NA	-29.78	163	Masp1	-	K03992|1|0.0|1439|mmu:17174|mannan-binding lectin serine protease 1 [EC:3.4.21.-]	gi|148226524|ref|NP_032581.2|	0	mannan-binding lectin serine protease 1 precursor [Mus musculus]
novel_mir324	NM_001033877	6mer	NA	-22.07	152	Adamts17	-	K08631|1|0.0|2315|mmu:233332|a disintegrin and metalloproteinase with thrombospondin motifs 17 [EC:3.4.24.-]	-	-	-
novel_mir324	NM_175155	6mer	NA	-50.15	301	Sash1	-	-	gi|112821670|ref|NP_780364.3|	0	SAM and SH3 domain-containing protein 1 [Mus musculus]
novel_mir324	NM_011789	6mer	NA	-22.89	144	Apc2	-	K02085|1|0.0|3631|mmu:23805|adenomatosis polyposis coli protein	gi|568967556|ref|XP_006513707.1|	0	PREDICTED: adenomatous polyposis coli protein 2 isoform X2 [Mus musculus]
novel_mir324	NM_001290684	7mer-m8	NA	-27.06	159	Shroom2	-	K18625|1|0.0|2835|mmu:110380|protein Shroom	-	-	-
novel_mir324	NM_001168507	7mer-m8	NA	-24.24	150	Tmem11	-	-	gi|281182922|ref|NP_001161979.1|	7.75226e-98	transmembrane protein 11, mitochondrial isoform 2 [Mus musculus]
novel_mir324	NM_009613	7mer-m8	NA	-24.07	154	Adam11	-	K16067|1|0.0|1539|mmu:11488|disintegrin and metalloproteinase domain-containing protein 11 [EC:3.4.24.-]	gi|160707883|ref|NP_033743.2|	0	disintegrin and metalloproteinase domain-containing protein 11 isoform 2 precursor [Mus musculus]
novel_mir324	NM_030229	6mer	NA	-24.58	144	Polr3h	-	K03022|1|2e-109|399|rno:300088|DNA-directed RNA polymerase III subunit RPC8	gi|625254629|ref|XP_007618657.1|	7.51204e-110	PREDICTED: DNA-directed RNA polymerase III subunit RPC8 isoform X3 [Cricetulus griseus]
novel_mir324	NM_027581	7mer-m8	NA	-24.62	150	Lrrc63	-	K19613|1|2e-14|84.3|spu:593857|leucine-rich repeat protein SHOC2!K16175|4|8e-13|78.6|hro:HELRODRAFT_192304|protein scribble	gi|267844854|ref|NP_081857.1|	0	leucine-rich repeat-containing protein 63 [Mus musculus]
novel_mir324	NM_144865	7mer-m8	NA	-20.03	144	Reep2	-	K17338|1|1e-129|466|mmu:225362|receptor expression-enhancing protein 1/2/3/4	gi|54261730|ref|NP_659114.2|	1.16081e-128	receptor expression-enhancing protein 2 isoform 1 [Mus musculus]
novel_mir324	NM_020619	7mer-m8	NA	-20.6	150	Mogs	-	K01228|1|0.0|1540|mmu:57377|mannosyl-oligosaccharide glucosidase [EC:3.2.1.106]	gi|31981106|ref|NP_065644.2|	0	mannosyl-oligosaccharide glucosidase [Mus musculus]
novel_mir324	NM_001159537	6mer	NA	-48.97	293	Adcy3	-	K08043|1|0.0|1964|mmu:104111|adenylate cyclase 3 [EC:4.6.1.1]	gi|28972253|dbj|BAC65580.1|	0	mKIAA0511 protein [Mus musculus]
novel_mir324	NM_001159500	7mer-m8	NA	-21.37	154	Esrrb	-	K08553|1|0.0|825|mmu:26380|estrogen-related receptor beta	gi|226958367|ref|NP_001152972.1|	0	steroid hormone receptor ERR2 isoform 2 [Mus musculus]
novel_mir324	NM_028994	6mer	NA	-23.66	145	Pck2	-	K01596|1|0.0|1345|mmu:74551|phosphoenolpyruvate carboxykinase (GTP) [EC:4.1.1.32]	gi|148704343|gb|EDL36290.1|	0	phosphoenolpyruvate carboxykinase 2 (mitochondrial), isoform CRA_b, partial [Mus musculus]
novel_mir324	NM_172840	7mer-m8	NA	-24.42	155	Vwa2	-	K06238|1|4e-44|183|bfo:BRAFLDRAFT_131951|collagen, type VI, alpha	gi|42741661|ref|NP_766428.2|	0	von Willebrand factor A domain-containing protein 2 precursor [Mus musculus]
novel_mir324	NM_144803	7mer-m8	NA	-25.11	152	Chrna2	-	K04804|1|0.0|997|mmu:110902|nicotinic acetylcholine receptor alpha-2	gi|149030324|gb|EDL85380.1|	0	cholinergic receptor, nicotinic, alpha polypeptide 2 (neuronal), isoform CRA_b [Rattus norvegicus]
novel_mir324	NM_010197	7mer-m8	NA	-22.05	140	Fgf1	-	K18496|1|2e-86|323|rno:25317|fibroblast growth factor 1	gi|148678123|gb|EDL10070.1|	3.85261e-119	fibroblast growth factor 1, isoform CRA_c, partial [Mus musculus]
novel_mir324	NM_001271415	7mer-1a	NA	-23.53	150	Capg	-	K10368|1|0.0|711|mmu:12332|capping protein (actin filament), gelsolin-like	gi|110227377|ref|NP_001035999.1|	0	macrophage-capping protein [Mus musculus]
novel_mir324	NM_001252332	6mer	NA	-20.03	140	2022-09-08	-	K16939|1|0.0|730|mmu:20362|septin 6/8/11	gi|148701638|gb|EDL33585.1|	0	septin 8, isoform CRA_c, partial [Mus musculus]
novel_mir324	NM_175133	8mer-1a	NA	-21.7	149	Gucd1	-	-	gi|355563527|gb|EHH20089.1|	2.27541e-145	hypothetical protein EGK_02875, partial [Macaca mulatta]
novel_mir324	NM_175331	6mer	NA	-22.57	150	Nt5dc3	-	K01081|1|2e-48|197|phu:Phum_PHUM227090|5'-nucleotidase [EC:3.1.3.5]	gi|111494223|ref|NP_780540.2|	0	5'-nucleotidase domain-containing protein 3 [Mus musculus]
novel_mir324	NM_053178	6mer	NA	-24.61	156	Acsbg1	-	K15013|1|0.0|1455|mmu:94180|long-chain-fatty-acid--CoA ligase ACSBG [EC:6.2.1.3]	gi|37360022|dbj|BAC97989.1|	0	mKIAA0631 protein [Mus musculus]
novel_mir324	NM_029770	7mer-m8	NA	-27.77	164	Unc5b	-	K07521|1|0.0|1841|mmu:107449|netrin receptor unc-5	gi|148700216|gb|EDL32163.1|	0	unc-5 homolog B (C. elegans), isoform CRA_a, partial [Mus musculus]
novel_mir324	NM_008512	7mer-m8	NA	-21.65	140	Lrp1	-	K04550|1|0.0|9441|mmu:16971|low-density lipoprotein receptor-related protein 1 (alpha-2-macroglobulin receptor)	gi|124494256|ref|NP_032538.2|	0	prolow-density lipoprotein receptor-related protein 1 precursor [Mus musculus]
novel_mir324	NM_021491	6mer	NA	-20.67	147	Smpd3	-	K12352|1|0.0|1270|mmu:58994|sphingomyelin phosphodiesterase 3 [EC:3.1.4.12]	gi|10946902|ref|NP_067466.1|	0	sphingomyelin phosphodiesterase 3 [Mus musculus]
novel_mir324	NM_177242	8mer-1a	NA	-23.76	150	Pptc7	-	K17508|1|1e-160|570|mmu:320717|protein phosphatase PTC7 [EC:3.1.3.16]	-	-	-
novel_mir324	NM_194060	6mer	NA	-46.45	293	Foxo6	-	K17847|1|2e-171|605|mmu:329934|forkhead box protein O6	gi|55777484|gb|AAH86628.1|	0	Foxo6 protein [Mus musculus]
novel_mir324	NM_018810	8mer-1a	NA	-23.66	150	Mkrn1	-	K15687|1|0.0|730|mmu:54484|E3 ubiquitin-protein ligase makorin [EC:2.3.2.27]	gi|148229622|ref|NP_061280.2|	0	E3 ubiquitin-protein ligase makorin-1 isoform 1 [Mus musculus]
novel_mir324	NM_001174107	7mer-m8	NA	-21.56	146	Map3k9	-	K04417|1|0.0|1793|mmu:338372|mitogen-activated protein kinase kinase kinase 9 [EC:2.7.11.25]	-	-	-
novel_mir324	NM_053089	7mer-m8	NA	-24.4	145	Naa15	-	K00670|1|0.0|1660|mmu:74838|peptide alpha-N-acetyltransferase [EC:2.3.1.88]	gi|225543482|ref|NP_444319.3|	0	N-alpha-acetyltransferase 15, NatA auxiliary subunit [Mus musculus]
novel_mir324	NM_019689	8mer-1a	NA	-21.32	150	Arid3b	-	K14829|1|2e-60|237|clv:102091091|pre-rRNA-processing protein IPI3!K11653|4|8e-21|105|crg:105347668|AT-rich interactive domain-containing protein 1	gi|9790033|ref|NP_062663.1|	0	AT-rich interactive domain-containing protein 3B [Mus musculus]
novel_mir324	NM_175437	6mer	NA	-27.26	152	Gsap	-	-	gi|148671264|gb|EDL03211.1|	0	RIKEN cDNA A530088I07, isoform CRA_b, partial [Mus musculus]
novel_mir324	NM_172279	7mer-m8	NA	-32.11	162	Mark4	-	K08798|1|0.0|1355|mmu:232944|MAP/microtubule affinity-regulating kinase [EC:2.7.11.1]	-	-	-
novel_mir324	NM_001081370	7mer-m8	NA	-22.99	147	Shank2	-	K15009|1|0.0|1949|mmu:210274|SH3 and multiple ankyrin repeat domains protein	gi|164607122|ref|NP_001074839.2|	0	SH3 and multiple ankyrin repeat domains protein 2 isoform a [Mus musculus]
novel_mir324	NM_001145920	6mer	NA	-26.21	147	Runx2	-	K09278|1|0.0|822|mmu:12393|runt-related transcription factor 2	gi|225690634|ref|NP_001139392.1|	0	runt-related transcription factor 2 isoform 2 [Mus musculus]
novel_mir324	NM_009867	6mer	NA	-27.55	151	Cdh4	-	K06797|1|0.0|1649|mmu:12561|cadherin 4, type 1, R-cadherin	-	-	-
novel_mir324	NM_027498	7mer-m8	NA	-25.06	146	Sik3	-	K19009|1|0.0|2436|mmu:70661|serine/threonine-protein kinase SIK3 [EC:2.7.11.1]	-	-	-
novel_mir324	NM_183116	8mer-1a	NA	-23.15	161	Slc18b1	-	K08155|1|1e-17|95.1|acs:100555672|MFS transporter, DHA1 family, solute carrier family 18 (vesicular amine transporter), member 1/2	gi|148672822|gb|EDL04769.1|	0	mCG114622, partial [Mus musculus]
novel_mir324	NM_013568	7mer-m8	NA	-29.94	163	Kcna6	-	K04879|1|0.0|822|mmu:16494|potassium voltage-gated channel Shaker-related subfamily A member 6	gi|7305201|ref|NP_038596.1|	0	potassium voltage-gated channel subfamily A member 6 [Mus musculus]
novel_mir324	NM_001163332	7mer-m8	NA	-24.82	157	Cttnbp2nl	-	K11515|1|2e-12|78.6|amj:102562978|inner centromere protein!K10352|3|4e-11|73.9|ocu:100009001|myosin heavy chain	gi|37360382|dbj|BAC98169.1|	0	mKIAA1433 protein [Mus musculus]
novel_mir324	NM_025617	7mer-m8	NA	-24.12	148	Tceanc2	-	-	gi|13385072|ref|NP_079893.1|	6.4168e-111	transcription elongation factor A N-terminal and central domain-containing protein 2 [Mus musculus]
novel_mir324	NM_007496	7mer-1a	NA	-43.96	298	Zfhx3	-	K09378|1|0.0|5228|mmu:11906|AT-binding transcription factor 1	gi|148679469|gb|EDL11416.1|	0	AT motif binding factor 1 [Mus musculus]
novel_mir324	NM_020507	6mer	NA	-25.37	153	Tob2	-	K14443|1|4e-133|479|mmu:57259|protein Tob/BTG	gi|28972806|dbj|BAC65819.1|	2.15558e-133	mKIAA1663 protein [Mus musculus]
novel_mir324	NM_015742	6mer	NA	-25.16	156	Myo9b	-	K10360|1|0.0|3529|mmu:17925|myosin IX	gi|755525826|ref|XP_011240573.1|	0	PREDICTED: unconventional myosin-IXb isoform X15 [Mus musculus]
novel_mir324	NM_001199024	6mer	NA	-27.45	155	Pla2g6	-	K16343|1|0.0|1471|rno:360426|calcium-independent phospholipase A2 [EC:3.1.1.4]	gi|148672709|gb|EDL04656.1|	0	phospholipase A2, group VI, isoform CRA_a, partial [Mus musculus]
novel_mir324	NM_011719	6mer	NA	-24.51	147	Wnt9b	-	K01064|1|7e-170|601|mmu:22412|wingless-type MMTV integration site family, member 9	gi|880882276|ref|XP_005070115.2|	3.1884e-173	PREDICTED: protein Wnt-9b [Mesocricetus auratus]
novel_mir324	NM_001081229	8mer-1a	NA	-21.55	150	Tsc22d2	-	-	gi|148703386|gb|EDL35333.1|	1.41104e-135	mCG8104 [Mus musculus]
novel_mir324	NM_001081166	7mer-m8	NA	-23.88	151	Phf21b	-	K11643|1|2e-10|71.6|crg:105345699|chromodomain-helicase-DNA-binding protein 4 [EC:3.6.4.12]!K14435|3|4e-10|70.5|xma:102225764|chromodomain-helicase-DNA-binding protein 5 [EC:3.6.4.12]	gi|264681520|ref|NP_001074635.2|	0	PHD finger protein 21B [Mus musculus]
novel_mir324	NM_001122820	7mer-m8	NA	-20.29	140	Ap3m2	-	K12398|1|0.0|818|mmu:64933|AP-3 complex subunit mu	gi|170763481|ref|NP_083781.2|	0	AP-3 complex subunit mu-2 [Mus musculus]
novel_mir324	NM_001160406	7mer-m8	NA	-25.11	164	Gfi1b	-	K09223|1|8e-175|616|mmu:14582|growth factor independent 1	gi|237874286|ref|NP_001153878.1|	0	zinc finger protein Gfi-1b isoform 2 [Mus musculus]
novel_mir324	NM_019578	7mer-m8	NA	-22.62	148	Extl1	-	K02368|1|0.0|1326|mmu:56219|alpha-1,4-N-acetylglucosaminyltransferase EXTL1 [EC:2.4.1.224]	gi|172072650|ref|NP_062524.2|	0	exostosin-like 1 [Mus musculus]
novel_mir324	NM_001081126	7mer-m8	NA	-24.69	158	Gpr161	-	K08439|1|0.0|930|mmu:240888|G protein-coupled receptor 161	-	-	-
novel_mir324	NM_010928	8mer-1a	NA	-43	299	Notch2	-	K02599|1|0.0|5101|mmu:18129|Notch	gi|134288853|ref|NP_035058.2|	0	neurogenic locus notch homolog protein 2 precursor [Mus musculus]
novel_mir324	NM_016798	7mer-m8	NA	-24.21	148	Pdlim3	-	K19867|1|8e-40|167|crg:105335510|LIM domain-binding protein 3	gi|7948997|ref|NP_058078.1|	0	PDZ and LIM domain protein 3 [Mus musculus]
novel_mir324	NM_013671	6mer	NA	-21.38	153	Sod2	-	K04564|1|9e-110|401|mmu:20656|superoxide dismutase, Fe-Mn family [EC:1.15.1.1]	gi|832851|gb|AAB60902.1|	7.88414e-109	manganese superoxide dismutase [Mus musculus]
novel_mir324	NM_172400	7mer-m8	NA	-23.42	155	Dnajc8	-	K09528|1|1e-123|445|cjc:100397182|DnaJ homolog subfamily C member 8	-	-	-
novel_mir324	NM_001136240	7mer-1a	NA	-28.04	156	Chdh	-	K00108|1|0.0|1245|mmu:218865|choline dehydrogenase [EC:1.1.99.1]	gi|148692803|gb|EDL24750.1|	0	choline dehydrogenase, partial [Mus musculus]
novel_mir324	NM_010212	7mer-m8	NA	-23.35	152	Fhl2	-	K14380|1|5e-180|633|mmu:14200|four and a half LIM domains protein 2	gi|537249409|gb|ERE88203.1|	0	four and a half LIM domain protein 2 [Cricetulus griseus]
novel_mir324	NM_172588	7mer-m8	NA	-21.66	142	Serinc5	-	-	gi|27369834|ref|NP_766176.1|	0	serine incorporator 5 [Mus musculus]
novel_mir324	NM_133916	6mer	NA	-20.39	140	Eif3b	-	K03253|1|0.0|1448|mmu:27979|translation initiation factor 3 subunit B	gi|29789343|ref|NP_598677.1|	0	eukaryotic translation initiation factor 3 subunit B [Mus musculus]
novel_mir324	NM_001101488	7mer-1a	NA	-20.2	147	Gsg1l	-	K11167|1|3e-55|220|nle:100587094|dehydrogenase/reductase SDR family member 7C [EC:1.1.-.-]!K14356|2|1e-14|85.5|bfo:BRAFLDRAFT_199004|solute carrier organic anion transporter family, member 5A	gi|157951733|ref|NP_001094958.1|	1.18897e-160	germ cell-specific gene 1-like protein precursor [Mus musculus]
novel_mir324	NM_053255	7mer-m8	NA	-27.79	157	Elac1	-	K00784|1|0.0|711|mmu:114615|ribonuclease Z [EC:3.1.26.11]	-	-	-
novel_mir324	NM_009509	7mer-1a	NA	-21.99	148	Vil1	-	K05761|1|0.0|1599|mmu:22349|villin 1	gi|755492322|ref|XP_011236780.1|	0	PREDICTED: villin-1 isoform X1 [Mus musculus]
novel_mir324	NM_007720	8mer-1a	NA	-29.71	168	Ccr8	-	K04183|1|0.0|654|mmu:12776|C-C chemokine receptor type 8	-	-	-
novel_mir324	NM_181405	6mer	NA	-21.66	141	Rnpepl1	-	K09605|1|0.0|1403|mmu:108657|arginyl aminopeptidase-like 1 [EC:3.4.11.-]	gi|318065085|ref|NP_852070.3|	0	arginyl aminopeptidase-like 1 [Mus musculus]
novel_mir324	NM_013514	7mer-m8	NA	-21.69	153	Dmtn	-	K14411|1|8e-78|295|ocu:100342991|RNA-binding protein Musashi!K07520|2|6e-51|206|cmy:102929752|actin-binding LIM protein	gi|564386930|ref|XP_006252342.1|	7.64529e-158	PREDICTED: dematin isoform X2 [Rattus norvegicus]
novel_mir324	NM_001166464	7mer-1a	NA	-23.53	147	Spock1	-	K08136|1|1e-170|603|mmu:20745|sparc/osteonectin, cwcv and kazal-like domains proteoglycan (testican)	gi|262050583|ref|NP_001159936.1|	0	testican-1 isoform 4 precursor [Mus musculus]
novel_mir324	NM_008876	8mer-1a	NA	-22.09	157	Pld2	-	K01115|1|0.0|1910|mmu:18806|phospholipase D1/2 [EC:3.1.4.4]	gi|6679379|ref|NP_032902.1|	0	phospholipase D2 isoform 2 [Mus musculus]
novel_mir324	NM_001127363	6mer	NA	-21.53	146	Inpp5a	-	K01106|1|0.0|815|rno:365382|inositol-1,4,5-trisphosphate 5-phosphatase [EC:3.1.3.56]	gi|157821515|ref|NP_001102393.1|	0	type I inositol 1,4,5-trisphosphate 5-phosphatase [Rattus norvegicus]
novel_mir324	NM_001003949	7mer-m8	NA	-26.69	155	Tmem259	-	-	gi|53759066|ref|NP_001003949.2|	0	membralin [Mus musculus]
novel_mir324	NM_031869	7mer-m8	NA	-25.09	151	Prkab1	-	K07199|1|8e-149|530|mmu:19079|5'-AMP-activated protein kinase, regulatory beta subunit	gi|23956234|ref|NP_114075.1|	7.10456e-148	5'-AMP-activated protein kinase subunit beta-1 [Mus musculus]
novel_mir324	NM_028194	6mer	NA	-20.29	144	Fryl	-	-	-	-	-
novel_mir324	NM_176942	7mer-m8	NA	-20.93	147	Gabra5	-	K05175|1|0.0|864|mmu:110886|gamma-aminobutyric acid receptor subunit alpha	gi|30578386|ref|NP_795916.1|	0	gamma-aminobutyric acid receptor subunit alpha-5 precursor [Mus musculus]
novel_mir324	NM_172845	8mer-1a	NA	-26.31	145	Adamts4	-	K07764|1|0.0|1652|mmu:240913|a disintegrin and metalloproteinase with thrombospondin motifs 4 [EC:3.4.24.82]	gi|27370274|ref|NP_766433.1|	0	A disintegrin and metalloproteinase with thrombospondin motifs 4 [Mus musculus]
novel_mir324	NM_022420	6mer	NA	-21.23	150	Gprc5b	-	K04619|1|0.0|702|mmu:64297|G protein-coupled receptor family C group 5 member B	gi|187469267|gb|AAI66986.1|	0	Gprc5b protein [Rattus norvegicus]
novel_mir324	NM_019657	6mer	NA	-25.93	155	Hsd17b12	-	K10251|1|3e-166|587|mmu:56348|17beta-estradiol 17-dehydrogenase / very-long-chain 3-oxoacyl-CoA reductase [EC:1.1.1.62 1.1.1.330]	-	-	-
novel_mir324	NM_009055	6mer	NA	-28.08	151	Rfx1	-	K09173|1|0.0|1388|mmu:19724|regulatory factor X 1/2/3	gi|239916007|ref|NP_033081.3|	0	MHC class II regulatory factor RFX1 [Mus musculus]
novel_mir324	NM_001009930	7mer-m8	NA	-25.16	152	Brsk2	-	K08796|1|0.0|1364|mmu:75770|BR serine/threonine kinase [EC:2.7.11.1]	gi|58036485|ref|NP_001009930.1|	0	serine/threonine-protein kinase BRSK2 isoform gamma [Mus musculus]
novel_mir324	NM_001160400	6mer	NA	-24.24	150	Megf8	-	K10895|1|2e-20|105|aqu:100636243|fanconi anemia group I protein!K05637|4|1e-17|96.7|mze:101477084|laminin, alpha 1/2	-	-	-
novel_mir324	NM_025895	7mer-m8	NA	-31.43	159	Med28	-	K15141|1|2e-83|313|mmu:66999|mediator of RNA polymerase II transcription subunit 28	-	-	-
novel_mir324	NM_007509	7mer-m8	NA	-21.31	150	Atp6v1b2	-	K02147|1|0.0|1033|ngi:103747668|V-type H+-transporting ATPase subunit B	gi|532056467|ref|XP_005370941.1|	0	PREDICTED: V-type proton ATPase subunit B, brain isoform [Microtus ochrogaster]
novel_mir324	NM_001081395	7mer-1a	NA	-20.71	141	Amotl1	-	K06104|1|0.0|1605|mmu:75723|angiomotin like 1	gi|124487107|ref|NP_001074864.1|	0	angiomotin-like protein 1 [Mus musculus]
novel_mir324	NM_148938	7mer-1a	NA	-24.4	148	Slc1a3	-	K05614|1|0.0|942|mmu:20512|solute carrier family 1 (glial high affinity glutamate transporter), member 3	gi|24233554|ref|NP_683740.1|	0	excitatory amino acid transporter 1 [Mus musculus]
novel_mir324	NM_001085491	7mer-m8	NA	-25.89	140	Fam229a	-	-	gi|157824220|ref|NP_001102736.1|	4.31534e-54	protein FAM229A [Rattus norvegicus]
novel_mir324	NM_001159634	6mer	NA	-24.88	161	Prrc2b	-	K13219|1|2e-130|471|acs:100568202|splicing factor, proline- and glutamine-rich!K13171|2|1e-05|57.4|obi:106872131|serine/arginine repetitive matrix protein 1	gi|227500365|ref|NP_001153106.1|	0	protein PRRC2B isoform 1 [Mus musculus]
novel_mir324	NM_010588	6mer	NA	-20.85	146	Jag2	-	K06052|1|0.0|2559|mmu:16450|jagged	gi|146134329|ref|NP_034718.2|	0	protein jagged-2 precursor [Mus musculus]
novel_mir324	NM_001042513	7mer-m8	NA	-26.72	162	Txnrd1	-	K00384|1|0.0|997|mmu:50493|thioredoxin reductase (NADPH) [EC:1.8.1.9]	-	-	-
novel_mir324	NM_207650	6mer	NA	-21.16	148	Dtna	-	K10366|1|9e-52|209|lgi:LOTGIDRAFT_169302|dystrophin	gi|148664561|gb|EDK96977.1|	0	dystrobrevin alpha, isoform CRA_b, partial [Mus musculus]
novel_mir324	NM_177893	7mer-1a	NA	-28.45	153	Fan1	-	K15363|1|0.0|2039|mmu:330554|fanconi-associated nuclease 1 [EC:3.1.21.- 3.1.4.1]	gi|257467664|ref|NP_808561.2|	0	fanconi-associated nuclease 1 [Mus musculus]
novel_mir324	NM_001001295	7mer-m8	NA	-22.12	154	Dis3l	-	K18681|1|0.0|2094|mmu:213550|DIS3-like exonuclease 1 [EC:3.1.13.-]	-	-	-
novel_mir324	NM_008190	7mer-m8	NA	-20.88	151	Guca2a	-	-	gi|6680133|ref|NP_032216.1|	8.10371e-47	guanylin precursor [Mus musculus]
novel_mir324	NM_011548	7mer-m8	NA	-65.21	420	Tcf3	-	K09063|1|0.0|914|mmu:21423|transcription factor E2-alpha	gi|148699598|gb|EDL31545.1|	0	transcription factor E2a, isoform CRA_e, partial [Mus musculus]
novel_mir324	NM_010658	8mer-1a	NA	-25.76	149	Mafb	-	K09036|1|2e-122|442|mmu:16658|transcription factor MAFB	gi|23308601|ref|NP_034788.1|	2.06477e-121	transcription factor MafB [Mus musculus]
novel_mir324	NM_001164806	6mer	NA	-21.48	145	Bend4	-	-	gi|261245031|ref|NP_001158278.1|	0	BEN domain-containing protein 4 [Mus musculus]
novel_mir324	NM_030695	6mer	NA	-22.46	142	Lrba	-	K18953|1|2e-99|368|nve:NEMVE_v1g161851|factor associated with neutral sphingomyelinase activation	gi|117956399|ref|NP_109620.2|	0	lipopolysaccharide-responsive and beige-like anchor protein isoform alpha [Mus musculus]
novel_mir324	NM_001081278	7mer-m8	NA	-24.23	141	Tbc1d4	-	K17902|1|0.0|2315|mmu:210789|TBC1 domain family member 4	-	-	-
novel_mir324	NM_015825	7mer-m8	NA	-52.3	306	Sh3bgr	-	K03877|1|6e-53|210|tgu:100227439|beta-1,3-galactosyltransferase 5 [EC:2.4.1.-]!K13912|2|6e-09|64.7|xma:102221819|deleted in malignant brain tumors 1 protein	gi|166796515|gb|AAI59441.1|	2.14325e-85	Sh3bgr protein [Rattus norvegicus]
novel_mir324	NM_199308	7mer-m8	NA	-27.16	152	Mast3	-	K08789|1|0.0|2025|mmu:546071|microtubule-associated serine/threonine kinase [EC:2.7.11.1]	gi|256017165|ref|NP_955012.2|	0	microtubule-associated serine/threonine-protein kinase 3 [Mus musculus]
novel_mir324	NM_198631	7mer-m8	NA	-32.24	163	Zc3h4	-	K15687|1|1e-07|63.2|cmk:103179053|E3 ubiquitin-protein ligase makorin [EC:2.3.2.27]!K14404|3|8e-07|60.1|cfr:102511596|cleavage and polyadenylation specificity factor subunit 4	gi|568946019|ref|XP_006540168.1|	0	PREDICTED: zinc finger CCCH domain-containing protein 4 isoform X4 [Mus musculus]
novel_mir324	NM_175455	7mer-m8	NA	-26.38	153	Ankrd34b	-	K20350|1|1e-52|211|gfr:102036427|p24 family protein gamma-4!K10645|2|5e-10|70.1|xla:444232|E3 ubiquitin-protein ligase mind-bomb [EC:2.3.2.27]	gi|148668638|gb|EDL00957.1|	0	RIKEN cDNA 6430502M16, partial [Mus musculus]
novel_mir324	NM_001044386	8mer-1a	NA	-22.45	145	Zfx	-	K09228|1|2e-70|271|bfo:BRAFLDRAFT_114614|KRAB domain-containing zinc finger protein	gi|569010000|ref|XP_006528028.1|	0	PREDICTED: zinc finger X-chromosomal protein isoform X2 [Mus musculus]
novel_mir324	NM_198170	6mer	NA	-24.74	141	Szt2	-	-	gi|253314408|ref|NP_937813.3|	0	protein SZT2 [Mus musculus]
novel_mir324	NM_173026	7mer-m8	NA	-22.33	155	Zbtb11	-	K10498|1|0.0|1909|mmu:271377|zinc finger and BTB domain-containing protein 11	gi|258645088|ref|NP_766614.2|	0	zinc finger and BTB domain-containing protein 11 [Mus musculus]
novel_mir324	NM_001004180	7mer-m8	NA	-24.51	158	Fam222a	-	-	-	-	-
novel_mir324	NM_001122889	6mer	NA	-30.63	164	Epha7	-	K05108|1|0.0|1201|mmu:13841|EphA7 [EC:2.7.10.1]	gi|171542815|ref|NP_001116361.1|	0	ephrin type-A receptor 7 isoform 2 precursor [Mus musculus]
novel_mir324	NM_019987	7mer-m8	NA	-48.39	303	Ick	-	K08828|1|0.0|1056|mmu:56542|intestinal cell (MAK-like) kinase [EC:2.7.11.22]	-	-	-
novel_mir324	NM_011438	6mer	NA	-23.8	151	Sox12	-	K09268|1|8e-59|225|oas:105606202|transcription factor SOX4/11/12 (SOX group C)	-	-	-
novel_mir324	NM_028709	6mer	NA	-43.98	303	Btbd11	-	K10483|1|0.0|1981|mmu:74007|BTB/POZ domain-containing protein 11	gi|205360836|ref|NP_082985.2|	0	ankyrin repeat and BTB/POZ domain-containing protein BTBD11 isoform 1 [Mus musculus]
novel_mir324	NM_009381	8mer-1a	NA	-20.48	150	Thrsp	-	-	-	-	-
novel_mir324	NM_172914	6mer	NA	-25.13	153	Ccdc113	-	K14837|1|6e-26|120|tca:100142251|nucleolar protein 12!K20283|2|4e-07|58.5|obi:106872513|golgin subfamily A member 4!K10352|3|9e-06|53.9|aec:105151602|myosin heavy chain	gi|27370404|ref|NP_766502.1|	0	coiled-coil domain-containing protein 113 [Mus musculus]
novel_mir324	NM_001110150	7mer-1a	NA	-21.7	140	Mgat1	-	K00726|1|0.0|855|mmu:17308|alpha-1,3-mannosyl-glycoprotein beta-1,2-N-acetylglucosaminyltransferase [EC:2.4.1.101]	gi|158711696|ref|NP_034924.3|	0	alpha-1,3-mannosyl-glycoprotein 2-beta-N-acetylglucosaminyltransferase [Mus musculus]
novel_mir324	NM_001130453	6mer	NA	-21.75	140	Nfe2l1	-	K09040|1|0.0|984|mmu:18023|nuclear factor erythroid 2-related factor 1/3	gi|194394187|ref|NP_001123925.1|	0	nuclear factor erythroid 2-related factor 1 isoform 3 [Mus musculus]
novel_mir324	NM_001122733	6mer	NA	-27.08	147	Kit	-	K05091|1|0.0|1820|mmu:16590|proto-oncogene tyrosine-protein kinase Kit [EC:2.7.10.1]	gi|170650721|ref|NP_001116205.1|	0	mast/stem cell growth factor receptor Kit isoform 1 precursor [Mus musculus]
novel_mir324	NM_053247	8mer-1a	NA	-46.52	298	Lyve1	-	K19012|1|3e-160|568|mmu:114332|lymphatic vessel endothelial hyaluronan receptor 1	gi|31560771|ref|NP_444477.2|	2.40698e-159	lymphatic vessel endothelial hyaluronic acid receptor 1 precursor [Mus musculus]
novel_mir324	NM_172832	7mer-m8	NA	-21.13	140	Pcyox1l	-	K05906|1|0.0|811|ecb:100060629|prenylcysteine oxidase / farnesylcysteine lyase [EC:1.8.3.5 1.8.3.6]	gi|27370248|ref|NP_766420.1|	0	prenylcysteine oxidase-like precursor [Mus musculus]
novel_mir324	NM_145475	7mer-1a	NA	-25.17	143	Cerk	-	K04715|1|0.0|1016|mmu:223753|ceramide kinase [EC:2.7.1.138]	gi|62899061|ref|NP_663450.3|	0	ceramide kinase [Mus musculus]
novel_mir324	NM_018741	8mer-1a	NA	-20.35	146	Igfbpl1	-	K08786|1|1e-15|88.2|bta:514946|HtrA serine peptidase 4 [EC:3.4.21.-]!K08784|3|1e-13|81.3|xtr:100488607|HtrA serine peptidase 1 [EC:3.4.21.-]!K08785|5|1e-12|78.2|acs:100560592|HtrA serine peptidase 3 [EC:3.4.21.-]	gi|9055246|ref|NP_061211.1|	2.64702e-124	insulin-like growth factor-binding protein-like 1 precursor [Mus musculus]
novel_mir324	NM_001159344	6mer	NA	-25.7	152	Casz1	-	-	-	-	-
novel_mir324	NM_023230	7mer-m8	NA	-23.3	148	Ube2v1	-	K10704|1|1e-70|270|rno:296390|ubiquitin-conjugating enzyme E2 variant	gi|149042824|gb|EDL96398.1|	4.25457e-78	rCG32122, isoform CRA_a [Rattus norvegicus]
novel_mir324	NM_198114	7mer-1a	NA	-42.16	298	Dagla	-	K13806|1|0.0|1879|mmu:269060|sn1-specific diacylglycerol lipase [EC:3.1.1.-]	gi|154091036|ref|NP_932782.2|	0	sn1-specific diacylglycerol lipase alpha [Mus musculus]
novel_mir324	NM_009782	7mer-m8	NA	-23.43	148	Cacna1e	-	K04852|1|0.0|3789|mmu:12290|voltage-dependent calcium channel R type alpha-1E	gi|568908063|ref|XP_006529162.1|	0	PREDICTED: voltage-dependent R-type calcium channel subunit alpha-1E isoform X10 [Mus musculus]
novel_mir324	NM_001024606	7mer-1a	NA	-20.37	143	Pdp2	-	K01102|1|0.0|1045|mmu:382051|pyruvate dehydrogenase phosphatase [EC:3.1.3.43]	gi|60360396|dbj|BAD90442.1|	0	mKIAA1348 protein [Mus musculus]
novel_mir324	NM_001267622	6mer	NA	-49.69	313	Ttc28	-	K15837|1|8e-53|213|clv:102087986|G-protein signaling modulator 2	gi|390407654|ref|NP_001254551.1|	0	tetratricopeptide repeat protein 28 [Mus musculus]
novel_mir324	NM_021880	8mer-1a	NA	-20.44	154	Prkar1a	-	K04739|1|0.0|724|mmu:19084|cAMP-dependent protein kinase regulator	-	-	-
novel_mir324	NM_028724	6mer	NA	-23.31	146	Rin2	-	K17638|1|3e-67|260|xtr:100495483|Ras and Rab interactor 1	-	-	-
novel_mir324	NM_144491	6mer	NA	-20.73	143	Dph1	-	K07561|1|0.0|884|mmu:116905|2-(3-amino-3-carboxypropyl)histidine synthase [EC:2.5.1.108]	-	-	-
novel_mir324	NM_178119	7mer-m8	NA	-21.31	155	Agap1	-	K12491|1|0.0|1598|mmu:347722|Arf-GAP with GTPase, ANK repeat and PH domain-containing protein 1/3	gi|60115459|dbj|BAC98099.2|	0	mKIAA1099 protein [Mus musculus]
novel_mir324	NM_023626	7mer-m8	NA	-22.76	143	Ing3	-	K11319|1|0.0|709|mmu:71777|inhibitor of growth protein 3	-	-	-
novel_mir324	NM_145587	6mer	NA	-27.04	161	Sbk1	-	K08858|1|0.0|706|mmu:104175|serine/threonine-protein kinase SBK [EC:2.7.11.1]	gi|21704180|ref|NP_663562.1|	0	serine/threonine-protein kinase SBK1 [Mus musculus]
novel_mir324	NM_025972	6mer	NA	-24.13	151	Naaa	-	K13720|1|0.0|720|mmu:67111|N-acylethanolamine-hydrolysing acid amidase [EC:3.5.1.-]	gi|255683418|ref|NP_080248.2|	0	N-acylethanolamine-hydrolyzing acid amidase isoform 1 precursor [Mus musculus]
novel_mir324	NM_011625	6mer	NA	-24.23	153	Ppp1r13b	-	K17554|1|0.0|1969|mmu:21981|apoptosis-stimulating of p53 protein 1	gi|45592936|ref|NP_035755.1|	0	apoptosis-stimulating of p53 protein 1 [Mus musculus]
novel_mir324	NM_133231	6mer	NA	-45.53	288	Rfxap	-	K08063|1|1e-67|260|mmu:170767|regulatory factor X-associated protein	gi|18875392|ref|NP_573494.1|	1.13142e-66	regulatory factor X-associated protein [Mus musculus]
novel_mir324	NM_175546	6mer	NA	-29.07	156	Wdfy2	-	K12182|1|6e-13|78.6|obi:106883725|hepatocyte growth factor-regulated tyrosine kinase substrate	-	-	-
novel_mir324	NM_198022	7mer-m8	NA	-25.19	155	Tnrc6c	-	K18412|1|0.0|3074|mmu:217351|trinucleotide repeat-containing gene 6 protein	gi|74184652|dbj|BAE27937.1|	0	unnamed protein product [Mus musculus]
novel_mir324	NM_007397	6mer	NA	-50.26	295	Acvr2b	-	K13596|1|0.0|1046|mmu:11481|activin receptor type-2B [EC:2.7.11.30]	-	-	-
novel_mir324	NM_176957	7mer-m8	NA	-20.65	142	Nckap5	-	K18401|1|8e-16|89.0|acs:100558460|KAT8 regulatory NSL complex subunit 2	gi|126362965|ref|NP_795931.2|	2.82246e-175	nck-associated protein 5 isoform 3 [Mus musculus]
novel_mir324	NM_054093	6mer	NA	-22.6	143	Ube3b	-	K10588|1|0.0|2019|mmu:117146|ubiquitin-protein ligase E3 B [EC:2.3.2.26]	gi|68533242|ref|NP_473434.2|	0	ubiquitin-protein ligase E3B [Mus musculus]
novel_mir324	NM_001081035	7mer-m8	NA	-24.22	150	Nav3	-	K19483|1|0.0|2089|ola:101159237|neuron navigator 2 [EC:3.6.4.12]	gi|124486648|ref|NP_001074504.1|	0	neuron navigator 3 [Mus musculus]
novel_mir324	NM_008305	6mer	NA	-45.46	291	Hspg2	-	K06255|1|0.0|8774|mmu:15530|heparan sulfate proteoglycan 2 (perlecan)	gi|183979966|ref|NP_032331.2|	0	basement membrane-specific heparan sulfate proteoglycan core protein precursor [Mus musculus]
novel_mir324	NM_001081557	6mer	NA	-26.84	153	Camta1	-	K15706|1|2e-17|95.9|cmy:102942880|E3 ubiquitin-protein ligase RNF167 [EC:2.3.2.27]!K16743|2|7e-12|77.4|tad:TRIADDRAFT_53434|abnormal spindle-like microcephaly-associated protein	gi|125719159|ref|NP_001075026.1|	0	calmodulin-binding transcription activator 1 isoform 1 [Mus musculus]
novel_mir324	NM_146207	7mer-m8	NA	-20.84	140	Cul4a	-	K10609|1|0.0|1433|mmu:99375|cullin 4	gi|167466258|ref|NP_666319.2|	0	cullin-4A [Mus musculus]
novel_mir324	NM_001024136	6mer	NA	-22.72	148	Anks6	-	K16726|1|9e-38|162|cqu:CpipJ_CPIJ002710|ankyrin repeat domain-containing protein 17	gi|67906181|ref|NP_001019307.1|	0	ankyrin repeat and SAM domain-containing protein 6 [Mus musculus]
novel_mir324	NM_010081	6mer	NA	-21.56	140	Dst	-	K10382|1|0.0|3141|mgp:100542468|dystonin	gi|454527343|ref|NP_034211.2|	0	dystonin isoform 4 [Mus musculus]
novel_mir324	NM_012037	7mer-m8	NA	-24.29	146	Vat1	-	K00344|1|1e-25|121|cge:100768247|NADPH2:quinone reductase [EC:1.6.5.5]	gi|74193292|dbj|BAE32958.1|	0	unnamed protein product [Mus musculus]
novel_mir324	NM_145402	8mer-1a	NA	-20.93	145	Tmem51	-	-	gi|21703804|ref|NP_663377.1|	7.33329e-112	transmembrane protein 51 [Mus musculus]
novel_mir324	NM_181546	6mer	NA	-47.75	299	Syt14	-	K19328|1|0.0|1103|mmu:329324|synaptotagmin-14/16	gi|148681013|gb|EDL12960.1|	0	synaptotagmin XIV, isoform CRA_b, partial [Mus musculus]
novel_mir324	NM_001024917	7mer-m8	NA	-23.33	146	N4bp2	-	K15720|1|0.0|3092|mmu:333789|NEDD4-binding protein 2 [EC:3.-.-.-]	gi|568934326|ref|XP_006504069.1|	0	PREDICTED: NEDD4-binding protein 2 isoform X3 [Mus musculus]
novel_mir324	NM_026473	6mer	NA	-24.06	143	Tubb6	-	K07375|1|0.0|833|mmu:67951|tubulin beta	gi|27754056|ref|NP_080749.2|	0	tubulin beta-6 chain [Mus musculus]
novel_mir324	NM_001111142	7mer-m8	NA	-24.78	160	Lrrc73	-	K12800|1|1e-07|60.1|cmk:103172555|NACHT, LRR and PYD domains-containing protein 3!K16634|2|2e-07|59.7|cge:100773448|ribonuclease inhibitor!K08060|3|3e-06|55.8|cmk:103186082|class II, major histocompatibility complex, transactivator!K17576|4|8e-06|54.3|cin:100186281|protein phosphatase 1 regulatory subunit 37	gi|674042805|ref|XP_008827289.1|	8.22696e-152	PREDICTED: leucine-rich repeat-containing protein 73 [Nannospalax galili]
novel_mir324	NM_001040403	6mer	NA	-23.26	152	Flot2	-	K07192|1|0.0|776|rno:83764|flotillin	gi|564373356|ref|XP_006247014.1|	0	PREDICTED: flotillin-2 isoform X2 [Rattus norvegicus]
novel_mir324	NM_011800	6mer	NA	-25.43	153	Cdh20	-	K06807|1|0.0|1457|mmu:23836|cadherin 20, type 2	gi|7549750|ref|NP_035930.1|	0	cadherin-20 precursor [Mus musculus]
novel_mir324	NM_027758	8mer-1a	NA	-22.68	153	Tbc1d9	-	K19951|1|0.0|1707|mmu:71310|TBC1 domain family member 9	-	-	-
novel_mir324	NM_172835	7mer-1a	NA	-21.83	148	Peli3	-	K11964|1|0.0|914|mmu:240518|pellino [EC:2.3.2.27]	-	-	-
novel_mir324	NM_001081453	6mer	NA	-24.29	150	Nin	-	K16476|1|0.0|3387|mmu:18080|ninein	gi|125346101|ref|NP_001074922.1|	0	ninein isoform 1 [Mus musculus]
novel_mir324	NM_145138	6mer	NA	-22.04	143	Nek9	-	K08857|1|0.0|1749|mmu:217718|NIMA (never in mitosis gene a)-related kinase [EC:2.7.11.1]	gi|50511231|dbj|BAD32601.1|	0	mKIAA1995 protein [Mus musculus]
novel_mir324	NM_009233	6mer	NA	-27.68	153	Sox1	-	K09267|1|8e-115|418|mmu:20664|transcription factor SOX1/3/14/21 (SOX group B)	gi|117606322|ref|NP_033259.2|	6.60369e-114	transcription factor SOX-1 [Mus musculus]
novel_mir324	NM_026599	7mer-m8	NA	-44.82	291	Cgnl1	-	K06102|1|3e-134|483|pss:102453795|cingulin	-	-	-
novel_mir324	NM_001004148	6mer	NA	-24.94	151	Slc13a5	-	K14445|1|0.0|1066|mmu:237831|solute carrier family 13 (sodium-dependent dicarboxylate transporter), member 2/3/5	gi|51921291|ref|NP_001004148.1|	0	solute carrier family 13 member 5 [Mus musculus]
novel_mir324	NM_009548	7mer-m8	NA	-24.07	156	Rnf112	-	K17339|1|1e-15|88.6|lcm:102345442|atlastin [EC:3.6.5.-]	gi|20127402|ref|NP_033574.2|	0	RING finger protein 112 isoform 1 [Mus musculus]
novel_mir324	NM_177115	6mer	NA	-24.08	150	2022-03-03	-	K10658|1|7e-128|460|mmu:320253|E3 ubiquitin-protein ligase MARCH3 [EC:2.3.2.27]	gi|28893059|ref|NP_796089.1|	5.66001e-127	E3 ubiquitin-protein ligase MARCH3 [Mus musculus]
novel_mir324	NM_001014390	6mer	NA	-24.74	152	Dyrk2	-	K18669|1|0.0|1186|mmu:69181|dual specificity tyrosine-phosphorylation-regulated kinase 2/3/4 [EC:2.7.12.1]	gi|67846105|ref|NP_001014412.1|	0	dual specificity tyrosine-phosphorylation-regulated kinase 2 [Mus musculus]
novel_mir324	NM_198096	7mer-m8	NA	-25.11	151	Arap1	-	K18439|1|0.0|1512|mmu:69710|Arf-GAP with Rho-GAP domain, ANK repeat and PH domain-containing protein 1	gi|568951383|ref|XP_006508259.1|	0	PREDICTED: arf-GAP with Rho-GAP domain, ANK repeat and PH domain-containing protein 1 isoform X6 [Mus musculus]
novel_mir324	NM_172734	8mer-1a	NA	-25.27	153	Stk38l	-	K08790|1|0.0|928|mmu:232533|serine/threonine kinase 38 [EC:2.7.11.1]	gi|569017276|ref|XP_006536131.1|	0	PREDICTED: serine/threonine-protein kinase 38-like isoform X3 [Mus musculus]
novel_mir324	NM_172443	7mer-m8	NA	-27.63	156	Tbc1d16	-	K20168|1|1e-52|212|phu:Phum_PHUM612120|TBC1 domain family member 15	gi|148702739|gb|EDL34686.1|	0	TBC1 domain family, member 16, isoform CRA_b, partial [Mus musculus]
novel_mir324	NM_019998	7mer-m8	NA	-20.65	142	Alg2	-	K03843|1|0.0|848|mmu:56737|alpha-1,3/alpha-1,6-mannosyltransferase [EC:2.4.1.132 2.4.1.257]	gi|172072657|ref|NP_064382.3|	0	alpha-1,3/1,6-mannosyltransferase ALG2 [Mus musculus]
novel_mir324	NM_130450	7mer-m8	NA	-29.75	151	Elovl6	-	K10203|1|4e-156|556|mmu:170439|elongation of very long chain fatty acids protein 6 [EC:2.3.1.199]	gi|18496985|ref|NP_569717.1|	3.086e-155	elongation of very long chain fatty acids protein 6 [Mus musculus]
novel_mir324	NM_001168333	7mer-1a	NA	-28.69	144	Tinagl1	-	K01363|1|3e-40|169|obi:106873643|cathepsin B [EC:3.4.22.1]	gi|270132817|ref|NP_075965.2|	0	tubulointerstitial nephritis antigen-like precursor [Mus musculus]
novel_mir324	NM_031408	8mer-1a	NA	-27.62	160	Gigyf1	-	K18730|1|0.0|1314|mmu:57330|PERQ amino acid-rich with GYF domain-containing protein	gi|154091042|ref|NP_113596.2|	0	PERQ amino acid-rich with GYF domain-containing protein 1 [Mus musculus]
novel_mir324	NM_021565	6mer	NA	-28.99	161	Midn	-	-	gi|10947008|ref|NP_067540.1|	0	midnolin isoform 1 [Mus musculus]
novel_mir324	NM_028721	7mer-m8	NA	-22.38	155	Nphp3	-	K19360|1|0.0|2449|mmu:74025|nephrocystin-3	gi|159131889|ref|NP_082997.3|	0	nephrocystin-3 isoform a [Mus musculus]
novel_mir324	NM_199197	8mer-1a	NA	-46.87	304	Rbfa	-	-	gi|39794027|gb|AAH64066.1|	0	RIKEN cDNA 1110032A13 gene [Mus musculus]
novel_mir324	NM_001002896	6mer	NA	-20.73	144	Bfsp2	-	K10379|1|0.0|805|mmu:107993|phakinin	gi|148689126|gb|EDL21073.1|	0	beaded filament structural protein 2, phakinin, isoform CRA_a [Mus musculus]
novel_mir324	NM_199195	7mer-m8	NA	-32.99	159	Bckdhb	-	K00167|1|1e-179|632|rno:29711|2-oxoisovalerate dehydrogenase E1 component beta subunit [EC:1.2.4.4]	-	-	-
novel_mir324	NM_172890	6mer	NA	-26.01	151	Slc6a11	-	K05039|1|0.0|1264|mmu:243616|solute carrier family 6 (neurotransmitter transporter, GABA) member 6/8/11/12/13	gi|27370360|ref|NP_766478.1|	0	sodium- and chloride-dependent GABA transporter 3 [Mus musculus]
novel_mir324	NM_001291105	6mer	NA	-24.7	152	E2f1	-	K17454|1|2e-169|598|mmu:13555|transcription factor E2F1	gi|597955341|ref|NP_001278034.1|	0	transcription factor E2F1 isoform b precursor [Mus musculus]
novel_mir324	NM_025276	7mer-1a	NA	-22.01	149	Evpl	-	K10383|1|0.0|3239|mmu:14027|envoplakin	gi|111185907|ref|NP_079552.3|	0	envoplakin [Mus musculus]
novel_mir324	NM_008026	8mer-1a	NA	-25.44	157	Fli1	-	K09436|1|0.0|918|mmu:14247|friend leukemia integration 1 transcription factor	gi|281351833|gb|EFB27417.1|	0	hypothetical protein PANDA_000485, partial [Ailuropoda melanoleuca]
novel_mir324	NM_001177888	8mer-1a	NA	-25.3	155	Cacna1g	-	K04854|1|0.0|3709|mmu:12291|voltage-dependent calcium channel T type alpha-1G	gi|295444829|ref|NP_001171359.1|	0	voltage-dependent T-type calcium channel subunit alpha-1G isoform c [Mus musculus]
novel_mir324	NM_009829	8mer-1a	NA	-25.7	149	Ccnd2	-	K10151|1|2e-156|557|mmu:12444|cyclin D2	gi|6753310|ref|NP_033959.1|	1.3397e-155	G1/S-specific cyclin-D2 [Mus musculus]
novel_mir324	NM_001304266	7mer-1a	NA	-20.67	143	Srcap	-	K11661|1|0.0|2717|mmu:100043597|helicase SRCAP [EC:3.6.4.-]	gi|747019224|ref|NP_001291195.1|	0	helicase SRCAP [Mus musculus]
mmu-miR-297c-5p	NM_194355	7mer-m8	NA	-20.82	167	Spire1	-	K02098|1|0.0|1063|rno:307348|spire	gi|148677692|gb|EDL09639.1|	0	spire homolog 1 (Drosophila), isoform CRA_c, partial [Mus musculus]
mmu-miR-297c-5p	NM_022030	7mer-m8	NA	-23.92	176	Sv2a	-	K06258|1|0.0|1264|rno:117559|MFS transporter, VNT family, synaptic vesicle glycoprotein 2	gi|148747227|ref|NP_476558.2|	0	synaptic vesicle glycoprotein 2A [Rattus norvegicus]
mmu-miR-297c-5p	NM_007868	7mer-m8	NA	-22.53	172	Dmd	-	K10366|1|0.0|6828|mmu:13405|dystrophin	-	-	-
mmu-miR-297c-5p	NM_021524	6mer	NA	-25.02	170	Nampt	-	K03462|1|0.0|978|mmu:59027|nicotinamide phosphoribosyltransferase [EC:2.4.2.12]	gi|148704942|gb|EDL36889.1|	0	pre-B-cell colony-enhancing factor 1, partial [Mus musculus]
mmu-miR-297c-5p	NM_053171	8mer-1a	NA	-21.82	159	Csmd1	-	K17495|1|0.0|7427|mmu:94109|CUB and sushi domain-containing protein	gi|124248566|ref|NP_444401.2|	0	CUB and sushi domain-containing protein 1 precursor [Mus musculus]
mmu-miR-297c-5p	NM_001290541	6mer	NA	-22.01	162	Acer2	-	K01441|1|1e-132|477|mmu:230379|alkaline ceramidase [EC:3.5.1.23]	gi|594542520|ref|NP_001277470.1|	2.27476e-138	alkaline ceramidase 2 isoform 2 [Mus musculus]
mmu-miR-297c-5p	NM_001169114	7mer-m8	NA	-25.84	176	B3gnt2	-	K00741|1|0.0|824|mmu:53625|N-acetyllactosaminide beta-1,3-N-acetylglucosaminyltransferase [EC:2.4.1.149]	gi|31542175|ref|NP_058584.3|	0	N-acetyllactosaminide beta-1,3-N-acetylglucosaminyltransferase 2 [Mus musculus]
mmu-miR-297c-5p	NM_001244693	7mer-m8	NA	-44.29	338	St18	-	K11307|1|4e-06|57.8|sko:100369704|histone acetyltransferase MYST2 [EC:2.3.1.48]	gi|28972263|dbj|BAC65585.1|	0	mKIAA0535 protein [Mus musculus]
mmu-miR-297c-5p	NM_197940	7mer-m8	NA	-21.62	175	Wipf2	-	K19475|1|5e-139|499|mmu:68524|WAS/WASL-interacting protein	gi|37537556|ref|NP_922922.1|	4.42469e-138	WAS/WASL-interacting protein family member 2 [Mus musculus]
mmu-miR-297c-5p	NM_178695	6mer	NA	-20.09	167	Prrg4	-	K01321|1|2e-09|67.8|clv:102088048|coagulation factor IX (Christmas factor) [EC:3.4.21.22]!K01320|2|2e-09|67.8|hsa:2155|coagulation factor VII [EC:3.4.21.21]!K01314|3|2e-09|67.4|xma:102224608|coagulation factor X [EC:3.4.21.6]	gi|224994242|ref|NP_848810.3|	3.52099e-119	transmembrane gamma-carboxyglutamic acid protein 4 precursor [Mus musculus]
mmu-miR-297c-5p	NM_011382	6mer	NA	-21.81	172	Six4	-	K15615|1|0.0|1239|mmu:20474|homeobox protein SIX4	gi|33859632|ref|NP_035512.1|	0	homeobox protein SIX4 [Mus musculus]
mmu-miR-297c-5p	NM_010607	6mer	NA	-20.15	168	Kcnk2	-	K04913|1|0.0|787|mmu:16526|potassium channel subfamily K member 2	gi|568911616|ref|XP_006497184.1|	0	PREDICTED: potassium channel subfamily K member 2 isoform X2 [Mus musculus]
mmu-miR-297c-5p	NM_172553	6mer	NA	-20.02	161	Alx1	-	K09334|1|0.0|669|mmu:216285|cartilage homeoprotein 1	gi|27369774|ref|NP_766141.1|	0	ALX homeobox protein 1 [Mus musculus]
mmu-miR-297c-5p	NM_172442	7mer-m8	NA	-24.36	180	Dtx4	-	K06058|1|0.0|1165|mmu:207521|deltex [EC:2.3.2.27]	-	-	-
mmu-miR-297c-5p	NM_172469	7mer-m8	NA	-22.3	163	Clic6	-	K05026|1|0.0|883|mmu:209195|chloride intracellular channel protein 6	gi|27369633|ref|NP_766057.1|	0	chloride intracellular channel protein 6 [Mus musculus]
mmu-miR-297c-5p	NM_153422	7mer-m8	NA	-20.75	159	Pde5a	-	K13762|1|0.0|1746|mmu:242202|cGMP-specific 3',5'-cyclic phosphodiesterase [EC:3.1.4.35]	-	-	-
mmu-miR-297c-5p	NM_008071	7mer-m8	NA	-21.34	173	Gabrb3	-	K05181|1|0.0|939|mmu:14402|gamma-aminobutyric acid receptor subunit beta	-	-	-
mmu-miR-297c-5p	NM_029529	7mer-m8	NA	-20.94	170	Slc35d3	-	K15281|1|0.0|696|mmu:76157|solute carrier family 35	gi|58037439|ref|NP_083805.1|	0	solute carrier family 35 member D3 [Mus musculus]
mmu-miR-297c-5p	NM_001165980	7mer-m8	NA	-23.55	165	Dcaf17	-	-	gi|260166698|ref|NP_001159452.1|	0	DDB1- and CUL4-associated factor 17 isoform a [Mus musculus]
mmu-miR-297c-5p	NM_019927	7mer-m8	NA	-21.83	168	Arih1	-	K11968|1|0.0|964|pale:102898538|ariadne-1 [EC:2.3.2.27]	-	-	-
mmu-miR-297c-5p	NM_001290385	7mer-m8	NA	-63.68	365	Arhgef9	-	K05769|1|0.0|665|fab:101809410|Rho guanine nucleotide exchange factor 4	-	-	-
mmu-miR-297c-5p	NM_011784	7mer-m8	NA	-23.45	180	Aplnr	-	K04174|1|0.0|670|mmu:23796|apelin receptor	gi|6753014|ref|NP_035914.1|	0	apelin receptor [Mus musculus]
mmu-miR-297c-5p	NM_194268	7mer-1a	NA	-21.53	155	Onecut2	-	K08026|1|3e-131|474|cjo:107325678|one cut domain, family member 1, hepatocyte nuclear factor 6	gi|119220568|ref|NP_919244.2|	0	one cut domain family member 2 [Mus musculus]
mmu-miR-297c-5p	NM_025739	7mer-m8	NA	-20.02	174	Rnf220	-	-	gi|37059808|ref|NP_080015.3|	0	E3 ubiquitin-protein ligase Rnf220 isoform 1 [Mus musculus]
mmu-miR-297c-5p	NM_201358	6mer	NA	-21	171	Lyrm4	-	-	gi|148708964|gb|EDL40910.1|	5.64928e-48	cDNA sequence BC034664, partial [Mus musculus]
mmu-miR-297c-5p	NM_009050	8mer-1a	NA	-22.01	163	Ret	-	K05126|1|0.0|2194|mmu:19713|proto-oncogene tyrosine-protein kinase Ret [EC:2.7.10.1]	gi|124256484|ref|NP_033076.2|	0	proto-oncogene tyrosine-protein kinase receptor Ret isoform a precursor [Mus musculus]
mmu-miR-297c-5p	NM_001166585	6mer	NA	-20.67	161	Tead1	-	K09448|1|0.0|817|chx:102170445|transcriptional enhancer factor	gi|564330477|ref|XP_006230118.1|	0	PREDICTED: transcriptional enhancer factor TEF-1 isoform X5 [Rattus norvegicus]
mmu-miR-297c-5p	NM_011358	6mer	NA	-23.57	171	Srsf2	-	K12891|1|6e-47|191|pon:100439801|splicing factor, arginine/serine-rich 2	gi|293675|gb|AAA39332.1|	1.62086e-91	IFN-response element binding factor 2, partial [Mus musculus]
mmu-miR-297c-5p	NM_001163399	7mer-m8	NA	-22.63	168	Elavl4	-	K13208|1|0.0|700|mdo:100021505|ELAV like protein 2/3/4	gi|611985946|ref|XP_007480256.1|	0	PREDICTED: ELAV (embryonic lethal, abnormal vision, Drosophila)-like 4 isoform X1 [Monodelphis domestica]
mmu-miR-297c-5p	NM_020028	6mer	NA	-23.41	172	Lpar2	-	K04291|1|8e-164|581|mmu:53978|lysophosphatidic acid receptor 2	gi|40254539|ref|NP_064412.2|	6.56914e-163	lysophosphatidic acid receptor 2 [Mus musculus]
mmu-miR-297c-5p	NM_020279	7mer-m8	NA	-23.66	172	Ccl28	-	K05513|1|6e-56|222|mmu:56838|C-C motif chemokine 28	gi|9931984|ref|NP_064675.1|	4.91606e-55	C-C motif chemokine 28 precursor [Mus musculus]
mmu-miR-297c-5p	NM_023794	7mer-m8	NA	-61.32	500	Etv5	-	K15593|1|0.0|979|mmu:104156|ets translocation variant 5	gi|148665211|gb|EDK97627.1|	0	mCG127346, isoform CRA_b, partial [Mus musculus]
mmu-miR-297c-5p	NM_011374	8mer-1a	NA	-20.56	172	St8sia1	-	K03371|1|0.0|739|mmu:20449|alpha-N-acetyl-neuraminate alpha-2,8-sialyltransferase (sialyltransferase 8A) [EC:2.4.99.8]	gi|70980543|ref|NP_035504.2|	0	alpha-N-acetylneuraminide alpha-2,8-sialyltransferase [Mus musculus]
mmu-miR-297c-5p	NM_001286100	7mer-m8	NA	-20.69	163	Fam65b	-	K03847|1|4e-06|40.0|cge:100770096|alpha-1,6-mannosyltransferase [EC:2.4.1.260]	gi|568981650|ref|XP_006516651.1|	0	PREDICTED: protein FAM65B isoform X3 [Mus musculus]
mmu-miR-297c-5p	NM_026254	7mer-m8	NA	-20.38	163	Tbc1d23	-	K04707|1|4e-16|90.1|spu:100890602|E3 ubiquitin-protein ligase CBL [EC:2.3.2.27]!K17544|2|3e-09|67.4|isc:IscW_ISCW008128|TBC domain-containing protein kinase-like protein!K20166|4|5e-07|60.1|clv:102095864|TBC1 domain family member 2B!K20168|5|6e-07|59.7|tad:TRIADDRAFT_38489|TBC1 domain family member 15	gi|148665754|gb|EDK98170.1|	0	TBC1 domain family, member 23, isoform CRA_b, partial [Mus musculus]
mmu-miR-297c-5p	NM_008403	6mer	NA	-24.37	177	Itgb1bp1	-	K20058|1|5e-83|311|mmu:16413|integrin beta-1-binding protein 1	gi|148702079|gb|EDL34026.1|	4.63609e-82	integrin beta 1 binding protein 1, isoform CRA_a, partial [Mus musculus]
mmu-miR-297c-5p	NM_013780	7mer-m8	NA	-20.96	167	Npas3	-	K09098|1|0.0|1507|mmu:27386|neuronal PAS domain-containing protein 1/3	gi|154090947|ref|NP_038808.2|	0	neuronal PAS domain-containing protein 3 [Mus musculus]
mmu-miR-297c-5p	NM_001164504	7mer-m8	NA	-21.26	167	Rnf165	-	K17821|1|0.0|677|mmu:225743|RING finger protein 165	-	-	-
mmu-miR-297c-5p	NM_011585	7mer-m8	NA	-20.82	162	Tia1	-	K13201|1|0.0|745|mmu:21841|nucleolysin TIA-1/TIAR	gi|6755783|ref|NP_035715.1|	0	nucleolysin TIA-1 isoform 1 [Mus musculus]
mmu-miR-297c-5p	NM_001025571	7mer-m8	NA	-27.27	184	Sh2d2a	-	K08273|1|0.0|712|mmu:27371|SH2 domain protein 2A	gi|70909334|ref|NP_001020742.1|	0	SH2 domain-containing protein 2A isoform 2 [Mus musculus]
mmu-miR-297c-5p	NM_028604	7mer-m8	NA	-20.49	169	Trmt11	-	K15430|1|0.0|950|mmu:73681|tRNA (guanine10-N2)-methyltransferase [EC:2.1.1.214]	gi|148672901|gb|EDL04848.1|	0	RIKEN cDNA 2410075D05, isoform CRA_b, partial [Mus musculus]
mmu-miR-297c-5p	NM_009709	7mer-m8	NA	-21.12	179	Arnt	-	K09097|1|0.0|1464|mmu:11863|aryl hydrocarbon receptor nuclear translocator	gi|83627702|ref|NP_033839.2|	0	aryl hydrocarbon receptor nuclear translocator isoform b [Mus musculus]
mmu-miR-297c-5p	NM_001025594	7mer-m8	NA	-20.08	173	Zbtb43	-	K10514|1|0.0|932|mmu:71834|zinc finger and BTB domain-containing protein 43	gi|28972211|dbj|BAC65559.1|	0	mKIAA0414 protein [Mus musculus]
mmu-miR-297c-5p	NM_001163794	7mer-m8	NA	-20.23	163	Pdik1l	-	K17539|1|0.0|690|hgl:101706377|serine/threonine-protein kinase PDIK1L [EC:2.7.11.1]	gi|148698073|gb|EDL30020.1|	0	PDLIM1 interacting kinase 1 like, isoform CRA_b, partial [Mus musculus]
mmu-miR-297c-5p	NM_001122993	6mer	NA	-20.42	170	B3galt5	-	K03877|1|3e-173|612|mmu:93961|beta-1,3-galactosyltransferase 5 [EC:2.4.1.-]	gi|15011870|ref|NP_149161.1|	2.44713e-172	beta-1,3-galactosyltransferase 5 [Mus musculus]
mmu-miR-297c-5p	NM_001081971	7mer-m8	NA	-20.43	172	Ankrd63	-	K10799|1|1e-13|82.4|pxy:105390121|tankyrase [EC:2.4.2.30]!K15502|4|3e-13|81.3|tru:101061946|serine/threonine-protein phosphatase 6 regulatory ankyrin repeat subunit A	gi|126517480|ref|NP_001075440.1|	2.09768e-170	ankyrin repeat domain-containing protein 63 [Mus musculus]
mmu-miR-297c-5p	NM_198422	6mer	NA	-25.15	175	Paqr3	-	K07297|1|2e-31|139|cqu:CpipJ_CPIJ002779|adiponectin receptor	gi|38259216|ref|NP_940814.1|	3.53089e-179	progestin and adipoQ receptor family member 3 [Mus musculus]
mmu-miR-297c-5p	NM_021284	7mer-1a	NA	-21.03	173	Kras	-	K07827|1|3e-85|320|mmu:16653|GTPase KRas	-	-	-
mmu-miR-297c-5p	NM_028866	6mer	NA	-40.85	346	Wdr33	-	K15542|1|0.0|1191|mmu:74320|polyadenylation factor subunit 2	gi|148664627|gb|EDK97043.1|	0	WD repeat domain 33, isoform CRA_b [Mus musculus]
mmu-miR-297c-5p	NM_011192	6mer	NA	-22.56	176	Psme3	-	K06698|1|2e-139|499|pale:102877699|proteasome activator subunit 3 (PA28 gamma)	gi|6755214|ref|NP_035322.1|	1.80586e-138	proteasome activator complex subunit 3 [Mus musculus]
mmu-miR-297c-5p	NM_021350	7mer-m8	NA	-20.52	172	Chml	-	K17255|1|2e-30|138|smm:Smp_024520|Rab GDP dissociation inhibitor	-	-	-
mmu-miR-297c-5p	NM_176831	6mer	NA	-23.66	169	Ppcdc	-	K01598|1|2e-104|382|mmu:66812|phosphopantothenoylcysteine decarboxylase [EC:4.1.1.36]	gi|28849879|ref|NP_789801.1|	2.00606e-103	phosphopantothenoylcysteine decarboxylase [Mus musculus]
mmu-miR-297c-5p	NM_138953	6mer	NA	-89.7	700	Ell2	-	K15183|1|0.0|1127|mmu:192657|RNA polymerase II elongation factor ELL	gi|116256447|ref|NP_620403.2|	0	RNA polymerase II elongation factor ELL2 [Mus musculus]
mmu-miR-297c-5p	NM_001160400	7mer-m8	NA	-21.82	169	Megf8	-	K10895|1|2e-20|105|aqu:100636243|fanconi anemia group I protein!K05637|4|1e-17|96.7|mze:101477084|laminin, alpha 1/2	-	-	-
mmu-miR-297c-5p	NM_178164	7mer-1a	NA	-22.96	162	Ptbp3	-	K17844|1|0.0|975|cge:100771699|polypyrimidine tract-binding protein 3	gi|148670262|gb|EDL02209.1|	0	ROD1 regulator of differentiation 1 (S. pombe), isoform CRA_b, partial [Mus musculus]
mmu-miR-297c-5p	NM_001077509	6mer	NA	-23.74	180	Tnfrsf9	-	K05146|1|1e-135|486|mmu:21942|tumor necrosis factor receptor superfamily member 9	gi|6755831|ref|NP_035742.1|	9.32001e-135	tumor necrosis factor receptor superfamily member 9 isoform 1 precursor [Mus musculus]
mmu-miR-297c-5p	NM_009622	6mer	NA	-24.49	184	Adcy1	-	K08041|1|0.0|1955|mmu:432530|adenylate cyclase 1 [EC:4.6.1.1]	gi|61888832|ref|NP_033752.1|	0	adenylate cyclase type 1 [Mus musculus]
mmu-miR-297c-5p	NM_001081395	7mer-m8	NA	-100.59	676	Amotl1	-	K06104|1|0.0|1605|mmu:75723|angiomotin like 1	gi|124487107|ref|NP_001074864.1|	0	angiomotin-like protein 1 [Mus musculus]
mmu-miR-297c-5p	NM_194464	8mer-1a	NA	-25.49	184	Mrvi1	-	K12337|1|0.0|1411|mmu:17540|inositol 1,4,5-triphosphate receptor-associated cGMP kinase substrate	gi|154275769|ref|NP_034956.2|	0	protein MRVI1 isoform a [Mus musculus]
mmu-miR-297c-5p	NM_026114	7mer-m8	NA	-21.44	172	Eif2s1	-	K03237|1|9e-148|527|myd:102767480|translation initiation factor 2 subunit 1	gi|861417632|ref|XP_004837426.2|	2.0134e-147	PREDICTED: eukaryotic translation initiation factor 2 subunit 1 isoform X1 [Heterocephalus glaber]
mmu-miR-297c-5p	NM_013918	7mer-1a	NA	-21.96	169	Usp25	-	K11849|1|0.0|2053|mmu:30940|ubiquitin carboxyl-terminal hydrolase 25/28 [EC:3.4.19.12]	gi|31980712|ref|NP_038946.2|	0	ubiquitin carboxyl-terminal hydrolase 25 [Mus musculus]
mmu-miR-297c-5p	NM_144874	8mer-1a	NA	-20.2	176	Cox15	-	K02259|1|0.0|806|mmu:226139|cytochrome c oxidase assembly protein subunit 15	gi|31541932|ref|NP_659123.2|	0	cytochrome c oxidase assembly protein COX15 homolog [Mus musculus]
mmu-miR-297c-5p	NM_177185	7mer-m8	NA	-21.54	171	Ubn2	-	K17492|1|0.0|1821|mmu:320538|ubinuclein	-	-	-
mmu-miR-297c-5p	NM_018801	7mer-1a	NA	-41.84	341	Syt7	-	K19907|1|0.0|753|mmu:54525|synaptotagmin-7	gi|9055364|ref|NP_061271.1|	0	synaptotagmin-7 alpha isoform [Mus musculus]
mmu-miR-297c-5p	NM_024288	8mer-1a	NA	-20.6	162	Rmnd5a	-	K18624|1|1e-15|89.4|nve:NEMVE_v1g194411|macrophage erythroblast attacher	gi|958737460|ref|XP_014708275.1|	0	PREDICTED: protein RMD5 homolog A [Equus asinus]
mmu-miR-297c-5p	NM_207668	6mer	NA	-23.75	163	Acpp	-	K19283|1|0.0|689|mmu:56318|prostatic aicd phosphatase [EC:3.1.3.2 3.1.3.5]	gi|148689143|gb|EDL21090.1|	0	acid phosphatase, prostate, isoform CRA_b, partial [Mus musculus]
mmu-miR-297c-5p	NM_010690	7mer-m8	NA	-24.99	180	Lats1	-	K08791|1|0.0|2012|mmu:16798|serine/threonine-protein kinase LATS1/2 [EC:2.7.11.1]	gi|161484646|ref|NP_034820.1|	0	serine/threonine-protein kinase LATS1 [Mus musculus]
mmu-miR-297c-5p	NM_139232	6mer	NA	-24.66	169	Fgd4	-	K05723|1|0.0|1549|mmu:224014|FYVE, RhoGEF and PH domain containing 4	gi|568995104|ref|XP_006522086.1|	0	PREDICTED: FYVE, RhoGEF and PH domain-containing protein 4 isoform X2 [Mus musculus]
mmu-miR-297c-5p	NM_001081079	7mer-m8	NA	-20.97	167	Ogfrl1	-	-	gi|124487293|ref|NP_001074548.1|	0	opioid growth factor receptor-like protein 1 [Mus musculus]
mmu-miR-297c-5p	NM_175522	6mer	NA	-21.11	169	Elfn1	-	K17567|1|0.0|1347|mmu:243312|protein phosphatase 1 regulatory subunit 28	gi|30425288|ref|NP_780731.1|	0	protein ELFN1 precursor [Mus musculus]
mmu-miR-297c-5p	NM_207659	6mer	NA	-23.39	171	Hook3	-	K16536|1|0.0|1283|mmu:320191|protein HOOK3	-	-	-
mmu-miR-297c-5p	NM_023605	7mer-m8	NA	-23.12	165	Fbxo9	-	K10295|1|0.0|889|mmu:71538|F-box protein 9	gi|125628673|ref|NP_076094.2|	0	F-box only protein 9 isoform 1 [Mus musculus]
mmu-miR-297c-5p	NM_001033446	8mer-1a	NA	-29.94	179	Arl14epl	-	-	gi|85701959|ref|NP_001028618.1|	1.02012e-86	ARL14 effector protein-like [Mus musculus]
mmu-miR-297c-5p	NM_008379	6mer	NA	-23.73	174	Kpnb1	-	K14293|1|0.0|1681|chx:102173035|importin subunit beta-1	gi|926717140|ref|XP_005693775.2|	0	PREDICTED: importin subunit beta-1 [Capra hircus]
mmu-miR-297c-5p	NM_011083	7mer-m8	NA	-25.96	180	Pik3c2a	-	K00923|1|0.0|3256|mmu:18704|phosphatidylinositol-4-phosphate 3-kinase [EC:2.7.1.154]	gi|145279206|ref|NP_035213.2|	0	phosphatidylinositol 4-phosphate 3-kinase C2 domain-containing subunit alpha [Mus musculus]
mmu-miR-297c-5p	NM_018744	7mer-m8	NA	-22.2	164	Sema6a	-	K06842|1|0.0|2020|mmu:20358|semaphorin 6	gi|67846119|ref|NP_061214.2|	0	semaphorin-6A isoform 1 precursor [Mus musculus]
mmu-miR-297c-5p	NM_178610	6mer	NA	-23.56	180	Krr1	-	K06961|1|1e-164|583|mmu:52705|ribosomal RNA assembly protein	gi|74147291|dbj|BAE27537.1|	2.18884e-177	unnamed protein product [Mus musculus]
mmu-miR-297c-5p	NM_009730	7mer-m8	NA	-25.47	180	Atrn	-	K10895|1|2e-53|215|aqu:100636243|fanconi anemia group I protein!K05636|3|1e-16|93.2|mze:101481347|laminin, beta 1!K06243|5|3e-15|88.6|cjo:107319878|laminin, beta 2	gi|87299635|ref|NP_033860.2|	0	attractin precursor [Mus musculus]
mmu-miR-297c-5p	NM_175284	7mer-m8	NA	-20.9	171	Fzd10	-	K02842|1|0.0|1188|mmu:93897|frizzled 9/10	-	-	-
mmu-miR-297c-5p	NM_001001490	6mer	NA	-20.7	167	Oxgr1	-	K08419|1|6e-175|617|mmu:239283|oxoglutarate (alpha-ketoglutarate) receptor 1	gi|47894384|ref|NP_001001490.1|	5.21123e-174	2-oxoglutarate receptor 1 [Mus musculus]
mmu-miR-297c-5p	NM_172154	6mer	NA	-23.84	175	Lcor	-	K20015|1|6e-08|63.5|crg:105346628|ecdysone-induced protein 93F, isoform B	gi|37360548|dbj|BAC98252.1|	0	mKIAA1795 protein [Mus musculus]
mmu-miR-297c-5p	NM_001045513	8mer-1a	NA	-24.45	170	Raph1	-	K17704|1|9e-111|405|mdo:100025059|amyloid beta A4 precursor protein-binding family B member 1-interacting protein	-	-	-
mmu-miR-297c-5p	NM_015754	7mer-m8	NA	-21.28	154	Rbbp9	-	K07002|1|4e-100|368|mmu:26450|uncharacterized protein	-	-	-
mmu-miR-297c-5p	NM_172416	6mer	NA	-20.77	167	Ostm1	-	-	gi|27369545|ref|NP_766004.1|	4.272e-139	osteopetrosis-associated transmembrane protein 1 precursor [Mus musculus]
mmu-miR-297c-5p	NM_001256142	6mer	NA	-21.83	162	Fsbp	-	K10877|1|2e-130|470|ptg:102965968|DNA repair and recombination protein RAD54B [EC:3.6.4.-]	gi|371502134|ref|NP_001243071.1|	5.01939e-150	fibrinogen silencer-binding protein [Mus musculus]
mmu-miR-297c-5p	NM_170756	7mer-m8	NA	-20.45	163	Spata2	-	K17595|1|0.0|928|mmu:263876|spermatogenesis-associated protein 2	gi|148674567|gb|EDL06514.1|	0	spermatogenesis associated 2, partial [Mus musculus]
mmu-miR-297c-5p	NM_021439	7mer-m8	NA	-23.52	180	Chst11	-	K01017|1|0.0|726|mmu:58250|chondroitin 4-sulfotransferase 11 [EC:2.8.2.5]	gi|76559942|ref|NP_067414.2|	0	carbohydrate sulfotransferase 11 [Mus musculus]
mmu-miR-297c-5p	NM_080448	7mer-m8	NA	-21.84	162	Srgap3	-	K07526|1|0.0|2008|mmu:259302|SLIT-ROBO Rho GTPase activating protein	gi|154090967|ref|NP_536696.4|	0	SLIT-ROBO Rho GTPase-activating protein 3 [Mus musculus]
mmu-miR-297c-5p	NM_177224	7mer-m8	NA	-23.26	169	Chd9	-	K14438|1|0.0|4170|mmu:109151|chromodomain-helicase-DNA-binding protein 9 [EC:3.6.4.12]	-	-	-
mmu-miR-297c-5p	NM_177794	6mer	NA	-20.67	168	Tmem26	-	-	gi|74180704|dbj|BAE25574.1|	4.60727e-176	unnamed protein product [Mus musculus]
mmu-miR-297c-5p	NM_207633	7mer-m8	NA	-21.78	163	Yipf6	-	K20363|1|5e-07|60.5|bmy:Bm1_34720|protein transport protein YIP1	gi|148682253|gb|EDL14200.1|	7.48687e-166	Yip1 domain family, member 6, isoform CRA_b, partial [Mus musculus]
mmu-miR-297c-5p	NM_026440	7mer-m8	NA	-24.02	166	Rnmt	-	K00565|1|0.0|908|mmu:67897|mRNA (guanine-N7-)-methyltransferase [EC:2.1.1.56]	gi|37359924|dbj|BAC97940.1|	0	mKIAA0398 protein [Mus musculus]
mmu-miR-297c-5p	NM_029736	7mer-m8	NA	-22.88	175	Slc10a7	-	K14347|1|1e-158|563|mmu:76775|solute carrier family 10 (sodium/bile acid cotransporter), member 7	gi|148678912|gb|EDL10859.1|	1.99468e-170	RIKEN cDNA 2410193C02, isoform CRA_a, partial [Mus musculus]
mmu-miR-297c-5p	NM_144812	7mer-m8	NA	-25.2	184	Tnrc6b	-	K18412|1|0.0|2979|mmu:213988|trinucleotide repeat-containing gene 6 protein	gi|67782332|ref|NP_659061.2|	0	trinucleotide repeat-containing gene 6B protein isoform 1 [Mus musculus]
mmu-miR-297c-5p	NM_172788	6mer	NA	-21	164	Sh3rf3	-	K12171|1|0.0|1489|mmu:237353|E3 ubiquitin-protein ligase SH3RF [EC:2.3.2.27]	gi|148700264|gb|EDL32211.1|	0	RIKEN cDNA 4831416G18, isoform CRA_b, partial [Mus musculus]
mmu-miR-297c-5p	NM_001048054	6mer	NA	-22.56	169	Dusp16	-	K04459|1|0.0|678|mmu:70686|dual specificity MAP kinase phosphatase [EC:3.1.3.16 3.1.3.48]	gi|148678577|gb|EDL10524.1|	0	dual specificity phosphatase 16, isoform CRA_c, partial [Mus musculus]
mmu-miR-297c-5p	NM_008139	6mer	NA	-20.08	173	Gnaq	-	K04634|1|0.0|675|hgl:101715420|guanine nucleotide-binding protein G(q) subunit alpha	gi|193502|gb|AAA63306.1|	0	G alpha q subunit [Mus musculus]
mmu-miR-297c-5p	NM_001025307	7mer-m8	NA	-20.45	167	Stx3	-	K08486|1|1e-132|476|hgl:101705394|syntaxin 1B/2/3	gi|70778802|ref|NP_001020478.1|	1.72056e-143	syntaxin-3 isoform B [Mus musculus]
mmu-miR-297c-5p	NM_001081348	6mer	NA	-21.81	172	Hecw1	-	K12167|1|0.0|2854|mmu:94253|E3 ubiquitin-protein ligase HECW1 [EC:2.3.2.26]	-	-	-
mmu-miR-297c-5p	NM_001024846	7mer-m8	NA	-21.18	169	Zfp62	-	K09228|1|0.0|959|ggo:101153126|KRAB domain-containing zinc finger protein	gi|67763830|ref|NP_033588.2|	0	zinc finger protein 62 isoform 1 [Mus musculus]
mmu-miR-297c-5p	NM_027992	6mer	NA	-22.6	173	Tmem106b	-	-	gi|188035856|ref|NP_082268.2|	3.40138e-141	transmembrane protein 106B [Mus musculus]
mmu-miR-297c-5p	NM_001081557	6mer	NA	-24.99	172	Camta1	-	K15706|1|2e-17|95.9|cmy:102942880|E3 ubiquitin-protein ligase RNF167 [EC:2.3.2.27]!K16743|2|7e-12|77.4|tad:TRIADDRAFT_53434|abnormal spindle-like microcephaly-associated protein	gi|125719159|ref|NP_001075026.1|	0	calmodulin-binding transcription activator 1 isoform 1 [Mus musculus]
mmu-miR-297c-5p	NM_201518	7mer-1a	NA	-20.07	164	Flrt2	-	K16362|1|0.0|1225|mmu:399558|leucine-rich repeat transmembrane protein FLRT	gi|41462393|ref|NP_958926.1|	0	leucine-rich repeat transmembrane protein FLRT2 precursor [Mus musculus]
mmu-miR-297c-5p	NM_153157	8mer-1a	NA	-20.35	161	Olfm3	-	K04594|1|7e-48|196|mze:101465762|latrophilin 3	gi|21955259|ref|NP_665720.1|	0	noelin-3 precursor [Rattus norvegicus]
mmu-miR-297c-5p	NM_172849	7mer-m8	NA	-21.27	162	Nyap2	-	K17481|1|4e-56|223|phi:102100400|myosin XVI	gi|54020735|ref|NP_766437.2|	0	neuronal tyrosine-phosphorylated phosphoinositide-3-kinase adapter 2 [Mus musculus]
mmu-miR-297c-5p	NM_001039156	6mer	NA	-42.5	341	Triobp	-	K20478|1|2e-22|112|sko:100372617|golgin subfamily B member 1!K02914|3|4e-16|91.3|mcc:100430923|large subunit ribosomal protein L34	gi|88501749|ref|NP_001034245.1|	0	TRIO and F-actin-binding protein isoform 3 [Mus musculus]
mmu-miR-297c-5p	NM_173030	6mer	NA	-21.96	172	Galnt13	-	K00710|1|0.0|1115|mmu:271786|polypeptide N-acetylgalactosaminyltransferase [EC:2.4.1.41]	gi|617592859|ref|XP_007520941.1|	0	PREDICTED: polypeptide N-acetylgalactosaminyltransferase 13 [Erinaceus europaeus]
mmu-miR-297c-5p	NM_007520	7mer-m8	NA	-20.91	169	Bach1	-	K09042|1|0.0|1384|mmu:12013|transcription regulator BACH	-	-	-
mmu-miR-297c-5p	NM_029885	7mer-1a	NA	-23.69	171	Gabpb2	-	K09454|1|0.0|674|mmu:213054|GA-binding protein transcription factor, beta	gi|148706839|gb|EDL38786.1|	0	GA repeat binding protein, beta 2, isoform CRA_b, partial [Mus musculus]
mmu-miR-297c-5p	NM_020260	7mer-m8	NA	-22.16	175	Arhgap31	-	K17933|1|3e-81|307|gja:107108176|Rho GTPase-activating protein 33	gi|55770848|ref|NP_064656.2|	0	rho GTPase-activating protein 31 [Mus musculus]
mmu-miR-297c-5p	NM_009194	6mer	NA	-21.3	171	Slc12a2	-	K10951|1|0.0|2048|mmu:20496|solute carrier family 12 (sodium/potassium/chloride transporter), member 2	gi|124517716|ref|NP_033220.2|	0	solute carrier family 12 member 2 [Mus musculus]
mmu-miR-297c-5p	NM_001077514	7mer-m8	NA	-20.18	157	Slc1a2	-	K05613|1|0.0|972|mmu:20511|solute carrier family 1 (glial high affinity glutamate transporter), member 2	-	-	-
mmu-miR-297c-5p	NM_011228	7mer-1a	NA	-21.02	162	Rab33a	-	K07919|1|6e-148|526|nle:100606990|Ras-related protein Rab-33A	-	-	-
mmu-miR-297c-5p	NM_001110223	6mer	NA	-23.78	164	Dcx	-	K16579|1|0.0|709|ngi:103750015|neuronal migration protein doublecortin	-	-	-
mmu-miR-297c-5p	NM_001079876	7mer-m8	NA	-22.75	171	Gas2l3	-	K10382|1|3e-17|95.1|hst:105188601|dystonin	gi|120407058|ref|NP_001028503.2|	0	GAS2-like protein 3 isoform 1 [Mus musculus]
mmu-miR-297c-5p	NM_029166	7mer-m8	NA	-22.61	171	Uhrf1bp1l	-	K19526|1|7e-06|57.0|hmg:100199203|vacuolar protein sorting-associated protein 13B	gi|26006205|dbj|BAC41445.1|	0	mKIAA0701 protein [Mus musculus]
mmu-miR-297c-5p	NM_032000	7mer-m8	NA	-20.19	172	Trps1	-	K09220|1|1e-15|90.5|spu:100892885|IKAROS family zinc finger protein	gi|882157900|ref|NP_001297410.1|	0	zinc finger transcription factor Trps1 isoform 1 [Mus musculus]
mmu-miR-297c-5p	NM_011898	7mer-m8	NA	-20.18	157	Spry4	-	K17385|1|5e-149|531|mmu:24066|protein sprouty homolog 4	gi|676262404|gb|KFO19378.1|	1.33248e-150	Protein sprouty like protein 4 [Fukomys damarensis]
mmu-miR-297c-5p	NM_134420	8mer-1a	NA	-20.49	169	Slc26a6	-	K14704|1|0.0|1146|mmu:171429|solute carrier family 26 (sulfate anion transporter), member 6	gi|148689371|gb|EDL21318.1|	0	solute carrier family 26, member 6, isoform CRA_a [Mus musculus]
mmu-miR-297c-5p	NM_175347	7mer-m8	NA	-23.23	172	Srl	-	K12483|1|3e-62|243|tad:TRIADDRAFT_18691|EH domain-containing protein 1!K12476|3|2e-59|234|ola:101160952|EH domain-containing protein 3	gi|34328417|ref|NP_780556.2|	0	sarcalumenin precursor [Mus musculus]
mmu-miR-297c-5p	NM_016976	7mer-m8	NA	-21.16	175	Grm1	-	K04603|1|0.0|2136|mmu:14816|metabotropic glutamate receptor 1	gi|34328063|ref|NP_058672.1|	0	metabotropic glutamate receptor 1 isoform alpha precursor [Mus musculus]
mmu-miR-297c-5p	NM_024239	6mer	NA	-25.52	172	Stambp	-	K11866|1|0.0|741|mmu:70527|STAM-binding protein [EC:3.4.19.12]	gi|148666675|gb|EDK99091.1|	0	Stam binding protein, isoform CRA_d, partial [Mus musculus]
mmu-miR-297c-5p	NM_172865	6mer	NA	-42.27	353	Manea	-	K15538|1|0.0|945|mmu:242362|glycoprotein endo-alpha-1,2-mannosidase [EC:3.2.1.130]	gi|46048329|ref|NP_766453.2|	0	glycoprotein endo-alpha-1,2-mannosidase [Mus musculus]
mmu-miR-297c-5p	NM_133828	7mer-m8	NA	-24.36	180	Creb1	-	K05870|1|4e-141|506|ssc:397449|cyclic AMP-responsive element-binding protein 1	gi|82546874|ref|NP_598589.2|	1.05989e-140	cyclic AMP-responsive element-binding protein 1 isoform A [Mus musculus]
mmu-miR-297c-5p	NM_008426	6mer	NA	-43.96	340	Kcnj3	-	K04997|1|0.0|959|rno:50599|potassium inwardly-rectifying channel subfamily J member 3	gi|6680532|ref|NP_032452.1|	0	G protein-activated inward rectifier potassium channel 1 isoform 1 [Mus musculus]
mmu-miR-297c-5p	NM_001146119	7mer-m8	NA	-20.08	180	Fam49a	-	-	gi|148666026|gb|EDK98442.1|	0	DNA segment, Chr 12, ERATO Doi 553, expressed, isoform CRA_b, partial [Mus musculus]
mmu-miR-297c-5p	NM_133907	6mer	NA	-21.58	158	Ube3c	-	K10589|1|0.0|2060|mmu:100763|ubiquitin-protein ligase E3 C [EC:2.3.2.26]	gi|28972031|dbj|BAC65469.1|	0	mKIAA0010 protein [Mus musculus]
mmu-miR-297c-5p	NM_009847	7mer-m8	NA	-22.63	176	Cd2ap	-	K13738|1|0.0|932|mmu:12488|CD2-associated protein	gi|125987599|ref|NP_033977.3|	0	CD2-associated protein [Mus musculus]
mmu-miR-297c-5p	NM_009946	6mer	NA	-64.95	517	Cplx2	-	K15294|1|4e-42|177|gja:107109491|complexin-1/2	gi|927191125|ref|XP_013929381.1|	3.1908e-41	PREDICTED: complexin-2 [Thamnophis sirtalis]
mmu-miR-297c-5p	NM_001285470	6mer	NA	-113.9	877	Steap2	-	K14738|1|0.0|935|mmu:74051|metalloreductase STEAP2 [EC:1.16.1.-]	gi|124249344|ref|NP_083010.2|	0	metalloreductase STEAP2 isoform 1 [Mus musculus]
mmu-miR-467h	NM_175145	7mer-m8	NA	-25.1	176	Tmem127	-	-	gi|148696233|gb|EDL28180.1|	9.17054e-109	transmembrane protein 127, isoform CRA_a, partial [Mus musculus]
mmu-miR-467h	NM_184053	7mer-1a	NA	-20.01	158	Calu	-	K19934|1|1e-36|157|sko:100368121|calcium-binding protein	gi|41282022|ref|NP_908942.1|	0	calumenin isoform 2 precursor [Mus musculus]
mmu-miR-467h	NM_053187	7mer-m8	NA	-21.26	168	Gopc	-	K19931|1|3e-12|77.4|phu:Phum_PHUM022290|protein lin-7	gi|31543485|ref|NP_444417.2|	0	Golgi-associated PDZ and coiled-coil motif-containing protein isoform b [Mus musculus]
mmu-miR-467h	NM_007526	7mer-m8	NA	-20.78	168	Barx1	-	K09361|1|6e-112|406|mmu:12022|BarH-like homeobox	gi|156447024|ref|NP_031552.2|	5.32352e-111	homeobox protein BarH-like 1 [Mus musculus]
mmu-miR-467h	NM_183199	6mer	NA	-21.17	176	Usp44	-	K11834|1|0.0|772|mmu:327799|ubiquitin carboxyl-terminal hydrolase 44/49 [EC:3.4.19.12]	gi|226530266|ref|NP_899022.2|	0	ubiquitin carboxyl-terminal hydrolase 44 isoform 2 [Mus musculus]
mmu-miR-467h	NM_019632	7mer-1a	NA	-24.08	178	Napb	-	K15296|1|1e-140|504|gga:100858304|alpha-soluble NSF attachment protein	gi|29789104|ref|NP_062606.1|	1.1909e-162	beta-soluble NSF attachment protein [Mus musculus]
mmu-miR-467h	NM_028075	7mer-m8	NA	-28.07	183	Tnfrsf13c	-	K05151|1|2e-70|269|mmu:72049|tumor necrosis factor receptor superfamily member 13C	gi|16306481|ref|NP_082351.1|	1.57511e-69	tumor necrosis factor receptor superfamily member 13C [Mus musculus]
mmu-miR-467h	NM_001290570	6mer	NA	-20.74	168	Ralgps1	-	K04349|1|8e-15|86.7|ola:101154767|Ras-specific guanine nucleotide-releasing factor 1!K17639|5|2e-14|85.5|acs:100553361|ral guanine nucleotide dissociation stimulator-like 3	gi|37359910|dbj|BAC97933.1|	0	mKIAA0351 protein [Mus musculus]
mmu-miR-467h	NM_009152	6mer	NA	-22.71	167	Sema3a	-	K06840|1|0.0|1622|mmu:20346|semaphorin 3	gi|31543681|ref|NP_033178.2|	0	semaphorin-3A precursor [Mus musculus]
mmu-miR-467h	NM_001042613	7mer-m8	NA	-20.25	167	Sepp1	-	-	-	-	-
mmu-miR-467h	NM_026275	7mer-m8	NA	-25.29	181	Ube2r2	-	K02207|1|8e-110|401|pale:102898351|ubiquitin-conjugating enzyme E2 R [EC:2.3.2.23]	gi|942076437|ref|XP_005903088.2|	6.70596e-109	PREDICTED: ubiquitin-conjugating enzyme E2 R2 [Bos mutus]
mmu-miR-467h	NM_001110829	7mer-m8	NA	-20.17	168	Rbfox2	-	K14946|1|1e-153|547|pss:102458424|RNA binding protein fox-1	gi|161016816|ref|NP_001104299.1|	2.53145e-158	RNA binding protein fox-1 homolog 2 isoform 5 [Mus musculus]
mmu-miR-467h	NM_009786	7mer-m8	NA	-20.15	168	Cacybp	-	K04507|1|4e-126|454|mmu:12301|calcyclin binding protein	gi|3142331|gb|AAC16757.1|	9.33684e-135	calcyclin binding protein [Mus musculus]
mmu-miR-467h	NM_019640	7mer-m8	NA	-21.12	164	Pitpnb	-	-	gi|9790159|ref|NP_062614.1|	1.1977e-159	phosphatidylinositol transfer protein beta isoform isoform 2 [Mus musculus]
mmu-miR-467h	NM_015830	6mer	NA	-20.14	163	Capn15	-	K08582|1|0.0|1956|mmu:50817|calpain-15 [EC:3.4.22.-]	gi|7657601|ref|NP_056645.1|	0	calpain-15 [Mus musculus]
mmu-miR-467h	NM_011983	7mer-1a	NA	-21.79	166	Homer2	-	K15010|1|0.0|694|mmu:26557|homer	-	-	-
mmu-miR-467h	NM_177595	8mer-1a	NA	-21.28	170	Mkx	-	K19383|1|7e-09|65.9|lve:103089964|homeobox protein TGIF1!K19553|4|4e-08|63.5|crg:105320634|homeobox protein TGIF2	gi|148691080|gb|EDL23027.1|	0	mohawk, partial [Mus musculus]
mmu-miR-467h	NM_001130409	6mer	NA	-21.1	170	Ptk2	-	K05725|1|0.0|1718|mmu:14083|focal adhesion kinase 1 [EC:2.7.10.2]	gi|148697469|gb|EDL29416.1|	0	PTK2 protein tyrosine kinase 2, isoform CRA_b, partial [Mus musculus]
mmu-miR-467h	NM_001081395	6mer	NA	-20.75	172	Amotl1	-	K06104|1|0.0|1605|mmu:75723|angiomotin like 1	gi|124487107|ref|NP_001074864.1|	0	angiomotin-like protein 1 [Mus musculus]
mmu-miR-467h	NM_028943	6mer	NA	-20.04	165	Sgms2	-	K04714|1|0.0|708|mmu:74442|shingomyelin synthase [EC:2.7.8.27]	gi|27229211|ref|NP_083219.2|	0	phosphatidylcholine:ceramide cholinephosphotransferase 2 [Mus musculus]
mmu-miR-467h	NM_029441	8mer-1a	NA	-22.32	170	Cdyl2	-	K00653|1|0.0|1009|mmu:75796|chromodomain protein Y [EC:2.3.1.48]	gi|21313084|ref|NP_083717.1|	0	chromodomain Y-like protein 2 [Mus musculus]
mmu-miR-467h	NR_046161	7mer-m8	NA	-21.71	172	Trpc4	-	K04967|1|0.0|1087|mmu:22066|transient receptor potential cation channel subfamily C member 4	gi|148703307|gb|EDL35254.1|	0	transient receptor potential cation channel, subfamily C, member 4, isoform CRA_b, partial [Mus musculus]
mmu-miR-467h	NM_178721	6mer	NA	-22.46	174	Cadm2	-	K06782|1|0.0|780|mmu:239857|cell adhesion molecule 2	gi|225543375|ref|NP_848836.2|	0	cell adhesion molecule 2 isoform 1 precursor [Mus musculus]
mmu-miR-467h	NM_010248	7mer-1a	NA	-21.25	167	Gab2	-	K08091|1|0.0|1317|mmu:14389|growth factor receptor bound protein 2-associated protein 2	gi|247270049|ref|NP_034378.2|	0	GRB2-associated-binding protein 2 isoform 1 [Mus musculus]
mmu-miR-467h	NM_175238	7mer-m8	NA	-21.46	168	Rif1	-	K11138|1|0.0|4351|mmu:51869|telomere-associated protein RIF1	gi|146231944|ref|NP_780447.4|	0	telomere-associated protein RIF1 [Mus musculus]
mmu-miR-467h	NM_001164724	7mer-m8	NA	-23.81	171	Il33	-	K12967|1|9e-151|536|mmu:77125|interleukin 33	gi|257900486|ref|NP_598536.2|	7.57697e-150	interleukin-33 precursor [Mus musculus]
novel_mir305	NR_033218	7mer-m8	NA	-24.03	154	Rreb1	-	K20210|1|0.0|2655|mmu:68750|ras-responsive element-binding protein 1	gi|152060560|sp|Q3UH06.2|RREB1_MOUSE	0	RecName: Full=Ras-responsive element-binding protein 1; Short=RREB-1; AltName: Full=RAS-responsive zinc finger transcription factor RREB
novel_mir305	NM_172557	7mer-m8	NA	-50.63	304	Rufy1	-	K12482|1|0.0|1110|mmu:216724|RUN and FYVE domain-containing protein 1	gi|27369788|ref|NP_766145.1|	0	RUN and FYVE domain-containing protein 1 [Mus musculus]
novel_mir305	NM_198671	7mer-m8	NA	-25.02	155	Gse1	-	K08213|1|5e-135|486|chx:102182411|MFS transporter, OCT family, solute carrier family 22 (organic cation transporter), member 17	gi|225543327|ref|NP_001139368.1|	0	genetic suppressor element 1 isoform 2 [Mus musculus]
novel_mir305	NM_173413	8mer-1a	NA	-22.9	147	Rab8b	-	K07902|1|4e-116|422|ocu:100349093|Ras-related protein Rab-8B	gi|655862514|ref|XP_002718230.2|	3.2061e-115	PREDICTED: ras-related protein Rab-8B [Oryctolagus cuniculus]
novel_mir305	NM_177992	7mer-m8	NA	-20.47	155	Gmpr2	-	K00364|1|0.0|698|mmu:105446|GMP reductase [EC:1.7.1.7]	gi|29568082|ref|NP_818773.1|	0	GMP reductase 2 [Mus musculus]
novel_mir305	NM_011602	7mer-m8	NA	-46.92	292	Tln1	-	K06271|1|0.0|4432|mmu:21894|talin	gi|49022858|dbj|BAC65702.4|	0	mKIAA1027 protein [Mus musculus]
novel_mir305	NM_011213	6mer	NA	-24.03	149	Ptprf	-	K05695|1|0.0|3683|mmu:19268|receptor-type tyrosine-protein phosphatase F [EC:3.1.3.48]	gi|115648048|ref|NP_035343.2|	0	receptor-type tyrosine-protein phosphatase F precursor [Mus musculus]
novel_mir305	NM_001113360	7mer-m8	NA	-21.72	148	Plch2	-	K19006|1|0.0|2649|mmu:269615|phosphatidylinositol phospholipase C, eta [EC:3.1.4.11]	gi|164565357|ref|NP_001106831.1|	0	1-phosphatidylinositol 4,5-bisphosphate phosphodiesterase eta-2 isoform b [Mus musculus]
novel_mir305	NM_001109661	6mer	NA	-22.06	152	Bach2	-	K09042|1|0.0|1570|mmu:12014|transcription regulator BACH	-	-	-
novel_mir305	NM_001195031	8mer-1a	NA	-30.02	167	Pag1	-	-	gi|148673233|gb|EDL05180.1|	0	phosphoprotein associated with glycosphingolipid microdomains 1, isoform CRA_b, partial [Mus musculus]
novel_mir305	NM_198013	6mer	NA	-27.76	162	Cuedc1	-	-	gi|164698388|ref|NP_932130.2|	1.31639e-162	CUE domain-containing protein 1 isoform 1 [Mus musculus]
novel_mir305	NM_138647	6mer	NA	-50.14	307	Cers1	-	K04710|1|0.0|644|mmu:93898|ceramide synthetase [EC:2.3.1.24]!K05495|2|4e-178|627|mmu:14559|growth differentiation factor 1/3	gi|20149718|ref|NP_619588.1|	0	ceramide synthase 1 [Mus musculus]
novel_mir305	NM_026570	7mer-m8	NA	-20.7	150	Yeats4	-	K11341|1|1e-112|409|umr:103656875|YEATS domain-containing protein 4	gi|13386064|ref|NP_080846.1|	1.12497e-111	YEATS domain-containing protein 4 [Mus musculus]
novel_mir305	NM_010630	8mer-1a	NA	-23.41	152	Kifc2	-	K10406|1|0.0|1220|mmu:16581|kinesin family member C2/C3	gi|1928995|gb|AAB51397.1|	0	kinesin motor protein [Mus musculus]
novel_mir305	NM_001085501	6mer	NA	-54.22	319	Ppp1r3d	-	K07189|1|5e-140|501|mmu:228966|protein phosphatase 1 regulatory subunit 3A/B/C/D/E	gi|147905969|ref|NP_001078970.1|	4.69628e-139	protein phosphatase 1 regulatory subunit 3D [Mus musculus]
novel_mir305	NM_010450	7mer-1a	NA	-20.48	142	Hoxa11	-	K09296|1|3e-144|514|mmu:15396|homeobox protein HoxA/C/D11	gi|6754226|ref|NP_034580.1|	2.70314e-143	homeobox protein Hox-A11 [Mus musculus]
novel_mir305	NM_178595	6mer	NA	-24.06	152	Ptrh1	-	K01056|1|1e-94|348|mmu:329384|peptidyl-tRNA hydrolase, PTH1 family [EC:3.1.1.29]	-	-	-
novel_mir305	NM_144528	7mer-m8	NA	-32.07	163	Rnf126	-	K11982|1|3e-154|547|mmu:70294|E3 ubiquitin-protein ligase RNF115/126 [EC:2.3.2.27]	gi|21362321|ref|NP_653111.1|	2.46741e-153	E3 ubiquitin-protein ligase RNF126 [Mus musculus]
novel_mir305	NM_026646	6mer	NA	-20.54	140	Slc25a22	-	K15107|1|1e-163|580|mmu:68267|solute carrier family 25 (mitochondrial glutamate transporter), member 18/22	-	-	-
novel_mir305	NM_198250	6mer	NA	-52.49	318	Lrrc4b	-	K16360|1|0.0|1086|mmu:272381|netrin-G3 ligand	gi|38016190|ref|NP_937893.1|	0	leucine-rich repeat-containing protein 4B precursor [Mus musculus]
novel_mir305	NM_138748	6mer	NA	-20.76	143	Ppp2r4	-	K17605|1|4e-177|586|tup:102485909|serine/threonine-protein phosphatase 2A activator	gi|148676526|gb|EDL08473.1|	7.35422e-177	protein phosphatase 2A, regulatory subunit B (PR 53), isoform CRA_b, partial [Mus musculus]
novel_mir305	NM_175099	7mer-m8	NA	-20.1	145	Repin1	-	K09228|1|1e-111|407|pss:106731266|KRAB domain-containing zinc finger protein	gi|347658943|ref|NP_001073370.2|	0	replication initiator 1 isoform a [Mus musculus]
novel_mir305	NM_022814	6mer	NA	-21.46	149	Svep1	-	K17495|1|0.0|7440|mmu:64817|CUB and sushi domain-containing protein	-	-	-
novel_mir305	NM_033589	7mer-m8	NA	-21.65	156	Pcdhga6	-	K16495|1|0.0|1692|mmu:93714|protocadherin gamma subfamily A	gi|18087763|ref|NP_291067.1|	0	protocadherin gamma-A6 precursor [Mus musculus]
novel_mir305	NM_177379	7mer-m8	NA	-25.29	143	Arhgap32	-	K17933|1|2e-130|471|gja:107108176|Rho GTPase-activating protein 33	gi|307344692|ref|NP_001182561.1|	0	rho GTPase-activating protein 32 isoform 1 [Mus musculus]
novel_mir305	NM_029792	6mer	NA	-21.44	145	B3gat1	-	K00735|1|0.0|684|mmu:76898|galactosylgalactosylxylosylprotein 3-beta-glucuronosyltransferase 1 [EC:2.4.1.135]	-	-	-
novel_mir305	NM_009506	6mer	NA	-21	142	Vegfc	-	K05449|1|0.0|868|mmu:22341|vascular endothelial growth factor C/D	gi|6678565|ref|NP_033532.1|	0	vascular endothelial growth factor C precursor [Mus musculus]
novel_mir305	NM_029928	8mer-1a	NA	-23.11	157	Ptprb	-	K05694|1|0.0|3919|mmu:19263|receptor-type tyrosine-protein phosphatase beta [EC:3.1.3.48]	gi|258613900|ref|NP_084204.2|	0	receptor-type tyrosine-protein phosphatase beta precursor [Mus musculus]
novel_mir305	NM_010560	6mer	NA	-24.6	153	Il6st	-	K05060|1|0.0|1694|mmu:16195|interleukin 6 signal transducer	gi|225007625|ref|NP_034690.3|	0	interleukin-6 receptor subunit beta precursor [Mus musculus]
novel_mir305	NM_145819	7mer-m8	NA	-25.82	155	Mzf1	-	K09221|1|0.0|1353|rno:361508|myeloid zinc finger protein 1	gi|148706125|gb|EDL38072.1|	0	myeloid zinc finger 1, isoform CRA_c, partial [Mus musculus]
novel_mir305	NM_010592	7mer-m8	NA	-22.86	145	Jund	-	K04449|1|7e-115|417|rno:24518|transcription factor jun-D	gi|20302045|ref|NP_620230.1|	5.93412e-114	transcription factor jun-D isoform JunD-FL [Rattus norvegicus]
novel_mir305	NM_172563	7mer-1a	NA	-24.5	154	Hlf	-	K09057|1|1e-138|498|mmu:217082|hepatic leukemia factor	gi|31982951|ref|NP_766151.1|	9.48628e-138	hepatic leukemia factor [Mus musculus]
novel_mir305	NM_011062	7mer-m8	NA	-40.91	297	Pdpk1	-	K06276|1|0.0|1016|mmu:18607|3-phosphoinositide dependent protein kinase-1 [EC:2.7.11.1]	gi|124107594|ref|NP_035192.2|	0	3-phosphoinositide-dependent protein kinase 1 isoform A [Mus musculus]
novel_mir305	NM_139298	6mer	NA	-49.85	306	Wnt9a	-	K01064|1|0.0|658|mmu:216795|wingless-type MMTV integration site family, member 9	gi|21314846|ref|NP_647459.1|	0	protein Wnt-9a precursor [Mus musculus]
novel_mir305	NM_019741	7mer-m8	NA	-27.45	156	Slc2a5	-	K08143|1|0.0|919|mmu:56485|MFS transporter, SP family, solute carrier family 2 (facilitated glucose/fructose transporter), member 5	gi|31543728|ref|NP_062715.2|	0	solute carrier family 2, facilitated glucose transporter member 5 [Mus musculus]
novel_mir305	NM_001170561	7mer-1a	NA	-23.09	153	Sbf1	-	K18061|1|0.0|3486|rno:300147|myotubularin-related protein 5/13	gi|281604100|ref|NP_001164032.1|	0	myotubularin-related protein 5 isoform 1 [Mus musculus]
novel_mir305	NM_007578	6mer	NA	-20.65	143	Cacna1a	-	K04344|1|0.0|3910|mmu:12286|voltage-dependent calcium channel P/Q type alpha-1A	gi|74181109|dbj|BAE27823.1|	0	unnamed protein product [Mus musculus]
novel_mir305	NM_011113	7mer-m8	NA	-20.69	153	Plaur	-	K03985|1|1e-172|608|mmu:18793|plasminogen activator, urokinase receptor	-	-	-
novel_mir305	NM_001033312	7mer-m8	NA	-42.11	288	Fbxl18	-	K10284|1|0.0|1307|mmu:231863|F-box and leucine-rich repeat protein 18	gi|568938701|ref|XP_006504756.1|	0	PREDICTED: F-box/LRR-repeat protein 18 isoform X1 [Mus musculus]
novel_mir305	NM_022305	6mer	NA	-32.79	170	B4galt1	-	K07966|1|0.0|776|mmu:14595|beta-1,4-galactosyltransferase 1 [EC:2.4.1.22 2.4.1.90 2.4.1.38 2.4.1.-]	gi|11602910|ref|NP_071641.1|	0	beta-1,4-galactosyltransferase 1 [Mus musculus]
novel_mir305	NM_028807	8mer-1a	NA	-62.66	328	Exoc3l4	-	K06110|1|9e-58|228|lcm:102360701|exocyst complex component 3!K19988|3|4e-33|146|mmu:74463|exocyst complex component 3-like protein 2	gi|148686688|gb|EDL18635.1|	0	RIKEN cDNA 1200009I06, isoform CRA_b, partial [Mus musculus]
novel_mir305	NM_018810	7mer-1a	NA	-22.49	153	Mkrn1	-	K15687|1|0.0|730|mmu:54484|E3 ubiquitin-protein ligase makorin [EC:2.3.2.27]	gi|148229622|ref|NP_061280.2|	0	E3 ubiquitin-protein ligase makorin-1 isoform 1 [Mus musculus]
novel_mir305	NM_001081425	6mer	NA	-24.25	148	Rbm24	-	K14411|1|2e-11|74.7|bta:505542|RNA-binding protein Musashi!K13044|3|2e-11|74.3|hro:HELRODRAFT_94668|heterogeneous nuclear ribonucleoprotein A/B/D!K12741|4|2e-11|74.3|cin:100184318|heterogeneous nuclear ribonucleoprotein A1/A3	-	-	-
novel_mir305	NM_146094	7mer-m8	NA	-24.9	152	Fads1	-	K10224|1|0.0|875|mmu:76267|acyl-CoA (8-3)-desaturase (Delta-5 desaturase) [EC:1.14.19.44]	gi|22164784|ref|NP_666206.1|	0	fatty acid desaturase 1 [Mus musculus]
novel_mir305	NM_011358	7mer-m8	NA	-25.26	151	Srsf2	-	K12891|1|6e-47|191|pon:100439801|splicing factor, arginine/serine-rich 2	gi|293675|gb|AAA39332.1|	1.62086e-91	IFN-response element binding factor 2, partial [Mus musculus]
novel_mir305	NM_025828	6mer	NA	-23.23	150	Lman2	-	K10082|1|1e-175|620|mmu:66890|lectin, mannose-binding 2	gi|34328278|ref|NP_080104.2|	9.43841e-175	vesicular integral-membrane protein VIP36 precursor [Mus musculus]
novel_mir305	NM_001100452	7mer-m8	NA	-26.18	165	Gltscr1l	-	K14971|1|4e-16|91.3|phu:Phum_PHUM494000|nuclear receptor coactivator 6!K04494|4|2e-06|59.3|spu:577327|chromodomain helicase DNA binding protein 8 [EC:3.6.4.12]!K13908|5|4e-06|57.8|ngi:103751114|mucin-5B	gi|755556272|ref|XP_011244648.1|	0	PREDICTED: GLTSCR1-like protein isoform X3 [Mus musculus]
novel_mir305	NM_001033272	7mer-m8	NA	-26.94	153	Spata13	-	K05769|1|0.0|732|cmy:102939074|Rho guanine nucleotide exchange factor 4	gi|242247225|ref|NP_001028444.1|	0	spermatogenesis-associated protein 13 isoform 1 [Mus musculus]
novel_mir305	NM_054085	6mer	NA	-22.2	149	Alpk3	-	K08868|1|0.0|2993|mmu:116904|alpha-kinase	gi|117938324|ref|NP_473426.2|	0	alpha-protein kinase 3 [Mus musculus]
novel_mir305	NM_008773	8mer-1a	NA	-26.04	147	P2ry2	-	K04269|1|0.0|646|mmu:18442|purinergic receptor P2Y, G protein-coupled, 2	gi|148684539|gb|EDL16486.1|	0	purinergic receptor P2Y, G-protein coupled 2, isoform CRA_b, partial [Mus musculus]
novel_mir305	NM_178704	7mer-m8	NA	-21.26	141	Dpy19l3	-	K04712|1|4e-07|61.6|ngi:103726289|sphingolipid Delta-4 desaturase [EC:1.14.-.-]!K04257|2|2e-06|59.3|ngi:103735069|olfactory receptor	gi|33331375|gb|AAQ10888.1|	0	transmembrane protein [Mus musculus]
novel_mir305	NM_001042607	7mer-m8	NA	-22.8	156	Ryk	-	K05128|1|0.0|1036|mmu:20187|RYK receptor-like tyrosine kinase [EC:2.7.10.1]	gi|148689113|gb|EDL21060.1|	0	mCG6211, partial [Mus musculus]
novel_mir305	NM_028478	7mer-m8	NA	-22.06	145	Rassf6	-	K09854|1|0.0|642|mmu:73246|Ras association domain-containing protein 6	gi|211830477|gb|AAH39934.2|	0	Rassf6 protein, partial [Mus musculus]
novel_mir305	NM_010929	8mer-1a	NA	-28.42	160	Notch4	-	K02599|1|0.0|3877|mmu:18132|Notch	gi|114326469|ref|NP_035059.2|	0	neurogenic locus notch homolog protein 4 precursor [Mus musculus]
novel_mir305	NM_011037	6mer	NA	-53.71	319	Pax2	-	K15608|1|0.0|715|myb:102256190|paired box protein 2	gi|569006554|ref|XP_006526816.1|	0	PREDICTED: paired box protein Pax-2 isoform X5 [Mus musculus]
novel_mir305	NM_172509	6mer	NA	-22.84	140	Kctd7	-	K20131|1|1e-164|583|bacu:103015608|Rab5 GDP/GTP exchange factor	gi|27369698|ref|NP_766097.1|	1.54112e-169	BTB/POZ domain-containing protein KCTD7 [Mus musculus]
novel_mir305	NM_033583	7mer-m8	NA	-42.03	302	Pcdhgc5	-	K16497|1|0.0|1670|mmu:93708|protocadherin gamma subfamily C	gi|18087751|ref|NP_291061.1|	0	protocadherin gamma-C5 precursor [Mus musculus]
novel_mir305	NM_019446	6mer	NA	-21.29	143	Barhl1	-	K09360|1|1e-155|553|rno:117232|BarH-like	gi|148676454|gb|EDL08401.1|	4.35475e-157	BarH-like 1 (Drosophila), isoform CRA_b, partial [Mus musculus]
novel_mir305	NM_145151	6mer	NA	-45.75	301	Crebzf	-	-	-	-	-
novel_mir305	NM_033575	7mer-m8	NA	-21.65	156	Pcdhgb2	-	K16496|1|0.0|1682|mmu:93700|protocadherin gamma subfamily B	gi|18087735|ref|NP_291053.1|	0	protocadherin gamma-B2 precursor [Mus musculus]
novel_mir305	NM_183138	6mer	NA	-27.65	152	Tet3	-	K13097|1|0.0|690|lcm:102366582|methylcytosine dioxygenase [EC:1.14.11.-]	gi|148666664|gb|EDK99080.1|	0	mCG133587, partial [Mus musculus]
novel_mir305	NM_172962	6mer	NA	-26.71	152	Ddr1	-	K05124|1|0.0|1488|mmu:12305|discoidin domain receptor family member 1 [EC:2.7.10.1]	gi|148691279|gb|EDL23226.1|	0	discoidin domain receptor family, member 1, isoform CRA_a, partial [Mus musculus]
novel_mir305	NM_033592	7mer-m8	NA	-21.65	156	Pcdhga9	-	K16495|1|0.0|1719|mmu:93717|protocadherin gamma subfamily A	gi|18087769|ref|NP_291070.1|	0	protocadherin gamma-A9 precursor [Mus musculus]
novel_mir305	NM_175179	8mer-1a	NA	-31.65	160	Amer1	-	K19407|1|0.0|1920|mmu:72345|APC membrane recruitment protein 1	-	-	-
novel_mir305	NM_007533	7mer-m8	NA	-22.59	149	Bckdha	-	K00166|1|0.0|832|mmu:12039|2-oxoisovalerate dehydrogenase E1 component alpha subunit [EC:1.2.4.4]	gi|183396774|ref|NP_031559.3|	0	2-oxoisovalerate dehydrogenase subunit alpha, mitochondrial [Mus musculus]
novel_mir305	NM_001044308	7mer-1a	NA	-114.48	744	Cacna1i	-	K04856|1|0.0|3385|mmu:239556|voltage-dependent calcium channel T type alpha-1I	gi|157057194|ref|NP_001037773.2|	0	voltage-dependent T-type calcium channel subunit alpha-1I [Mus musculus]
novel_mir305	NM_178220	7mer-m8	NA	-26.06	149	Arrb1	-	K04439|1|0.0|665|mmu:109689|beta-arrestin	gi|30089688|ref|NP_835738.1|	0	beta-arrestin-1 isoform B [Mus musculus]
novel_mir305	NM_018863	7mer-m8	NA	-22.96	145	Pdyn	-	K15840|1|3e-120|435|mmu:18610|proenkephalin B (prodynorphin)	gi|148696298|gb|EDL28245.1|	2.10105e-120	prodynorphin, isoform CRA_a, partial [Mus musculus]
novel_mir305	NM_001080769	7mer-1a	NA	-23.61	156	Uhrf1bp1	-	K10737|1|2e-14|86.3|ame:412034|DNA helicase MCM8 [EC:3.6.4.12]	gi|60359998|dbj|BAD90218.1|	0	mKIAA4127 protein [Mus musculus]
novel_mir305	NM_028194	8mer-1a	NA	-28.59	156	Fryl	-	-	-	-	-
novel_mir305	NM_021493	7mer-m8	NA	-148.93	908	Arhgap23	-	K20315|1|0.0|2218|rno:303501|Rho GTPase-activating protein 21/23	gi|134035015|sp|Q69ZH9.2|RHG23_MOUSE	0	RecName: Full=Rho GTPase-activating protein 23; AltName: Full=Rho-type GTPase-activating protein 23
novel_mir305	NM_001013384	7mer-m8	NA	-40.93	290	Podnl1	-	K08119|1|6e-28|128|cin:100178772|extracellular matrix protein 2	gi|160419223|sp|Q6P3Y9.2|PONL1_MOUSE	0	RecName: Full=Podocan-like protein 1; Flags: Precursor
novel_mir305	NM_009055	7mer-1a	NA	-49.77	295	Rfx1	-	K09173|1|0.0|1388|mmu:19724|regulatory factor X 1/2/3	gi|239916007|ref|NP_033081.3|	0	MHC class II regulatory factor RFX1 [Mus musculus]
novel_mir305	NM_007970	6mer	NA	-22.41	154	Ezh1	-	K17451|1|0.0|1530|mmu:14055|histone-lysine N-methyltransferase EZH1 [EC:2.1.1.43]	-	-	-
novel_mir305	NM_001242407	6mer	NA	-23.58	154	Fam73b	-	-	gi|74178322|dbj|BAE32434.1|	0	unnamed protein product [Mus musculus]
novel_mir305	NM_025587	6mer	NA	-23.41	150	Rps21	-	K02971|1|4e-41|168|mmu:66481|small subunit ribosomal protein S21e	gi|564345076|ref|XP_006235885.1|	1.44779e-49	PREDICTED: 40S ribosomal protein S21 isoform X1 [Rattus norvegicus]
novel_mir305	NM_175274	6mer	NA	-21.96	149	Ttyh3	-	K02923|1|5e-75|286|cmy:102946987|large subunit ribosomal protein L38e	gi|254588052|ref|NP_780483.2|	0	protein tweety homolog 3 isoform 2 [Mus musculus]
novel_mir305	NM_148938	7mer-m8	NA	-21.06	154	Slc1a3	-	K05614|1|0.0|942|mmu:20512|solute carrier family 1 (glial high affinity glutamate transporter), member 3	gi|24233554|ref|NP_683740.1|	0	excitatory amino acid transporter 1 [Mus musculus]
novel_mir305	NM_001039162	7mer-m8	NA	-66.25	432	Clip2	-	K10422|1|0.0|1751|mmu:269713|CAP-Gly domain-containing linker protein 2	gi|148687480|gb|EDL19427.1|	0	cytoplasmic linker 2, isoform CRA_b, partial [Mus musculus]
novel_mir305	NM_198862	6mer	NA	-28.92	156	Nlgn2	-	K07378|1|0.0|1352|mmu:216856|neuroligin	gi|50510903|dbj|BAD32437.1|	0	mKIAA1366 protein [Mus musculus]
novel_mir305	NM_001135192	8mer-1a	NA	-67.68	445	Asap2	-	K12488|1|0.0|1703|ngi:103747632|Arf-GAP with SH3 domain, ANK repeat and PH domain-containing protein	gi|206597526|ref|NP_001128664.1|	0	arf-GAP with SH3 domain, ANK repeat and PH domain-containing protein 2 isoform c [Mus musculus]
novel_mir305	NM_178929	7mer-1a	NA	-20.89	151	Kazald1	-	K08784|1|5e-19|98.2|lcm:102361645|HtrA serine peptidase 1 [EC:3.4.21.-]	gi|164698466|ref|NP_849260.2|	1.10325e-164	kazal-type serine protease inhibitor domain-containing protein 1 precursor [Mus musculus]
novel_mir305	NM_010093	8mer-1a	NA	-21.85	156	E2f3	-	K06620|1|0.0|720|mmu:13557|transcription factor E2F3	gi|83523736|ref|NP_034223.1|	0	transcription factor E2F3 isoform E2f3a [Mus musculus]
novel_mir305	NM_019821	8mer-1a	NA	-21.64	151	Gltp	-	K08051|1|6e-30|134|hmg:100201998|pleckstrin homology domain containing family A member 8	gi|31560404|ref|NP_062795.2|	1.82372e-116	glycolipid transfer protein [Mus musculus]
novel_mir305	NM_011532	6mer	NA	-27.27	155	Tbx1	-	K10175|1|4e-168|593|mmu:21380|T-box protein 1	gi|550822068|ref|NP_001272401.1|	3.3627e-167	T-box transcription factor TBX1 isoform 2 [Mus musculus]
novel_mir305	NM_001290827	6mer	NA	-23.68	149	Cpeb3	-	K02602|1|0.0|1180|mmu:208922|cytoplasmic polyadenylation element-binding protein	gi|26006231|dbj|BAC41458.1|	0	mKIAA0940 protein [Mus musculus]
novel_mir305	NM_024433	6mer	NA	-27.13	154	Mtap	-	K00772|1|6e-163|577|mmu:66902|5'-methylthioadenosine phosphorylase [EC:2.4.2.28]	gi|148699009|gb|EDL30956.1|	4.13469e-172	methylthioadenosine phosphorylase, isoform CRA_b, partial [Mus musculus]
novel_mir305	NM_001081419	6mer	NA	-23.56	145	Dip2a	-	-	-	-	-
novel_mir305	NM_020333	7mer-m8	NA	-22.27	148	Slc12a5	-	K14427|1|0.0|2085|mmu:57138|solute carrier family 12 (potassium/chloride transporter), member 4/5/6	gi|28972652|dbj|BAC65742.1|	0	mKIAA1176 protein [Mus musculus]
novel_mir305	NM_001159402	6mer	NA	-23.33	152	Upp1	-	K00757|1|7e-171|602|mmu:22271|uridine phosphorylase [EC:2.4.2.3]	gi|226874855|ref|NP_033503.2|	5.9281e-170	uridine phosphorylase 1 [Mus musculus]
novel_mir305	NM_032610	7mer-1a	NA	-71.52	456	Sptbn4	-	K06115|1|0.0|4152|rno:308458|spectrin beta	gi|148692241|gb|EDL24188.1|	0	spectrin beta 4, isoform CRA_a, partial [Mus musculus]
novel_mir305	NM_011031	7mer-m8	NA	-23.62	156	P4ha2	-	K00472|1|0.0|1053|mmu:18452|prolyl 4-hydroxylase [EC:1.14.11.2]	gi|148701600|gb|EDL33547.1|	0	procollagen-proline, 2-oxoglutarate 4-dioxygenase (proline 4-hydroxylase), alpha II polypeptide, isoform CRA_e, partial [Mus musculus]
novel_mir305	NM_172053	6mer	NA	-24.14	156	Adamts16	-	K08630|1|0.0|2464|mmu:271127|a disintegrin and metalloproteinase with thrombospondin motifs 16 [EC:3.4.24.-]	gi|50511261|dbj|BAD32616.1|	0	mKIAA2029 protein [Mus musculus]
novel_mir305	NM_146024	6mer	NA	-24.59	151	Ankrd40	-	K18410|1|2e-08|63.2|lgi:LOTGIDRAFT_168837|ankyrin repeat, SAM and basic leucine zipper domain-containing protein 1!K10799|2|9e-08|60.8|aqu:100637824|tankyrase [EC:2.4.2.30]!K03426|3|3e-07|59.3|obi:106875705|NAD+ diphosphatase [EC:3.6.1.22]!K17566|4|4e-07|58.9|crg:105317557|protein phosphatase 1 regulatory subunit 27	gi|148683972|gb|EDL15919.1|	2.6125e-143	ankyrin repeat domain 40, isoform CRA_b, partial [Mus musculus]
novel_mir305	NM_010271	7mer-m8	NA	-48.25	306	Gpd1	-	K00006|1|0.0|703|mmu:14555|glycerol-3-phosphate dehydrogenase (NAD+) [EC:1.1.1.8]	gi|60360470|dbj|BAD90479.1|	0	mKIAA4010 protein [Mus musculus]
novel_mir305	NM_133982	6mer	NA	-28.79	164	Rpp25	-	K14525|1|4e-85|317|mmu:102614|ribonucleases P/MRP protein subunit RPP25 [EC:3.1.26.5]	gi|19527204|ref|NP_598743.1|	3.23123e-84	ribonuclease P protein subunit p25 [Mus musculus]
novel_mir305	NM_011010	7mer-m8	NA	-21.7	153	Omp	-	K08574|1|9e-77|290|myb:102240924|calpain-5 [EC:3.4.22.-]	gi|537195894|gb|ERE78208.1|	3.58309e-89	olfactory marker protein [Cricetulus griseus]
novel_mir305	NM_178702	7mer-m8	NA	-22.42	147	Radil	-	K14376|1|1e-166|590|myb:102258567|poly(A) polymerase [EC:2.7.7.19]	-	-	-
novel_mir305	NM_010445	6mer	NA	-41.95	296	Hmx1	-	K09349|1|2e-81|305|mmu:15371|homeobox protein Nkx-5	gi|6754218|ref|NP_034575.1|	1.91295e-80	homeobox protein HMX1 [Mus musculus]
novel_mir305	NM_194055	7mer-m8	NA	-26.35	156	Esrp1	-	K14947|1|0.0|1298|mmu:207920|epithelial splicing regulatory protein 1/2	gi|165972311|ref|NP_918944.2|	0	epithelial splicing regulatory protein 1 isoform 1 [Mus musculus]
novel_mir305	NM_028420	7mer-m8	NA	-26.39	149	Camk2n2	-	-	gi|11067401|ref|NP_067710.1|	9.54607e-30	calcium/calmodulin-dependent protein kinase II inhibitor 2 [Rattus norvegicus]
novel_mir305	NM_001006674	7mer-m8	NA	-21.24	146	Kcnq2	-	K04927|1|0.0|1043|mmu:16536|potassium voltage-gated channel KQT-like subfamily member 2	gi|148675435|gb|EDL07382.1|	0	potassium voltage-gated channel, subfamily Q, member 2, isoform CRA_i, partial [Mus musculus]
novel_mir305	NM_001253858	8mer-1a	NA	-20.21	146	Tmem52	-	-	gi|359718962|ref|NP_001240787.1|	8.20706e-79	transmembrane protein 52 isoform 3 precursor [Mus musculus]
novel_mir305	NM_026102	7mer-m8	NA	-25.04	147	Daam1	-	K04512|1|0.0|956|myd:102755756|dishevelled associated activator of morphogenesis	gi|37360034|dbj|BAC97995.1|	0	mKIAA0666 protein [Mus musculus]
novel_mir305	NM_007545	6mer	NA	-21.15	143	Hrk	-	K02512|1|5e-10|70.5|rno:117271|activator of apoptosis harakiri	gi|148687850|gb|EDL19797.1|	3.16607e-34	harakiri, BCL2 interacting protein (contains only BH3 domain), partial [Mus musculus]
novel_mir305	NM_028301	6mer	NA	-21.26	148	Anks3	-	K15503|1|1e-29|134|aqu:100635111|serine/threonine-protein phosphatase 6 regulatory ankyrin repeat subunit B	-	-	-
novel_mir305	NM_021895	7mer-m8	NA	-50.15	297	Actn4	-	K05699|1|0.0|1798|mmu:60595|actinin alpha	gi|11230802|ref|NP_068695.1|	0	alpha-actinin-4 [Mus musculus]
novel_mir305	NM_011908	6mer	NA	-25.31	151	Ubl3	-	K14802|1|5e-29|132|bfo:BRAFLDRAFT_69708|phospholipid-transporting ATPase [EC:3.6.3.1]	gi|664700892|ref|XP_008515626.1|	1.4914e-63	PREDICTED: ubiquitin-like protein 3 [Equus przewalskii]
novel_mir305	NM_009616	7mer-1a	NA	-21.06	149	Adam19	-	K08608|1|0.0|1703|mmu:11492|disintegrin and metalloproteinase domain-containing protein 19 [EC:3.4.24.-]	gi|6752966|ref|NP_033746.1|	0	disintegrin and metalloproteinase domain-containing protein 19 isoform 1 preproprotein [Mus musculus]
novel_mir305	NM_029250	7mer-m8	NA	-46.22	297	Etnk1	-	K00894|1|0.0|756|mmu:75320|ethanolamine kinase [EC:2.7.1.82]	gi|26328955|dbj|BAC28216.1|	0	unnamed protein product [Mus musculus]
novel_mir305	NM_018795	6mer	NA	-28	165	Abcc6	-	K05669|1|0.0|2818|mmu:27421|ATP-binding cassette, subfamily C (CFTR/MRP), member 6	gi|145275191|ref|NP_061265.2|	0	multidrug resistance-associated protein 6 [Mus musculus]
novel_mir305	NM_207301	6mer	NA	-21.26	149	Wrb	-	-	gi|46409250|ref|NP_997184.1|	2.39238e-92	tail-anchored protein insertion receptor WRB [Mus musculus]
novel_mir305	NM_177082	6mer	NA	-26.92	154	Sp8	-	K09198|1|0.0|659|rno:299499|transcription factor Sp8	gi|568979880|ref|XP_006516045.1|	0	PREDICTED: transcription factor Sp8 isoform X2 [Mus musculus]
novel_mir305	NM_001081134	6mer	NA	-21.35	143	Kcng1	-	K04900|1|0.0|907|mmu:241794|potassium voltage-gated channel subfamily G member 1	gi|124487487|ref|NP_001074603.1|	0	potassium voltage-gated channel subfamily G member 1 [Mus musculus]
novel_mir305	NM_001029877	6mer	NA	-26.88	157	Nova2	-	K14944|1|9e-132|475|chx:102191643|RNA-binding protein Nova	gi|119577801|gb|EAW57397.1|	1.33771e-135	neuro-oncological ventral antigen 2 [Homo sapiens]
novel_mir305	NM_175432	6mer	NA	-25.69	150	Tmem132c	-	K17599|1|0.0|2175|mmu:208213|transmembrane protein 132	gi|26390211|dbj|BAC25861.1|	0	unnamed protein product [Mus musculus]
novel_mir305	NM_007949	6mer	NA	-20.06	147	Ercc2	-	K10844|1|0.0|1469|mmu:13871|DNA excision repair protein ERCC-2 [EC:3.6.4.12]	gi|31542614|ref|NP_031975.2|	0	TFIIH basal transcription factor complex helicase XPD subunit [Mus musculus]
novel_mir305	NM_133716	7mer-m8	NA	-21.9	149	Smap2	-	K12486|1|0.0|743|mmu:69780|stromal membrane-associated protein	gi|31981560|ref|NP_598477.2|	0	stromal membrane-associated protein 2 [Mus musculus]
novel_mir305	NM_010608	6mer	NA	-23.5	149	Kcnk3	-	K04914|1|0.0|729|mmu:16527|potassium channel subfamily K member 3	gi|33859576|ref|NP_034738.1|	0	potassium channel subfamily K member 3 [Mus musculus]
novel_mir305	NM_001162864	6mer	NA	-25.97	154	Ttbk1	-	K08815|1|0.0|2012|mmu:106763|tau tubulin kinase [EC:2.7.11.26]	gi|242247093|ref|NP_001156336.1|	0	tau-tubulin kinase 1 [Mus musculus]
novel_mir305	NM_199305	6mer	NA	-53.63	309	Tmem39b	-	K16531|1|2e-29|133|tsp:Tsp_10250|Bardet-Biedl syndrome 4 protein	gi|148698217|gb|EDL30164.1|	0	transmembrane protein 39b, isoform CRA_b, partial [Mus musculus]
novel_mir305	NM_130862	7mer-m8	NA	-22.11	148	Baiap2	-	K05627|1|0.0|945|mmu:108100|BAI1-associated protein 2	gi|83642836|ref|NP_570932.2|	0	brain-specific angiogenesis inhibitor 1-associated protein 2 isoform b [Mus musculus]
novel_mir305	NM_001113389	8mer-1a	NA	-25.28	154	Dyrk1a	-	K08825|1|0.0|1318|mmu:13548|dual specificity tyrosine-phosphorylation-regulated kinase 1 [EC:2.7.12.1]	gi|24418935|ref|NP_031916.1|	0	dual specificity tyrosine-phosphorylation-regulated kinase 1A [Mus musculus]
novel_mir305	NM_001102471	7mer-m8	NA	-99.98	621	Cnnm2	-	K16302|1|0.0|1429|mmu:94219|metal transporter CNNM	gi|148710072|gb|EDL42018.1|	0	cyclin M2, isoform CRA_a, partial [Mus musculus]
novel_mir305	NM_010262	6mer	NA	-20.21	142	Gbx2	-	K09321|1|1e-170|602|mmu:14472|homeobox protein GBX	gi|524964733|ref|XP_005082278.1|	8.98752e-170	PREDICTED: homeobox protein GBX-2 [Mesocricetus auratus]
novel_mir305	NM_010492	6mer	NA	-20.36	142	Ica1	-	K19863|1|0.0|971|mmu:15893|islet cell auto antigen 1	gi|145386533|ref|NP_034622.3|	0	islet cell autoantigen 1 isoform 1 [Mus musculus]
novel_mir305	NM_177606	7mer-1a	NA	-21.33	146	Plekhh2	-	K10417|1|2e-73|281|bom:102275591|dynein light intermediate chain 2, cytosolic!K12559|2|4e-33|147|nve:NEMVE_v1g162932|myosin X!K10359|3|8e-33|146|aqu:100639733|myosin VII	gi|188497685|ref|NP_808274.2|	0	pleckstrin homology domain-containing family H member 2 [Mus musculus]
novel_mir305	NM_134032	7mer-m8	NA	-22.46	149	Hoxb2	-	K09302|1|8e-162|572|mmu:103889|homeobox protein HoxA/B2	gi|94158904|ref|NP_598793.2|	7.12643e-161	homeobox protein Hox-B2 [Mus musculus]
novel_mir305	NM_172882	6mer	NA	-22.96	148	Wdfy3	-	K18953|1|1e-84|320|bfo:BRAFLDRAFT_100614|factor associated with neutral sphingomyelinase activation	gi|39930599|ref|NP_766470.2|	0	WD repeat and FYVE domain-containing protein 3 [Mus musculus]
novel_mir305	NM_001100606	6mer	NA	-26.76	157	Adat3	-	K15442|1|6e-179|629|mmu:100113398|tRNA-specific adenosine deaminase 3	gi|154759286|ref|NP_001094076.1|	5.26352e-178	probable inactive tRNA-specific adenosine deaminase-like protein 3 [Mus musculus]
novel_mir305	NM_033593	7mer-m8	NA	-21.65	156	Pcdhga10	-	K16495|1|0.0|1736|mmu:93722|protocadherin gamma subfamily A	gi|18087771|ref|NP_291071.1|	0	protocadherin gamma-A10 precursor [Mus musculus]
novel_mir305	NM_175438	8mer-1a	NA	-20.54	147	Aldh4a1	-	K00294|1|0.0|1090|mmu:212647|1-pyrroline-5-carboxylate dehydrogenase [EC:1.2.1.88]	gi|148681366|gb|EDL13313.1|	0	aldehyde dehydrogenase 4 family, member A1, isoform CRA_c, partial [Mus musculus]
novel_mir305	NM_009771	6mer	NA	-44.48	296	Btrc	-	K03362|1|0.0|1157|bta:534072|F-box and WD-40 domain protein 1/11	gi|60360248|dbj|BAD90368.1|	0	mKIAA4123 protein [Mus musculus]
novel_mir305	NM_001146022	8mer-1a	NA	-48.13	298	Wdfy4	-	K18953|1|2e-79|302|bfo:BRAFLDRAFT_100614|factor associated with neutral sphingomyelinase activation	gi|225637485|ref|NP_001139494.1|	0	WD repeat- and FYVE domain-containing protein 4 [Mus musculus]
novel_mir305	NM_009142	7mer-m8	NA	-27.42	151	Cx3cl1	-	K05508|1|0.0|682|mmu:20312|C-X3-C motif chemokine 1	gi|31982017|ref|NP_033168.2|	0	fractalkine precursor [Mus musculus]
novel_mir305	NM_033584	7mer-m8	NA	-21.65	156	Pcdhga1	-	K16495|1|0.0|1701|mmu:93709|protocadherin gamma subfamily A	gi|18087753|ref|NP_291062.1|	0	protocadherin gamma-A1 precursor [Mus musculus]
novel_mir305	NM_001164785	6mer	NA	-24.09	146	Adamts20	-	K09609|1|0.0|3043|mmu:223838|a disintegrin and metalloproteinase with thrombospondin motifs 20 [EC:3.4.24.-]	gi|259155419|ref|NP_001158257.1|	0	A disintegrin and metalloproteinase with thrombospondin motifs 20 isoform 2 precursor [Mus musculus]
novel_mir305	NM_001034060	7mer-m8	NA	-23.79	143	Rufy4	-	-	gi|282165731|ref|NP_001164112.1|	0	RUN and FYVE domain-containing protein 4 isoform 1 [Mus musculus]
novel_mir305	NM_009741	6mer	NA	-23.74	143	Bcl2	-	K02161|1|4e-115|420|mmu:12043|apoptosis regulator Bcl-2	-	-	-
novel_mir305	NM_001085492	7mer-1a	NA	-26.23	158	Rere	-	K05628|1|0.0|1147|mmu:68703|arginine-glutamic acid dipeptide repeats protein	gi|148682942|gb|EDL14889.1|	0	mCG130721 [Mus musculus]
novel_mir305	NM_133828	6mer	NA	-26.79	157	Creb1	-	K05870|1|4e-141|506|ssc:397449|cyclic AMP-responsive element-binding protein 1	gi|82546874|ref|NP_598589.2|	1.05989e-140	cyclic AMP-responsive element-binding protein 1 isoform A [Mus musculus]
novel_mir305	NM_008634	8mer-1a	NA	-29.93	147	Map1b	-	K10429|1|0.0|2769|mmu:17755|microtubule-associated protein 1	gi|568984258|ref|XP_006517611.1|	0	PREDICTED: microtubule-associated protein 1B isoform X1 [Mus musculus]
novel_mir305	NM_001163701	6mer	NA	-45.58	298	Rpap1	-	-	gi|28972742|dbj|BAC65787.1|	0	mKIAA1403 protein [Mus musculus]
novel_mir305	NM_175485	6mer	NA	-21.47	147	Prtg	-	K06765|1|2e-80|305|mze:101477310|deleted in colorectal carcinoma!K06766|3|1e-79|302|dre:266983|neogenin	-	-	-
novel_mir305	NM_009135	7mer-m8	NA	-50.27	316	Scn7a	-	K04839|1|0.0|3229|mmu:20272|voltage-gated sodium channel type VII alpha	gi|157058300|ref|NP_033161.2|	0	sodium channel protein type 7 subunit alpha [Mus musculus]
novel_mir305	NM_001146183	6mer	NA	-21.37	142	Cpne6	-	K11348|1|1e-09|68.2|apla:101800649|bromodomain and PHD finger-containing protein 1	-	-	-
novel_mir305	NM_001162926	7mer-m8	NA	-48.27	307	Fam84b	-	K10461|1|3e-07|61.2|bfo:BRAFLDRAFT_119296|kelch-like protein 24/35!K16817|2|5e-06|57.4|xma:102230685|HRAS-like suppressor 3 [EC:3.1.1.32 3.1.1.4]	gi|242397444|ref|NP_001156398.1|	2.2033e-155	protein FAM84B [Mus musculus]
novel_mir305	NM_009996	6mer	NA	-22.14	146	Cyp24a1	-	K07436|1|0.0|1045|mmu:13081|vitamin D3 24-hydroxylase [EC:1.14.15.16]	-	-	-
novel_mir305	NM_009667	8mer-1a	NA	-26.67	159	Ampd3	-	K01490|1|0.0|1508|mmu:11717|AMP deaminase [EC:3.5.4.6]	-	-	-
novel_mir305	NM_027760	6mer	NA	-20.99	153	Rassf8	-	K09855|1|0.0|686|mmu:71323|Ras association domain-containing protein 7/8	gi|23503231|ref|NP_082036.1|	0	ras association domain-containing protein 8 [Mus musculus]
novel_mir305	NM_001007220	6mer	NA	-52.6	305	Adam22	-	K16068|1|0.0|1640|mmu:11496|disintegrin and metalloproteinase domain-containing protein 22 [EC:3.4.24.-]	gi|882938997|ref|NP_001297369.1|	0	disintegrin and metalloproteinase domain-containing protein 22 isoform 5 precursor [Mus musculus]
novel_mir305	NM_019973	6mer	NA	-21.01	144	Son	-	K06792|1|1e-28|132|cmk:103188388|aggrecan 1	gi|148671870|gb|EDL03817.1|	0	Son cell proliferation protein, isoform CRA_a [Mus musculus]
novel_mir305	NM_009829	7mer-m8	NA	-20.43	148	Ccnd2	-	K10151|1|2e-156|557|mmu:12444|cyclin D2	gi|6753310|ref|NP_033959.1|	1.3397e-155	G1/S-specific cyclin-D2 [Mus musculus]
novel_mir305	NM_001099276	7mer-m8	NA	-49.78	304	Pik3c2b	-	K00923|1|0.0|3145|mmu:240752|phosphatidylinositol-4-phosphate 3-kinase [EC:2.7.1.154]	gi|258645086|ref|NP_001092746.2|	0	phosphatidylinositol 4-phosphate 3-kinase C2 domain-containing subunit beta [Mus musculus]
novel_mir305	NM_027410	7mer-m8	NA	-22.38	144	Tecpr1	-	K17988|1|0.0|2362|mmu:70381|tectonin beta-propeller repeat-containing protein 1	gi|148687074|gb|EDL19021.1|	0	mCG122828, isoform CRA_b, partial [Mus musculus]
novel_mir305	NM_008730	6mer	NA	-24.42	154	Nptx1	-	K11453|1|8e-112|408|amj:102562598|chromobox protein 6!K17495|4|3e-33|147|rro:104664140|CUB and sushi domain-containing protein	gi|6679120|ref|NP_032756.1|	0	neuronal pentraxin-1 precursor [Mus musculus]
novel_mir305	NM_033590	7mer-m8	NA	-21.65	156	Pcdhga7	-	K16495|1|0.0|1738|mmu:93715|protocadherin gamma subfamily A	gi|50878294|ref|NP_291068.2|	0	protocadherin gamma-A7 precursor [Mus musculus]
novel_mir305	NM_007804	6mer	NA	-24.8	152	Cux2	-	K09313|1|0.0|2363|mmu:13048|homeobox protein cut-like	gi|568936848|ref|XP_006530220.1|	0	PREDICTED: homeobox protein cut-like 2 isoform X2 [Mus musculus]
novel_mir305	NM_001290308	7mer-m8	NA	-25.92	148	Col12a1	-	K08132|1|0.0|5478|mmu:12816|collagen, type XII, alpha	gi|594140550|ref|NP_001277237.1|	0	collagen alpha-1(XII) chain precursor [Mus musculus]
novel_mir305	NM_013873	7mer-m8	NA	-78.05	463	Sult4a1	-	K11823|1|8e-170|600|ngi:103743434|sulfotransferase 4A1 [EC:2.8.2.-]	gi|674071606|ref|XP_008842948.1|	6.90278e-169	PREDICTED: sulfotransferase 4A1 [Nannospalax galili]
novel_mir305	NM_183024	7mer-m8	NA	-21.79	143	Raver2	-	K11219|1|4e-64|249|fch:102058589|non-receptor tyrosine-protein kinase TYK2 [EC:2.7.10.2]!K13208|2|4e-08|63.9|xma:102222278|ELAV like protein 2/3/4	gi|33942106|ref|NP_898845.1|	0	ribonucleoprotein PTB-binding 2 [Mus musculus]
novel_mir305	NM_017475	6mer	NA	-21.56	145	Rragc	-	K16186|1|0.0|726|rno:298514|Ras-related GTP-binding protein C/D	gi|532019221|ref|XP_005353335.1|	0	PREDICTED: ras-related GTP-binding protein C [Microtus ochrogaster]
novel_mir305	NM_175684	7mer-m8	NA	-21.04	143	Fchsd1	-	K20125|1|0.0|1128|mmu:319262|F-BAR and double SH3 domains protein	-	-	-
novel_mir305	NM_001284398	7mer-m8	NA	-21.04	152	2022-09-04	-	K16943|1|0.0|608|mmu:18952|septin 4	gi|568972225|ref|XP_006532564.1|	0	PREDICTED: septin-4 isoform X8 [Mus musculus]
novel_mir305	NM_145582	6mer	NA	-20.94	147	Ctu1	-	K14168|1|0.0|719|mmu:233189|cytoplasmic tRNA 2-thiolation protein 1 [EC:2.7.7.-]	-	-	-
novel_mir305	NM_001033259	7mer-1a	NA	-25.02	152	Mcu	-	-	-	-	-
novel_mir305	NR_104304	7mer-m8	NA	-27.82	157	Dph3	-	K15455|1|8e-37|158|mmu:105638|diphthamide biosynthesis protein 3	gi|148692877|gb|EDL24824.1|	2.85686e-56	zinc finger, CSL domain containing 2, isoform CRA_a, partial [Mus musculus]
novel_mir305	NM_177879	6mer	NA	-44.45	301	Sdk1	-	K16353|1|0.0|4155|mmu:330222|protein sidekick	gi|164518930|ref|NP_808547.3|	0	protein sidekick-1 [Mus musculus]
novel_mir305	NM_001302631	6mer	NA	-21.77	150	Osbp2	-	K20462|1|0.0|986|mmu:74309|oxysterol-binding protein 2	gi|701461509|ref|NP_001289560.1|	0	oxysterol-binding protein 2 isoform 2 [Mus musculus]
novel_mir305	NM_175212	7mer-m8	NA	-62.5	444	Tmem65	-	K01183|1|1e-25|122|dgr:Dgri_GH10759|chitinase [EC:3.2.1.14]!K04257|2|2e-19|101|rno:688691|olfactory receptor	gi|70778812|ref|NP_780421.2|	1.60635e-111	transmembrane protein 65 [Mus musculus]
novel_mir305	NM_001110825	6mer	NA	-26.94	153	Foxp4	-	K09409|1|0.0|831|mmu:74123|forkhead box protein P	gi|148691645|gb|EDL23592.1|	0	forkhead box P4, isoform CRA_a [Mus musculus]
novel_mir305	NM_173753	7mer-m8	NA	-50.21	301	Fnip1	-	K20400|1|0.0|2253|mmu:216742|folliculin-interacting protein 1	-	-	-
novel_mir305	NM_001047436	7mer-m8	NA	-24.77	160	Pard6a	-	K06093|1|3e-157|557|mmu:56513|partitioning defective protein 6	gi|114145501|ref|NP_001040901.1|	6.32581e-159	partitioning defective 6 homolog alpha isoform 3 [Mus musculus]
novel_mir305	NM_010587	6mer	NA	-23.57	153	Itsn1	-	K20045|1|0.0|2479|mmu:16443|intersectin	gi|134288904|ref|NP_034717.2|	0	intersectin-1 isoform 1 [Mus musculus]
novel_mir305	NM_175206	7mer-m8	NA	-21.03	147	Fbxl22	-	K10288|1|2e-129|466|mmu:74165|F-box and leucine-rich repeat protein 22	gi|148694175|gb|EDL26122.1|	7.04346e-137	F-box and leucine-rich repeat protein 22, partial [Mus musculus]
novel_mir305	NM_009630	6mer	NA	-21.26	151	Adora2a	-	K04266|1|0.0|719|mmu:11540|adenosine receptor A2a	gi|126517500|ref|NP_033760.2|	0	adenosine receptor A2a [Mus musculus]
novel_mir305	NM_001164769	7mer-m8	NA	-29.93	159	Fbxw2	-	K10261|1|0.0|720|mdo:100013249|F-box and WD-40 domain protein 2	gi|795342519|ref|XP_011782802.1|	0	PREDICTED: F-box/WD repeat-containing protein 2 isoform X2 [Colobus angolensis palliatus]
novel_mir305	NM_007998	6mer	NA	-75.04	453	Fech	-	K01772|1|0.0|798|mmu:14151|ferrochelatase [EC:4.99.1.1]	gi|20452466|ref|NP_032024.2|	0	ferrochelatase, mitochondrial [Mus musculus]
novel_mir305	NM_033588	7mer-m8	NA	-21.65	156	Pcdhga5	-	K16495|1|0.0|1762|mmu:93713|protocadherin gamma subfamily A	gi|18087761|ref|NP_291066.1|	0	protocadherin gamma-A5 precursor [Mus musculus]
novel_mir305	NM_176850	6mer	NA	-23.67	142	Bptf	-	K11728|1|0.0|4202|mmu:207165|nucleosome-remodeling factor subunit BPTF	gi|140969817|ref|NP_789820.2|	0	nucleosome-remodeling factor subunit BPTF [Mus musculus]
novel_mir305	NM_026275	7mer-m8	NA	-42.51	299	Ube2r2	-	K02207|1|8e-110|401|pale:102898351|ubiquitin-conjugating enzyme E2 R [EC:2.3.2.23]	gi|942076437|ref|XP_005903088.2|	6.70596e-109	PREDICTED: ubiquitin-conjugating enzyme E2 R2 [Bos mutus]
novel_mir305	NM_027045	7mer-m8	NA	-22.3	145	Ccser2	-	-	gi|80861474|ref|NP_081321.1|	0	serine-rich coiled-coil domain-containing protein 2 isoform 1 [Mus musculus]
novel_mir305	NM_011887	8mer-1a	NA	-22.18	155	Scn11a	-	K04843|1|0.0|3243|mmu:24046|voltage-gated sodium channel type XI alpha	gi|568963854|ref|XP_006512187.1|	0	PREDICTED: sodium channel protein type 11 subunit alpha isoform X2 [Mus musculus]
novel_mir305	NM_172266	7mer-m8	NA	-20.28	152	Lpgat1	-	K13514|1|0.0|775|mmu:226856|lysophosphatidylglycerol acyltransferase 1 [EC:2.3.1.-]	gi|74228729|dbj|BAE21857.1|	0	unnamed protein product [Mus musculus]
novel_mir305	NM_007673	6mer	NA	-51.56	299	Cdx2	-	K09312|1|3e-99|365|mmu:12591|homeobox protein CDX	gi|31560722|ref|NP_031699.2|	2.44532e-98	homeobox protein CDX-2 [Mus musculus]
novel_mir305	NM_001080389	6mer	NA	-72.27	456	Mark2	-	K08798|1|0.0|1394|pale:102882803|MAP/microtubule affinity-regulating kinase [EC:2.7.11.1]	-	-	-
novel_mir305	NM_001141925	7mer-1a	NA	-25.24	151	Bean1	-	K19324|1|1e-98|363|mmu:65115|protein BEAN1	gi|213512434|ref|NP_001135394.1|	1.9876e-126	protein BEAN1 isoform a [Mus musculus]
novel_mir305	NM_025994	6mer	NA	-23.37	154	Efhd2	-	K01311|1|8e-31|138|apla:101795575|chymotrypsin C [EC:3.4.21.2]	gi|31981086|ref|NP_080270.2|	9.22443e-94	EF-hand domain-containing protein D2 [Mus musculus]
novel_mir305	NM_001081078	7mer-1a	NA	-20.4	155	Lct	-	K01229|1|0.0|3922|mmu:226413|lactase-phlorizin hydrolase [EC:3.2.1.108 3.2.1.62]	gi|124487297|ref|NP_001074547.1|	0	lactase-phlorizin hydrolase preproprotein [Mus musculus]
novel_mir305	NM_015818	6mer	NA	-41.68	295	Hs6st1	-	K02514|1|0.0|719|mmu:50785|heparan sulfate 6-O-sulfotransferase HS6ST1 [EC:2.8.2.-]	gi|225690608|ref|NP_056633.2|	0	heparan-sulfate 6-O-sulfotransferase 1 [Mus musculus]
novel_mir305	NM_001161770	8mer-1a	NA	-23.2	150	Lmo4	-	K15612|1|2e-30|136|bfo:BRAFLDRAFT_232718|rhombotin-2	gi|351705454|gb|EHB08373.1|	7.16581e-101	LIM domain transcription factor LMO4 [Heterocephalus glaber]
novel_mir305	NM_175484	7mer-m8	NA	-26.98	154	Coro2b	-	K13887|1|0.0|983|mmu:235431|coronin-2	gi|148528987|ref|NP_780693.2|	0	coronin-2B [Mus musculus]
novel_mir305	NM_080795	8mer-1a	NA	-64.21	448	Lnx2	-	K10692|1|0.0|1338|mmu:140887|ligand of Numb protein X 1/2 [EC:2.3.2.27]	-	-	-
novel_mir305	NM_001025262	8mer-1a	NA	-23.56	158	Tpd52	-	-	-	-	-
novel_mir305	NM_001039184	7mer-m8	NA	-47.8	309	Cep350	-	K16768|1|0.0|5256|mmu:74081|centrosomal protein CEP350	-	-	-
novel_mir305	NM_019518	7mer-m8	NA	-24.05	162	Grasp	-	K04465|1|1e-31|140|ccw:104683590|nuclear receptor subfamily 4 group A member 1!K13358|3|1e-07|61.2|ola:101168681|Na(+)/H(+) exchange regulatory cofactor NHE-RF2!K13365|4|1e-07|61.2|tru:101067452|Na(+)/H(+) exchange regulatory cofactor NHE-RF1	gi|7670470|dbj|BAA95086.1|	8.79493e-159	unnamed protein product [Mus musculus]
novel_mir305	NM_010155	7mer-m8	NA	-24.94	153	Erf	-	K09434|1|0.0|830|mmu:13875|ETS domain-containing transcription factor ERF	gi|31418693|gb|AAH53045.1|	0	Erf protein, partial [Mus musculus]
novel_mir305	NM_033578	7mer-m8	NA	-44.71	317	Pcdhgb6	-	K16496|1|0.0|1719|mmu:93703|protocadherin gamma subfamily B!K16495|5|0.0|1322|ssc:100516665|protocadherin gamma subfamily A	gi|18087741|ref|NP_291056.1|	0	protocadherin gamma-B6 precursor [Mus musculus]
novel_mir305	NM_011023	7mer-1a	NA	-24.9	146	Otx1	-	K09326|1|8e-113|410|mmu:18423|homeobox protein OTX1	gi|25168269|ref|NP_035153.1|	7.09317e-112	homeobox protein OTX1 [Mus musculus]
novel_mir305	NM_172296	6mer	NA	-44.24	293	Dmrta2	-	K19491|1|2e-172|609|mmu:242620|doublesex- and mab-3-related transcription factor 4/5	gi|25989643|gb|AAN10254.1|	1.41877e-171	doublesex- and mab-3-related transcription factor 5 [Mus musculus]
novel_mir305	NM_182994	7mer-m8	NA	-46.19	306	Arl5a	-	K07949|1|3e-99|367|mmu:75423|ADP-ribosylation factor-like protein 5A	gi|33695144|ref|NP_892039.1|	2.30374e-98	ADP-ribosylation factor-like protein 5A [Mus musculus]
novel_mir305	NM_001160235	7mer-1a	NA	-23.47	146	Fam168b	-	-	gi|60360118|dbj|BAD90278.1|	2.09615e-96	mKIAA4042 protein [Mus musculus]
novel_mir305	NM_146105	7mer-m8	NA	-20.29	151	Cnst	-	K17581|1|0.0|1299|mmu:226744|consortin	gi|31559922|ref|NP_666217.2|	0	consortin [Mus musculus]
novel_mir305	NM_001289514	6mer	NA	-21.43	150	Tbc1d1	-	K18341|1|0.0|1740|nle:100601007|TBC1 domain family member 1	gi|575501701|ref|NP_001276443.1|	0	TBC1 domain family member 1 isoform 2 [Mus musculus]
novel_mir305	NM_013785	6mer	NA	-21.06	145	Ip6k1	-	K07756|1|0.0|814|mmu:27399|inositol-hexakisphosphate 5-kinase [EC:2.7.4.21]	gi|50510427|dbj|BAD32199.1|	0	mKIAA0263 protein [Mus musculus]
novel_mir305	NM_183285	7mer-m8	NA	-22.97	154	Kctd2	-	K01011|1|1e-51|206|fch:102052071|thiosulfate/3-mercaptopyruvate sulfurtransferase [EC:2.8.1.1 2.8.1.2]	gi|989946546|ref|XP_015445096.1|	4.33349e-98	PREDICTED: BTB/POZ domain-containing protein KCTD2, partial [Pteropus alecto]
novel_mir305	NM_033324	8mer-1a	NA	-21.26	147	Dgcr8	-	K18419|1|0.0|1479|mmu:94223|microprocessor complex subunit DGCR8	gi|41152099|ref|NP_201581.2|	0	microprocessor complex subunit DGCR8 [Mus musculus]
novel_mir305	NM_008102	7mer-m8	NA	-29.35	157	Gch1	-	K01495|1|6e-127|457|mmu:14528|GTP cyclohydrolase I [EC:3.5.4.16]	gi|6679967|ref|NP_032128.1|	4.90047e-126	GTP cyclohydrolase 1 precursor [Mus musculus]
novel_mir305	NM_030238	7mer-m8	NA	-24.36	147	Dync1h1	-	K10413|1|0.0|9088|mmu:13424|dynein heavy chain 1, cytosolic	gi|134288917|ref|NP_084514.2|	0	cytoplasmic dynein 1 heavy chain 1 [Mus musculus]
novel_mir305	NM_007720	7mer-m8	NA	-20.64	147	Ccr8	-	K04183|1|0.0|654|mmu:12776|C-C chemokine receptor type 8	-	-	-
novel_mir305	NM_008421	7mer-m8	NA	-25.99	157	Kcnc1	-	K04887|1|0.0|861|ocu:100008968|potassium voltage-gated channel Shaw-related subfamily C member 1	gi|694943638|ref|XP_009458300.1|	0	PREDICTED: potassium voltage-gated channel subfamily C member 1 isoform X3 [Pan troglodytes]
novel_mir305	NM_001256059	8mer-1a	NA	-22.29	159	Ccdc149	-	K20478|1|1e-10|71.6|aag:AaeL_AAEL007506|golgin subfamily B member 1!K10421|2|5e-10|69.7|tru:101067356|CAP-Gly domain-containing linker protein 1!K08838|5|2e-09|67.8|tca:657573|serine/threonine-protein kinase 24/25/MST4 [EC:2.7.11.1]	gi|568933529|ref|XP_006503682.1|	0	PREDICTED: coiled-coil domain-containing protein 149 isoform X1 [Mus musculus]
novel_mir305	NM_025531	8mer-1a	NA	-21.3	147	Slmo2	-	-	-	-	-
novel_mir305	NM_001160400	6mer	NA	-75.26	454	Megf8	-	K10895|1|2e-20|105|aqu:100636243|fanconi anemia group I protein!K05637|4|1e-17|96.7|mze:101477084|laminin, alpha 1/2	-	-	-
novel_mir305	NM_016920	7mer-m8	NA	-71.74	448	Atp6v0a1	-	K02154|1|0.0|1623|rno:29757|V-type H+-transporting ATPase subunit a	gi|12025532|ref|NP_058616.1|	0	V-type proton ATPase 116 kDa subunit a isoform 1 isoform 1 [Mus musculus]
novel_mir305	NM_145478	7mer-m8	NA	-24.77	152	Pim3	-	K08807|1|6e-173|610|tup:102468521|proto-oncogene serine/threonine-protein kinase Pim-3 [EC:2.7.11.1]	gi|3800869|gb|AAC68900.1|	0	serine threonine kinase [Rattus norvegicus]
novel_mir305	NM_033586	7mer-m8	NA	-21.65	156	Pcdhga3	-	K16495|1|0.0|1730|mmu:93711|protocadherin gamma subfamily A	gi|18087757|ref|NP_291064.1|	0	protocadherin gamma-A3 precursor [Mus musculus]
novel_mir305	NM_028800	7mer-m8	NA	-23.02	154	Stk40	-	K16312|1|0.0|804|mmu:74178|serine/threonine-protein kinase 40 [EC:2.7.11.1]	gi|148698362|gb|EDL30309.1|	0	serine/threonine kinase 40, isoform CRA_b, partial [Mus musculus]
novel_mir305	NM_001013829	7mer-m8	NA	-20.83	148	Shf	-	K19862|1|3e-11|72.8|hmg:100201881|NCK adaptor protein 2!K07365|2|4e-11|72.0|ssc:100192438|NCK adaptor protein 1	gi|755500175|ref|XP_006499940.2|	6.08532e-154	PREDICTED: SH2 domain-containing adapter protein F isoform X2 [Mus musculus]
novel_mir305	NM_145606	7mer-m8	NA	-54.55	318	Chmp1a	-	K12197|1|2e-89|332|ngi:103741397|charged multivesicular body protein 1	gi|674066860|ref|XP_008840389.1|	1.79692e-88	PREDICTED: charged multivesicular body protein 1a [Nannospalax galili]
novel_mir305	NM_001256432	7mer-m8	NA	-75.48	465	Epha10	-	K08897|1|0.0|1761|mcc:100426059|Eph receptor A10 [EC:2.7.10.1]	gi|374093225|ref|NP_001243361.1|	0	ephrin type-A receptor 10 isoform 1 precursor [Mus musculus]
novel_mir305	NM_009229	7mer-m8	NA	-74.15	443	Sntb2	-	K12196|1|0.0|695|pps:100979126|vacuolar protein-sorting-associated protein 4!K00431|2|2e-18|98.2|ola:101156451|thyroid peroxidase [EC:1.11.1.8]!K14548|3|4e-15|87.0|tgu:100229140|U3 small nucleolar RNA-associated protein 4!K12076|4|4e-10|70.5|acs:100556749|disks large protein 1	gi|6678059|ref|NP_033255.1|	0	beta-2-syntrophin [Mus musculus]
novel_mir305	NM_030256	7mer-1a	NA	-26.84	149	Bcl9l	-	K15157|1|3e-08|64.7|der:Dere_GG24724|mediator of RNA polymerase II transcription subunit 15!K03006|2|4e-08|64.3|rro:104669448|DNA-directed RNA polymerase II subunit RPB1 [EC:2.7.7.6]	gi|564363348|ref|XP_006242986.1|	0	PREDICTED: B-cell CLL/lymphoma 9-like protein isoform X2 [Rattus norvegicus]
novel_mir305	NM_029576	7mer-m8	NA	-21.31	143	Rab1b	-	K07875|1|2e-107|392|ngi:103725021|Ras-related protein Rab-1B	gi|664703871|ref|XP_008531408.1|	1.38887e-115	PREDICTED: ras-related protein Rab-1B [Equus przewalskii]
novel_mir305	NM_027641	7mer-m8	NA	-23.23	146	Spef1	-	K06540|1|9e-08|61.6|lve:103070000|disintegrin and metalloproteinase domain-containing protein 8 [EC:3.4.24.-]	gi|110625792|ref|NP_081917.1|	2.68643e-119	sperm flagellar protein 1 [Mus musculus]
novel_mir305	NM_010468	7mer-1a	NA	-26.91	154	Hoxd3	-	K09303|1|0.0|758|mmu:15434|homeobox protein HoxA/B/D3	gi|126517502|ref|NP_034598.2|	0	homeobox protein Hox-D3 [Mus musculus]
novel_mir305	NM_007414	7mer-1a	NA	-25.7	148	Adprh	-	K01245|1|0.0|758|mmu:11544|ADP-ribosylarginine hydrolase [EC:3.2.2.19]	gi|6680658|ref|NP_031440.1|	0	ADP-ribosylarginine hydrolase [Mus musculus]
novel_mir305	NM_177893	7mer-m8	NA	-22.09	143	Fan1	-	K15363|1|0.0|2039|mmu:330554|fanconi-associated nuclease 1 [EC:3.1.21.- 3.1.4.1]	gi|257467664|ref|NP_808561.2|	0	fanconi-associated nuclease 1 [Mus musculus]
novel_mir305	NM_018871	7mer-m8	NA	-23.76	153	Ywhag	-	K16198|1|2e-128|462|amj:102575827|14-3-3 protein gamma/eta	gi|564378965|ref|XP_006249246.1|	1.23507e-156	PREDICTED: 14-3-3 protein gamma isoform X1 [Rattus norvegicus]
novel_mir305	NM_016801	7mer-m8	NA	-24.31	157	Stx1a	-	K04560|1|1e-138|496|hgl:101701572|syntaxin 1A	-	-	-
novel_mir305	NM_001159565	7mer-1a	NA	-22.43	148	Dctn3	-	K10425|1|2e-77|291|mmu:53598|dynactin 3	gi|227116275|ref|NP_001153037.1|	4.91707e-81	dynactin subunit 3 isoform B [Mus musculus]
novel_mir305	NM_033587	7mer-m8	NA	-44.81	309	Pcdhga4	-	K16495|1|0.0|1772|mmu:93712|protocadherin gamma subfamily A!K16497|5|0.0|1521|mcc:702071|protocadherin gamma subfamily C	gi|148747499|ref|NP_291065.3|	0	protocadherin gamma-A4 precursor [Mus musculus]
novel_mir305	NM_001011732	6mer	NA	-43.01	296	Xkr7	-	K01128|1|3e-26|123|clv:102091645|sphingomyelin phosphodiesterase acid-like 3 [EC:3.1.4.-]!K19522|2|8e-12|75.5|tru:497077|membrane transport protein XK	-	-	-
novel_mir305	NM_033585	7mer-m8	NA	-21.65	156	Pcdhga2	-	K16495|1|0.0|1675|mmu:93710|protocadherin gamma subfamily A	gi|18087755|ref|NP_291063.1|	0	protocadherin gamma-A2 precursor [Mus musculus]
novel_mir305	NM_020557	7mer-m8	NA	-25.62	157	Cmpk2	-	K13809|1|0.0|823|mmu:22169|UMP-CMP kinase 2, mitochondrial [EC:2.7.4.14]	gi|117606366|ref|NP_065582.3|	0	UMP-CMP kinase 2, mitochondrial precursor [Mus musculus]
novel_mir305	NM_144805	6mer	NA	-21.29	157	Tmem40	-	-	gi|755517573|ref|XP_011239811.1|	1.6196e-90	PREDICTED: transmembrane protein 40 isoform X2 [Mus musculus]
novel_mir305	NM_001004180	7mer-m8	NA	-71.22	445	Fam222a	-	-	-	-	-
novel_mir305	NM_033591	7mer-m8	NA	-21.65	156	Pcdhga8	-	K16495|1|0.0|1711|mmu:93716|protocadherin gamma subfamily A	gi|60360120|dbj|BAD90279.1|	0	mKIAA0327 protein [Mus musculus]
novel_mir305	NM_001127725	6mer	NA	-24.9	146	Sec14l5	-	K16302|1|6e-39|165|tru:101066937|metal transporter CNNM!K17981|2|1e-29|134|fch:102055515|mitochondrial fission process protein 1!K19625|3|9e-06|55.1|xtr:448050|retinaldehyde-binding protein 1	gi|189181692|ref|NP_001121197.1|	0	SEC14-like protein 5 [Mus musculus]
novel_mir305	NR_073086	7mer-m8	NA	-27.98	155	Hoxd11	-	K09296|1|8e-60|235|cfr:106730285|homeobox protein HoxA/C/D11	gi|946668233|ref|XP_014419155.1|	6.48513e-59	PREDICTED: homeobox protein Hox-D11 [Camelus ferus]
novel_mir305	NM_001162869	7mer-m8	NA	-25.35	155	Rab11fip3	-	K12485|1|0.0|2086|mmu:215445|Rab11 family-interacting protein 3/4	-	-	-
novel_mir305	NM_080847	7mer-1a	NA	-23.68	155	Asb15	-	K10337|1|0.0|1172|mmu:78910|ankyrin repeat and SOCS box protein 15	gi|755515544|ref|XP_011239390.1|	0	PREDICTED: ankyrin repeat and SOCS box protein 15 isoform X4 [Mus musculus]
novel_mir305	NM_172666	7mer-1a	NA	-24.93	150	Agps	-	K00803|1|0.0|1278|mmu:228061|alkyldihydroxyacetonephosphate synthase [EC:2.5.1.26]	gi|295444834|ref|NP_766254.2|	0	alkyldihydroxyacetonephosphate synthase, peroxisomal [Mus musculus]
novel_mir305	NM_080726	7mer-m8	NA	-24.5	150	Rem2	-	K07848|1|3e-154|548|mmu:140743|Rad and Gem related GTP binding protein 2	gi|259490252|ref|NP_542764.2|	2.27227e-153	GTP-binding protein REM 2 [Mus musculus]
novel_mir305	NM_023055	7mer-m8	NA	-27.62	155	Slc9a3r2	-	K13358|1|1e-180|635|mmu:65962|Na(+)/H(+) exchange regulatory cofactor NHE-RF2	gi|148690402|gb|EDL22349.1|	0	solute carrier family 9 (sodium/hydrogen exchanger), isoform 3 regulator 2, isoform CRA_b, partial [Mus musculus]
novel_mir305	NM_172628	7mer-m8	NA	-41.21	291	Sh3tc2	-	-	gi|569003750|ref|XP_006525944.1|	0	PREDICTED: SH3 domain and tetratricopeptide repeat-containing protein 2 isoform X1 [Mus musculus]
novel_mir305	NM_175388	8mer-1a	NA	-52.69	318	Rnf169	-	-	gi|255003678|ref|NP_780597.2|	0	E3 ubiquitin-protein ligase RNF169 [Mus musculus]
novel_mir305	NM_001025372	7mer-m8	NA	-26.91	153	Adcyap1r1	-	K04587|1|0.0|888|mmu:11517|pituitary adenylate cyclase-activating polypeptide type I receptor	gi|70780370|ref|NP_001020543.1|	0	pituitary adenylate cyclase-activating polypeptide type I receptor isoform 2 precursor [Mus musculus]
novel_mir305	NM_001004144	6mer	NA	-27.38	157	Git1	-	K05737|1|0.0|1467|mmu:216963|G protein-coupled receptor kinase interactor 1	gi|51921285|ref|NP_001004144.1|	0	ARF GTPase-activating protein GIT1 [Mus musculus]
novel_mir305	NM_001015039	7mer-m8	NA	-21.29	151	Zfyve28	-	K17603|1|5e-93|345|bmor:101744058|zinc finger FYVE domain-containing protein 1!K18082|4|2e-16|91.3|isc:IscW_ISCW014883|myotubularin-related protein 3/4 [EC:3.1.3.48 3.1.3.64 3.1.3.95]	-	-	-
novel_mir305	NM_029981	8mer-1a	NA	-20.77	143	Adamtsl2	-	K08626|1|2e-54|217|sko:100377708|a disintegrin and metalloproteinase with thrombospondin motifs 12 [EC:3.4.24.-]	gi|148676410|gb|EDL08357.1|	0	ADAMTS-like 2, isoform CRA_b, partial [Mus musculus]
novel_mir305	NM_019479	6mer	NA	-30.73	164	Hes6	-	K09087|1|6e-102|373|mmu:55927|hairy and enhancer of split 2/6/7	gi|9506777|ref|NP_062352.1|	4.81701e-101	transcription cofactor HES-6 [Mus musculus]
novel_mir305	NM_199016	8mer-1a	NA	-26.26	159	Enpp4	-	K18424|1|0.0|939|mmu:224794|ectonucleotide pyrophosphatase/phosphodiesterase family member 4 [EC:3.6.1.29]	gi|568999997|ref|XP_006524196.1|	0	PREDICTED: bis(5'-adenosyl)-triphosphatase enpp4 isoform X3 [Mus musculus]
novel_mir305	NM_177740	6mer	NA	-25.09	157	Rgma	-	K06847|1|0.0|743|mmu:244058|RGM domain family	gi|148675189|gb|EDL07136.1|	0	RGM domain family, member A, isoform CRA_b, partial [Mus musculus]
novel_mir305	NM_173368	8mer-1a	NA	-22.61	144	Chd6	-	K14436|1|0.0|5045|mmu:71389|chromodomain-helicase-DNA-binding protein 6 [EC:3.6.4.12]	gi|61742812|ref|NP_775544.2|	0	chromodomain-helicase-DNA-binding protein 6 [Mus musculus]
novel_mir305	NM_001136065	6mer	NA	-51.28	308	Hipk2	-	K08826|1|0.0|2060|cge:100767468|homeodomain interacting protein kinase [EC:2.7.11.1]	gi|625200305|ref|XP_003503265.2|	0	PREDICTED: homeodomain-interacting protein kinase 2 isoform X4 [Cricetulus griseus]
novel_mir305	NM_025278	7mer-m8	NA	-23.58	159	Gng12	-	K04347|1|2e-31|141|mmu:14701|guanine nucleotide-binding protein G(I)/G(S)/G(O) subunit gamma-12	gi|13384618|ref|NP_079554.1|	1.65501e-30	guanine nucleotide-binding protein G(I)/G(S)/G(O) subunit gamma-12 [Mus musculus]
novel_mir305	NM_009480	6mer	NA	-52.36	307	Usf1	-	K09106|1|2e-151|538|mcc:719835|upstream stimulatory factor	gi|795288364|ref|XP_011922958.1|	1.75917e-150	PREDICTED: upstream stimulatory factor 1 isoform X2 [Cercocebus atys]
novel_mir305	NM_177869	7mer-m8	NA	-21.96	151	Fam185a	-	-	gi|61098169|ref|NP_808537.2|	0	protein FAM185A [Mus musculus]
novel_mir305	NM_001081376	6mer	NA	-49.72	291	Chd5	-	K14435|1|0.0|3191|mmu:269610|chromodomain-helicase-DNA-binding protein 5 [EC:3.6.4.12]	gi|124487025|ref|NP_001074845.1|	0	chromodomain-helicase-DNA-binding protein 5 isoform 1 [Mus musculus]
novel_mir305	NM_008269	6mer	NA	-21.83	140	Hoxb6	-	K09306|1|7e-92|340|rno:497986|homeobox protein HoxA/B/C6	gi|568971794|ref|XP_006532355.1|	3.17141e-92	PREDICTED: homeobox protein Hox-B6 isoform X1 [Mus musculus]
novel_mir305	NM_029976	6mer	NA	-22.85	148	Cdkn2aipnl	-	-	gi|148701690|gb|EDL33637.1|	6.12282e-58	DNA segment, Chr 11, ERATO Doi 497, expressed, isoform CRA_b, partial [Mus musculus]
novel_mir305	NM_009920	7mer-m8	NA	-22.77	145	Cnih2	-	K20368|1|1e-77|293|lve:103078401|protein cornichon	-	-	-
novel_mir305	NM_176840	7mer-m8	NA	-77.46	461	Osbpl11	-	K20465|1|0.0|1403|mmu:106326|oxysterol-binding protein-related protein 9/10/11	gi|257196261|ref|NP_789810.2|	0	oxysterol-binding protein-related protein 11 [Mus musculus]
novel_mir305	NM_008238	7mer-m8	NA	-20.96	143	Foxn1	-	K09407|1|0.0|1132|mmu:15218|forkhead box protein N	gi|568971739|ref|XP_006532328.1|	0	PREDICTED: forkhead box protein N1 isoform X3 [Mus musculus]
novel_mir305	NM_019938	7mer-1a	NA	-22.26	155	Pmfbp1	-	K20478|1|1e-50|204|crg:105329063|golgin subfamily B member 1!K12478|5|3e-28|130|bta:516259|early endosome antigen 1	gi|568957244|ref|XP_006531276.1|	0	PREDICTED: polyamine-modulated factor 1-binding protein 1 isoform X2 [Mus musculus]
novel_mir305	NM_007397	7mer-m8	NA	-21.04	151	Acvr2b	-	K13596|1|0.0|1046|mmu:11481|activin receptor type-2B [EC:2.7.11.30]	-	-	-
novel_mir305	NM_178719	6mer	NA	-25.27	148	Mief1	-	K17834|1|1e-09|69.3|nve:NEMVE_v1g211400|cyclic GMP-AMP synthase [EC:2.7.7.86]	gi|148672661|gb|EDL04608.1|	0	Smith-Magenis syndrome chromosome region, candidate 7-like (human), isoform CRA_b, partial [Mus musculus]
novel_mir305	NM_010758	7mer-m8	NA	-25.4	160	Mag	-	K06771|1|0.0|1158|rno:29409|myelin associated glycoprotein	gi|568944963|ref|XP_006539653.1|	0	PREDICTED: myelin-associated glycoprotein isoform X2 [Mus musculus]
novel_mir305	NM_026940	7mer-m8	NA	-24.24	147	Ydjc	-	-	-	-	-
novel_mir305	NM_001164792	7mer-1a	NA	-24.6	152	Tpbg	-	K01315|1|3e-19|100|bfo:BRAFLDRAFT_71581|plasminogen [EC:3.4.21.7]!K16661|2|6e-18|96.3|aml:100472519|reticulon-4 receptor-like 2!K16351|3|5e-17|93.2|bfo:BRAFLDRAFT_88426|netrin-G2 ligand!K06260|4|2e-16|90.9|oaa:100080952|platelet glycoprotein V	gi|913491397|ref|XP_013201801.1|	0	PREDICTED: trophoblast glycoprotein isoform X1 [Microtus ochrogaster]
novel_mir305	NM_029512	6mer	NA	-23.8	151	Ttpal	-	K19625|1|6e-45|186|cmy:102938028|retinaldehyde-binding protein 1	-	-	-
novel_mir305	NM_010081	7mer-m8	NA	-20.34	148	Dst	-	K10382|1|0.0|3141|mgp:100542468|dystonin	gi|454527343|ref|NP_034211.2|	0	dystonin isoform 4 [Mus musculus]
novel_mir305	NM_021022	7mer-m8	NA	-23.21	151	Abcb11	-	K05664|1|0.0|2568|mmu:27413|ATP-binding cassette, subfamily B (MDR/TAP), member 11	gi|120432047|ref|NP_066302.2|	0	bile salt export pump [Mus musculus]
novel_mir305	NM_025717	7mer-m8	NA	-28.66	159	Rbm4b	-	K13187|1|0.0|640|mmu:66704|RNA-binding protein 4	-	-	-
novel_mir305	NM_007705	7mer-m8	NA	-30.37	159	Cirbp	-	K13195|1|1e-49|199|fca:101085782|cold-inducible RNA-binding protein	gi|672057891|ref|XP_006241075.2|	1.96484e-52	PREDICTED: cold-inducible RNA-binding protein isoform X2 [Rattus norvegicus]
novel_mir305	NM_172151	7mer-m8	NA	-23.42	151	Zdhhc8	-	K20030|1|0.0|1347|mmu:27801|palmitoyltransferase ZDHHC5/8 [EC:2.3.1.225]	gi|157057160|ref|NP_742163.4|	0	probable palmitoyltransferase ZDHHC8 [Mus musculus]
novel_mir305	NM_032000	7mer-1a	NA	-23.44	156	Trps1	-	K09220|1|1e-15|90.5|spu:100892885|IKAROS family zinc finger protein	gi|882157900|ref|NP_001297410.1|	0	zinc finger transcription factor Trps1 isoform 1 [Mus musculus]
novel_mir305	NM_153588	7mer-m8	NA	-28.15	165	Mkl2	-	K03847|1|2e-08|45.1|cge:100770096|alpha-1,6-mannosyltransferase [EC:2.4.1.260]	gi|237820633|ref|NP_705816.2|	0	MKL/myocardin-like protein 2 isoform 1 [Mus musculus]
novel_mir305	NM_175454	6mer	NA	-28.74	157	Hid1	-	-	gi|148702530|gb|EDL34477.1|	0	RIKEN cDNA C630004H02, isoform CRA_a, partial [Mus musculus]
novel_mir305	NM_001291269	8mer-1a	NA	-20.23	140	Hnf1b	-	K08034|1|0.0|842|mmu:21410|transcription factor 2, hepatocyte nuclear factor 1-beta	gi|148683779|gb|EDL15726.1|	0	transcription factor 2, isoform CRA_c, partial [Mus musculus]
novel_mir305	NM_178269	8mer-1a	NA	-20.47	145	Cenpm	-	K11505|1|3e-72|204|mmu:66570|centromere protein M	gi|148672576|gb|EDL04523.1|	3.75902e-85	centromere protein M, isoform CRA_a, partial [Mus musculus]
novel_mir305	NM_177708	7mer-1a	NA	-28.95	157	Rtn4rl1	-	K16660|1|0.0|863|mmu:237847|reticulon-4 receptor-like 1	gi|29244160|ref|NP_808376.1|	0	reticulon-4 receptor-like 1 precursor [Mus musculus]
novel_mir305	NM_027554	7mer-m8	NA	-26.44	156	Usp38	-	K11854|1|0.0|1967|mmu:74841|ubiquitin carboxyl-terminal hydrolase 35/38 [EC:3.4.19.12]	gi|37360592|dbj|BAC98274.1|	0	mKIAA1891 protein [Mus musculus]
novel_mir305	NM_024449	7mer-m8	NA	-21.76	144	Sost	-	K16834|1|1e-119|433|mmu:74499|sclerostin	gi|567316045|ref|NP_077769.4|	9.13478e-119	sclerostin precursor [Mus musculus]
novel_mir305	NM_001112700	7mer-m8	NA	-61.02	327	Cyth1	-	K18441|1|0.0|800|rno:116691|cytohesin	gi|162951837|ref|NP_001106170.1|	0	cytohesin-1 isoform 3 [Mus musculus]
novel_mir305	NM_011737	8mer-1a	NA	-20.87	140	Map3k19	-	K17533|1|0.0|2560|mmu:22625|mitogen-activated protein kinase kinase kinase 19 [EC:2.7.11.1]	gi|568908673|ref|XP_006529459.1|	0	PREDICTED: mitogen-activated protein kinase kinase kinase 19 isoform X1 [Mus musculus]
novel_mir305	NM_133249	6mer	NA	-22.03	142	Ppargc1b	-	K17962|1|0.0|1711|mmu:170826|peroxisome proliferator-activated receptor gamma coactivator 1-beta	gi|18875426|ref|NP_573512.1|	0	peroxisome proliferator-activated receptor gamma coactivator 1-beta [Mus musculus]
novel_mir305	NM_033579	7mer-m8	NA	-43.45	309	Pcdhgb7	-	K16496|1|0.0|1743|mmu:93704|protocadherin gamma subfamily B	gi|18087743|ref|NP_291057.1|	0	protocadherin gamma-B7 precursor [Mus musculus]
novel_mir305	NM_024454	6mer	NA	-20.35	147	Rab21	-	K07890|1|7e-110|400|rno:299799|Ras-related protein Rab-21	gi|51948448|ref|NP_001004238.1|	5.73727e-109	ras-related protein Rab-21 [Rattus norvegicus]
novel_mir305	NM_028941	6mer	NA	-27.47	151	Cmip	-	K10276|1|6e-06|56.6|aec:105148346|F-box and leucine-rich repeat protein 10/11 [EC:1.14.11.27]	gi|254028208|ref|NP_083217.1|	0	C-Maf-inducing protein isoform 2 [Mus musculus]
novel_mir305	NM_001001885	7mer-m8	NA	-23.23	152	Tmem151a	-	K06757|1|0.0|783|chx:102181063|neurofascin	gi|49457865|ref|NP_001001885.1|	0	transmembrane protein 151A [Mus musculus]
novel_mir305	NM_201354	7mer-m8	NA	-20.76	145	Ctif	-	K14322|1|8e-13|80.1|xla:380223|polyadenylate-binding protein-interacting protein 1	gi|145279233|ref|NP_958742.2|	0	CBP80/20-dependent translation initiation factor [Mus musculus]
novel_mir305	NM_013846	6mer	NA	-49.52	308	Ror2	-	K05123|1|0.0|1697|mmu:26564|receptor tyrosine kinase-like orphan receptor 2 [EC:2.7.10.1]	gi|47271533|ref|NP_038874.3|	0	tyrosine-protein kinase transmembrane receptor ROR2 precursor [Mus musculus]
novel_mir305	NM_016967	8mer-1a	NA	-24.85	158	Olig2	-	K09085|1|1e-104|362|ptr:749928|class B basic helix-loop-helix protein 1/6/7	gi|114684349|ref|XP_001172282.1|	9.72762e-104	PREDICTED: oligodendrocyte transcription factor 2 [Pan troglodytes]
novel_mir305	NM_010773	7mer-m8	NA	-48.01	303	Mbd2	-	K11590|1|7e-152|540|mmu:17191|methyl-CpG-binding domain protein 2	gi|3800795|gb|AAC68872.1|	6.09775e-151	methyl-CpG binding protein MBD2 [Mus musculus]
novel_mir305	NM_028244	6mer	NA	-24.98	158	Rrp1b	-	K14849|1|0.0|1284|mmu:72462|ribosomal RNA-processing protein 1	gi|254911009|ref|NP_082520.2|	0	ribosomal RNA processing protein 1 homolog B isoform 1 [Mus musculus]
novel_mir305	NM_172631	7mer-1a	NA	-24.75	155	Ldlrad4	-	-	gi|31324575|ref|NP_766219.2|	1.73721e-175	low-density lipoprotein receptor class A domain-containing protein 4 [Mus musculus]
novel_mir305	NM_198627	6mer	NA	-21.97	148	Vstm2l	-	K03538|1|6e-12|74.7|tgu:100231396|ribonuclease P protein subunit POP4 [EC:3.1.26.5]	gi|148674300|gb|EDL06247.1|	8.04746e-91	gene model 691, (NCBI), partial [Mus musculus]
novel_mir305	NM_019781	7mer-m8	NA	-20.71	153	Pex14	-	K13343|1|3e-156|554|mmu:56273|peroxin-14	gi|9790153|ref|NP_062755.1|	2.50685e-155	peroxisomal membrane protein PEX14 [Mus musculus]
novel_mir305	NM_133185	8mer-1a	NA	-24.48	153	Rogdi	-	K16938|1|2e-116|421|cge:100771793|septin 3/9/12!K19367|2|9e-18|94.0|hro:HELRODRAFT_190950|maspardin	gi|148664857|gb|EDK97273.1|	8.84557e-154	rogdi homolog (Drosophila), isoform CRA_b, partial [Mus musculus]
novel_mir305	NM_008163	7mer-1a	NA	-23.41	152	Grb2	-	K04364|1|2e-127|459|mmu:14784|growth factor receptor-binding protein 2	-	-	-
novel_mir305	NM_019507	6mer	NA	-22.44	148	Tbx21	-	K10166|1|0.0|1031|mmu:57765|T-box protein 21	gi|247269497|ref|NP_062380.2|	0	T-box transcription factor TBX21 [Mus musculus]
novel_mir305	NM_026765	7mer-m8	NA	-24.44	159	Uckl1	-	K00876|1|0.0|1029|mmu:68556|uridine kinase [EC:2.7.1.48]	gi|31541796|ref|NP_081041.2|	0	uridine-cytidine kinase-like 1 [Mus musculus]
novel_mir305	NM_198620	7mer-1a	NA	-25.51	161	Rundc3b	-	K05659|1|1e-45|188|oas:101122517|ATP-binding cassette, subfamily B (MDR/TAP), member 4 [EC:3.6.3.44]!K12482|3|3e-24|117|mze:101470260|RUN and FYVE domain-containing protein 1	gi|39930589|ref|NP_941022.1|	0	RUN domain-containing protein 3B [Mus musculus]
novel_mir305	NM_033595	7mer-m8	NA	-45.18	313	Pcdhga12	-	K16495|1|0.0|1646|mmu:93724|protocadherin gamma subfamily A	gi|18087775|ref|NP_291073.1|	0	protocadherin gamma subfamily A, 12 [Mus musculus]
novel_mir305	NM_153135	7mer-m8	NA	-48.38	302	Unc5d	-	K07521|1|0.0|1887|mmu:210801|netrin receptor unc-5	gi|23346575|ref|NP_694775.1|	0	netrin receptor UNC5D precursor [Mus musculus]
novel_mir305	NM_001003919	7mer-m8	NA	-26.83	158	Ddx11	-	K11273|1|0.0|1608|mmu:320209|chromosome transmission fidelity protein 1 [EC:3.6.4.13]	-	-	-
novel_mir305	NM_148932	7mer-1a	NA	-52.15	307	Pom121	-	K14316|1|0.0|1085|mmu:107939|nuclear pore complex protein Nup121	gi|156231054|ref|NP_683734.2|	0	nuclear envelope pore membrane protein POM 121 [Mus musculus]
novel_mir305	NM_029090	6mer	NA	-25.56	153	Naa60	-	K17807|1|3e-38|163|tsp:Tsp_10027|mitochondrial translocator assembly and maintenance protein 41!K11067|2|8e-16|88.6|ngi:103738424|N-acetylglutamate synthase [EC:2.3.1.1]!K14021|3|3e-06|57.0|smm:Smp_131280|Bcl-2 homologous antagonist/killer	gi|21312874|ref|NP_083366.1|	3.33126e-139	N-alpha-acetyltransferase 60 isoform 1 [Mus musculus]
novel_mir305	NM_148948	7mer-m8	NA	-21.49	140	Dicer1	-	K11592|1|0.0|3661|mmu:192119|endoribonuclease Dicer [EC:3.1.26.-]	gi|148686840|gb|EDL18787.1|	0	Dicer1, Dcr-1 homolog (Drosophila), isoform CRA_a, partial [Mus musculus]
novel_mir305	NM_172442	6mer	NA	-23.82	153	Dtx4	-	K06058|1|0.0|1165|mmu:207521|deltex [EC:2.3.2.27]	-	-	-
novel_mir305	NM_001168572	6mer	NA	-20.15	143	Brsk1	-	K08796|1|0.0|639|lve:103081736|BR serine/threonine kinase [EC:2.7.11.1]	gi|744598741|ref|XP_010989787.1|	0	PREDICTED: serine/threonine-protein kinase BRSK1 [Camelus dromedarius]
novel_mir305	NM_001004293	6mer	NA	-20.03	150	Amigo1	-	K19511|1|4e-17|94.4|dan:Dana_GF10247|peroxidase [EC:1.11.1.7]!K16357|5|1e-15|89.4|bfo:BRAFLDRAFT_84652|leucine-rich repeat and fibronectin type-III domain-containing protein 4	-	-	-
novel_mir305	NM_001081257	6mer	NA	-25.31	146	Hpse2	-	K07965|1|0.0|1087|mmu:545291|heparanase 2 [EC:3.2.1.-]	-	-	-
novel_mir305	NM_022378	7mer-m8	NA	-70.21	452	Foxb1	-	K09395|1|1e-149|533|mmu:64290|forkhead box protein B	gi|635135405|ref|XP_008014587.1|	1.07365e-150	PREDICTED: forkhead box protein B1 isoform X1 [Chlorocebus sabaeus]
novel_mir305	NM_008841	6mer	NA	-28.48	161	Pik3r2	-	K02649|1|0.0|1191|mmu:18709|phosphoinositide-3-kinase, regulatory subunit	gi|244792921|ref|NP_032867.2|	0	phosphatidylinositol 3-kinase regulatory subunit beta [Mus musculus]
novel_mir305	NM_025536	8mer-1a	NA	-20.63	147	Commd5	-	K09228|1|2e-88|328|ngi:103735297|KRAB domain-containing zinc finger protein	gi|148697676|gb|EDL29623.1|	1.62488e-126	COMM domain containing 5, isoform CRA_a, partial [Mus musculus]
novel_mir305	NM_175184	6mer	NA	-20.98	148	Mvb12b	-	K12186|1|4e-162|575|rno:362118|ESCRT-I complex subunit MVB12	gi|47847382|dbj|BAD21363.1|	7.18106e-174	mFLJ00022 protein [Mus musculus]
novel_mir305	NM_182993	6mer	NA	-26.84	150	Slc17a7	-	K12302|1|0.0|1050|rno:116638|MFS transporter, ACS family, solute carrier family 17 (sodium-dependent inorganic phosphate cotransporter), member 6/7/8	gi|218156282|ref|NP_892038.2|	0	vesicular glutamate transporter 1 [Mus musculus]
novel_mir305	NM_033509	6mer	NA	-43.04	293	Vangl2	-	K04510|1|0.0|734|pale:102882434|vang-like	gi|37360286|dbj|BAC98121.1|	0	mKIAA1215 protein [Mus musculus]
novel_mir305	NM_153599	7mer-m8	NA	-22.34	145	Cdk8	-	K02208|1|0.0|888|mmu:264064|cyclin-dependent kinase 8/11 [EC:2.7.11.22 2.7.11.23]	gi|31652272|ref|NP_705827.2|	0	cyclin-dependent kinase 8 [Mus musculus]
novel_mir305	NM_009900	6mer	NA	-26.35	156	Clcn2	-	K05011|1|0.0|1614|mmu:12724|chloride channel 2	gi|148665174|gb|EDK97590.1|	0	chloride channel 2, partial [Mus musculus]
novel_mir305	NM_001081103	6mer	NA	-50.63	305	Stim2	-	K18196|1|0.0|1236|mmu:116873|stromal interaction molecule 2	gi|187950829|gb|AAI37882.1|	0	Stim2 protein [Mus musculus]
novel_mir305	NM_001290654	7mer-1a	NA	-21.93	151	Ahsa2	-	K11853|1|8e-111|404|mmu:17847|ubiquitin carboxyl-terminal hydrolase 34 [EC:3.4.19.12]	-	-	-
novel_mir305	NM_170702	7mer-m8	NA	-22.54	143	Cd40	-	K03160|1|6e-155|550|mmu:21939|tumor necrosis factor receptor superfamily member 5	gi|70608177|ref|NP_733803.2|	3.80178e-159	tumor necrosis factor receptor superfamily member 5 isoform 5 precursor [Mus musculus]
novel_mir305	NM_001001884	6mer	NA	-31.49	167	Nckap5l	-	K18401|1|3e-157|559|acs:100558460|KAT8 regulatory NSL complex subunit 2!K09187|2|2e-07|61.6|hgl:101718411|histone-lysine N-methyltransferase MLL2 [EC:2.1.1.43]!K03006|3|1e-06|58.9|fab:101818944|DNA-directed RNA polymerase II subunit RPB1 [EC:2.7.7.6]	gi|568992761|ref|XP_006521185.1|	0	PREDICTED: nck-associated protein 5-like isoform X2 [Mus musculus]
novel_mir305	NM_027873	7mer-m8	NA	-29.31	161	Ubiad1	-	-	gi|21311819|ref|NP_082149.1|	2.13557e-175	ubiA prenyltransferase domain-containing protein 1 [Mus musculus]
novel_mir305	NM_001177940	6mer	NA	-29.17	161	Eda	-	K05480|1|1e-106|391|mmu:13607|ectodysplasin-A	-	-	-
novel_mir305	NM_001081370	6mer	NA	-50.33	293	Shank2	-	K15009|1|0.0|1949|mmu:210274|SH3 and multiple ankyrin repeat domains protein	gi|164607122|ref|NP_001074839.2|	0	SH3 and multiple ankyrin repeat domains protein 2 isoform a [Mus musculus]
novel_mir305	NM_029064	6mer	NA	-21.9	147	Ttll9	-	K16603|1|0.0|914|mmu:74711|tubulin polyglutamylase TTLL9 [EC:6.-.-.-]	gi|134288919|ref|NP_083340.2|	0	probable tubulin polyglutamylase TTLL9 isoform 2 [Mus musculus]
novel_mir305	NM_001081981	6mer	NA	-24.24	157	Nfix	-	K09171|1|0.0|885|hgl:101722219|nuclear factor I/X	gi|60422798|gb|AAH90626.1|	0	Nfix protein, partial [Mus musculus]
novel_mir305	NM_001145919	6mer	NA	-20.35	149	Ythdf3	-	K20102|1|0.0|842|mmu:229096|YTH domain-containing family protein	gi|225543497|ref|NP_001139391.1|	0	YTH domain-containing family protein 3 isoform 2 [Mus musculus]
novel_mir305	NM_146118	7mer-m8	NA	-45.28	302	Slc25a25	-	K14684|1|0.0|983|ngi:103727445|solute carrier family 25 (mitochondrial phosphate transporter), member 23/24/25/41	gi|148676603|gb|EDL08550.1|	0	solute carrier family 25 (mitochondrial carrier, phosphate carrier), member 25, isoform CRA_c, partial [Mus musculus]
novel_mir305	NM_001291039	7mer-m8	NA	-24.76	152	Cds2	-	K00981|1|0.0|881|mmu:110911|phosphatidate cytidylyltransferase [EC:2.7.7.41]	gi|597517957|ref|NP_001277968.1|	0	phosphatidate cytidylyltransferase 2 isoform b [Mus musculus]
novel_mir305	NM_001244891	7mer-m8	NA	-42.34	289	Celf1	-	K13207|1|0.0|718|cfr:102507368|CUG-BP- and ETR3-like factor	gi|589943475|ref|XP_006984439.1|	0	PREDICTED: CUGBP Elav-like family member 1 isoform X2 [Peromyscus maniculatus bairdii]
novel_mir305	NM_001302357	7mer-m8	NA	-22.24	151	Shox2	-	K09331|1|1e-113|414|mmu:20429|short stature homeobox protein	gi|697272082|ref|NP_001289286.1|	1.99365e-115	short stature homeobox protein 2 isoform 2 [Mus musculus]
novel_mir305	NM_009472	8mer-1a	NA	-51.93	302	Unc5c	-	K07521|1|0.0|1821|mmu:22253|netrin receptor unc-5	gi|148680122|gb|EDL12069.1|	0	unc-5 homolog C (C. elegans), isoform CRA_b, partial [Mus musculus]
novel_mir305	NM_010748	7mer-m8	NA	-20.68	147	Lyst	-	K18953|1|3e-69|268|bfo:BRAFLDRAFT_100614|factor associated with neutral sphingomyelinase activation	gi|111955376|ref|NP_034878.2|	0	lysosomal-trafficking regulator [Mus musculus]
novel_mir305	NM_033602	6mer	NA	-20.26	150	Peli2	-	K11964|1|0.0|880|mmu:93834|pellino [EC:2.3.2.27]	gi|118130805|ref|NP_291080.2|	0	E3 ubiquitin-protein ligase pellino homolog 2 [Mus musculus]
novel_mir305	NM_001122820	7mer-m8	NA	-22.91	147	Ap3m2	-	K12398|1|0.0|818|mmu:64933|AP-3 complex subunit mu	gi|170763481|ref|NP_083781.2|	0	AP-3 complex subunit mu-2 [Mus musculus]
novel_mir305	NM_009195	7mer-m8	NA	-24.78	161	Slc12a4	-	K14427|1|0.0|1950|mmu:20498|solute carrier family 12 (potassium/chloride transporter), member 4/5/6	gi|6677993|ref|NP_033221.1|	0	solute carrier family 12 member 4 isoform 2 [Mus musculus]
novel_mir305	NM_017480	7mer-m8	NA	-22.49	155	Icos	-	K06713|1|1e-106|390|mmu:54167|inducible T-cell co-stimulator	gi|224809335|ref|NP_059508.2|	8.93935e-106	inducible T-cell costimulator precursor [Mus musculus]
novel_mir305	NM_001080932	6mer	NA	-29.36	165	Foxk2	-	K09404|1|0.0|1147|mmu:68837|forkhead box protein K	gi|238018071|ref|NP_001074401.2|	0	forkhead box protein K2 [Mus musculus]
novel_mir305	NM_010865	7mer-1a	NA	-26.4	160	Myoc	-	K04593|1|6e-49|198|bfo:BRAFLDRAFT_86900|latrophilin 2	-	-	-
novel_mir305	NM_197943	6mer	NA	-21.75	147	Sgsm2	-	K20168|1|2e-31|141|tad:TRIADDRAFT_38489|TBC1 domain family member 15	gi|28972203|dbj|BAC65555.1|	0	mKIAA0397 protein [Mus musculus]
novel_mir305	NM_080855	6mer	NA	-23.17	155	Zcchc14	-	K11722|1|1e-70|271|chx:102188667|bromodomain-containing protein 4!K11791|2|7e-06|57.0|chx:102190118|DDB1- and CUL4-associated factor 15	gi|568956123|ref|XP_006530730.1|	0	PREDICTED: zinc finger CCHC domain-containing protein 14 isoform X1 [Mus musculus]
novel_mir305	NM_001003911	7mer-m8	NA	-30.89	158	Adamts7	-	K08622|1|0.0|3318|mmu:108153|a disintegrin and metalloproteinase with thrombospondin motifs 7 [EC:3.4.24.-]	gi|133778949|ref|NP_001003911.2|	0	A disintegrin and metalloproteinase with thrombospondin motifs 7 isoform 1 precursor [Mus musculus]
novel_mir305	NM_001111121	7mer-m8	NA	-21.61	144	Ccdc6	-	K09288|1|1e-167|593|mmu:76551|coiled-coil domain-containing protein 6	gi|589932624|ref|XP_006979106.1|	1.23211e-166	PREDICTED: coiled-coil domain-containing protein 6 [Peromyscus maniculatus bairdii]
novel_mir305	NM_001033393	7mer-1a	NA	-22.89	151	Tmem104	-	K01069|1|6e-36|156|ame:552568|hydroxyacylglutathione hydrolase [EC:3.1.2.6]	gi|148702521|gb|EDL34468.1|	0	mCG6601, isoform CRA_c, partial [Mus musculus]
novel_mir305	NM_001166464	6mer	NA	-21.62	147	Spock1	-	K08136|1|1e-170|603|mmu:20745|sparc/osteonectin, cwcv and kazal-like domains proteoglycan (testican)	gi|262050583|ref|NP_001159936.1|	0	testican-1 isoform 4 precursor [Mus musculus]
novel_mir305	NM_153176	6mer	NA	-24.68	149	Spg7	-	K09552|1|0.0|1303|mmu:234847|spastic paraplegia 7 [EC:3.4.24.-]	gi|148679760|gb|EDL11707.1|	0	mCG132921, isoform CRA_b, partial [Mus musculus]
novel_mir305	NM_001081960	7mer-m8	NA	-20.47	143	Clasp2	-	K16578|1|0.0|2177|mmu:76499|CLIP-associating protein 1/2	gi|126506306|ref|NP_001075429.1|	0	CLIP-associating protein 2 isoform b [Mus musculus]
novel_mir305	NM_011028	7mer-1a	NA	-22.23	144	P2rx6	-	K05221|1|0.0|797|mmu:18440|P2X purinoceptor 6	gi|227116251|ref|NP_035158.2|	0	P2X purinoceptor 6 isoform 1 [Mus musculus]
novel_mir305	NM_172903	6mer	NA	-22.97	148	Man2a2	-	K01231|1|0.0|2275|mmu:140481|alpha-mannosidase II [EC:3.2.1.114]	gi|326937500|ref|NP_766491.2|	0	alpha-mannosidase 2x [Mus musculus]
novel_mir305	NM_027397	6mer	NA	-22.02	145	Isl2	-	K18492|1|0.0|707|mmu:104360|insulin gene enhancer protein ISL-2	gi|154146254|ref|NP_081673.2|	0	insulin gene enhancer protein ISL-2 [Mus musculus]
novel_mir305	NM_001033174	6mer	NA	-22.06	145	Osbp	-	K20456|1|0.0|1398|mmu:76303|oxysterol-binding protein 1	gi|148709509|gb|EDL41455.1|	0	mCG22485, partial [Mus musculus]
novel_mir305	NM_008725	7mer-m8	NA	-21.96	151	Nppa	-	K12334|1|2e-72|274|mmu:230899|natriuretic peptide A	-	-	-
novel_mir305	NM_011016	7mer-m8	NA	-29.36	159	Orm2	-	K17308|1|1e-83|311|mmu:18405|alpha-1-acid glycoprotein 1	gi|6754950|ref|NP_035146.1|	1.68847e-105	alpha-1-acid glycoprotein 2 precursor [Mus musculus]
novel_mir305	NM_007754	6mer	NA	-23.98	152	Cpd	-	K07752|1|0.0|2550|mmu:12874|carboxypeptidase D [EC:3.4.17.22]	gi|150378501|ref|NP_031780.2|	0	carboxypeptidase D precursor [Mus musculus]
novel_mir305	NM_133904	7mer-m8	NA	-44.31	295	Acacb	-	K01946|1|0.0|4772|mmu:100705|acetyl-CoA carboxylase / biotin carboxylase 2 [EC:6.4.1.2 6.3.4.14]	gi|157042798|ref|NP_598665.2|	0	acetyl-CoA carboxylase 2 precursor [Mus musculus]
novel_mir305	NM_177776	7mer-1a	NA	-27.61	164	Smtnl2	-	K10314|1|7e-122|441|bacu:103002192|F-box protein 39!K06115|2|6e-20|102|mze:101474420|spectrin beta	gi|148680730|gb|EDL12677.1|	0	RIKEN cDNA D130058I21, isoform CRA_a, partial [Mus musculus]
novel_mir305	NM_198014	6mer	NA	-20.73	144	Slain1	-	K16580|1|0.0|692|mmu:105439|SLAIN motif-containing protein 1/2	gi|51491882|ref|NP_932131.2|	0	SLAIN motif-containing protein 1 [Mus musculus]
novel_mir305	NM_026183	7mer-1a	NA	-21.03	151	Slc47a1	-	K03327|1|0.0|963|mmu:67473|multidrug resistance protein, MATE family	gi|166197685|ref|NP_080459.2|	0	multidrug and toxin extrusion protein 1 [Mus musculus]
novel_mir305	NM_175022	6mer	NA	-46.59	301	Prr12	-	K11661|1|3e-92|343|acs:100567271|helicase SRCAP [EC:3.6.4.-]!K13123|4|5e-67|260|mze:101475087|G patch domain-containing protein 1	gi|153791304|ref|NP_778187.2|	0	proline-rich protein 12 [Mus musculus]
novel_mir305	NM_023249	7mer-m8	NA	-23.55	155	Ypel1	-	K04371|1|2e-06|57.4|asn:102375250|mitogen-activated protein kinase 1/3 [EC:2.7.11.24]	gi|880924154|ref|XP_005077624.2|	7.98932e-103	PREDICTED: protein yippee-like 1 [Mesocricetus auratus]
novel_mir305	NM_028451	6mer	NA	-23.05	150	Larp1	-	K18757|1|0.0|1751|mmu:73158|la-related protein 1	gi|226442901|ref|NP_082727.1|	0	la-related protein 1 [Mus musculus]
novel_mir305	NM_001081027	8mer-1a	NA	-22.32	145	Kcnt2	-	K04947|1|0.0|2222|mmu:240776|potassium channel subfamily T member 2	gi|161168989|ref|NP_001074496.2|	0	potassium channel subfamily T member 2 [Mus musculus]
novel_mir305	NM_008891	7mer-m8	NA	-22	144	Pnn	-	K13114|1|0.0|726|mmu:18949|pinin	gi|148704736|gb|EDL36683.1|	0	pinin, partial [Mus musculus]
novel_mir305	NM_030689	7mer-m8	NA	-46.22	302	Nptxr	-	K11453|1|4e-153|545|amj:102562598|chromobox protein 6!K17495|4|1e-29|135|cge:100755877|CUB and sushi domain-containing protein	gi|74188530|dbj|BAE28020.1|	0	unnamed protein product [Mus musculus]
novel_mir305	NM_028041	7mer-m8	NA	-44.39	296	Ddx54	-	K14808|1|0.0|1541|mmu:71990|ATP-dependent RNA helicase DDX54/DBP10 [EC:3.6.4.13]	gi|28076989|ref|NP_082317.1|	0	ATP-dependent RNA helicase DDX54 [Mus musculus]
novel_mir305	NM_007988	7mer-1a	NA	-63.23	447	Fasn	-	K00665|1|0.0|4764|mmu:14104|fatty acid synthase, animal type [EC:2.3.1.85]	gi|148702861|gb|EDL34808.1|	0	fatty acid synthase, isoform CRA_a, partial [Mus musculus]
novel_mir305	NM_001164268	6mer	NA	-22.15	146	Kalrn	-	K15048|1|0.0|3140|mmu:545156|kalirin [EC:2.7.11.1]	gi|256017137|ref|NP_001157740.1|	0	kalirin isoform 2 [Mus musculus]
novel_mir305	NM_001025382	7mer-m8	NA	-22.44	151	Fam196b	-	-	-	-	-
novel_mir305	NM_027402	6mer	NA	-20.9	149	Fndc5	-	-	gi|148698266|gb|EDL30213.1|	1.95269e-119	fibronectin type III domain containing 5, isoform CRA_a, partial [Mus musculus]
novel_mir305	NM_178690	7mer-m8	NA	-45.48	291	Rab3gap1	-	K18270|1|0.0|1904|mmu:226407|Rab3 GTPase-activating protein catalytic subunit	-	-	-
novel_mir305	NM_001159284	7mer-m8	NA	-47.35	308	Smtn	-	K10314|1|3e-51|206|bacu:103002192|F-box protein 39!K05699|2|2e-22|110|clv:102088244|actinin alpha	gi|226529455|ref|NP_001152756.1|	0	smoothelin isoform b [Mus musculus]
novel_mir305	NM_145145	7mer-m8	NA	-21.03	142	Pomt1	-	K00728|1|0.0|1375|mmu:99011|dolichyl-phosphate-mannose-protein mannosyltransferase [EC:2.4.1.109]	gi|21553107|ref|NP_660127.1|	0	protein O-mannosyl-transferase 1 [Mus musculus]
novel_mir305	NM_153134	6mer	NA	-24.33	153	Irgq	-	-	gi|148692383|gb|EDL24330.1|	0	immunity-related GTPase family, Q, isoform CRA_a, partial [Mus musculus]
novel_mir305	NM_199068	7mer-1a	NA	-25.21	155	Foxk1	-	K09404|1|0.0|1056|mmu:17425|forkhead box protein K	gi|82546826|ref|NP_951031.2|	0	forkhead box protein K1 [Mus musculus]
novel_mir305	NM_011052	7mer-1a	NA	-21.3	150	Pdcd6ip	-	K12200|1|0.0|1366|mmu:18571|programmed cell death 6-interacting protein	gi|148677001|gb|EDL08948.1|	0	programmed cell death 6 interacting protein, isoform CRA_a, partial [Mus musculus]
novel_mir305	NM_001025156	7mer-m8	NA	-26.84	156	Ccdc93	-	K20478|1|3e-07|62.0|ola:101162333|golgin subfamily B member 1!K10352|3|8e-06|57.0|shr:100914511|myosin heavy chain	gi|148707840|gb|EDL39787.1|	0	coiled-coil domain containing 93, isoform CRA_b, partial [Mus musculus]
novel_mir305	NM_001289668	7mer-1a	NA	-22.17	141	Sidt2	-	-	gi|157822573|ref|NP_001101612.1|	0	SID1 transmembrane family member 2 [Rattus norvegicus]
novel_mir305	NM_020032	7mer-1a	NA	-23.43	151	Poll	-	K03512|1|0.0|1087|mmu:56626|DNA polymerase lambda [EC:2.7.7.7 4.2.99.-]	gi|9910500|ref|NP_064416.1|	0	DNA polymerase lambda [Mus musculus]
novel_mir305	NM_033574	7mer-m8	NA	-21.65	156	Pcdhgb1	-	K16496|1|0.0|1711|mmu:93699|protocadherin gamma subfamily B	gi|148747543|ref|NP_291052.3|	0	protocadherin gamma-B1 precursor [Mus musculus]
novel_mir305	NM_024474	7mer-m8	NA	-29.1	168	Col26a1	-	-	gi|148687358|gb|EDL19305.1|	0	EMI domain containing 2, isoform CRA_c, partial [Mus musculus]
novel_mir305	NM_172965	7mer-m8	NA	-21.9	149	Sap130	-	K19192|1|0.0|1692|mmu:269003|histone deacetylase complex subunit SAP130	gi|148664619|gb|EDK97035.1|	0	Sin3A associated protein, 130kDa, isoform CRA_c, partial [Mus musculus]
novel_mir305	NM_001017426	8mer-1a	NA	-28.22	155	Kdm6b	-	K11448|1|0.0|2164|mmu:216850|lysine-specific demethylase 6B [EC:1.14.11.-]	gi|62945394|ref|NP_001017426.1|	0	lysine-specific demethylase 6B [Mus musculus]
novel_mir305	NM_182992	6mer	NA	-44.45	296	Mypn	-	K19875|1|2e-66|257|shr:100920508|myotilin	gi|60360554|dbj|BAD90521.1|	0	mKIAA4170 protein [Mus musculus]
novel_mir305	NM_021434	6mer	NA	-21.96	155	Gpr180	-	-	gi|31560316|ref|NP_067409.2|	0	integral membrane protein GPR180 precursor [Mus musculus]
novel_mir305	NM_001163025	6mer	NA	-25.51	148	Mon2	-	K18466|1|2e-76|292|tsp:Tsp_03859|vacuolar protein sorting-associated protein 26!K18442|3|7e-15|87.4|tca:661541|brefeldin A-inhibited guanine nucleotide-exchange protein	gi|148692491|gb|EDL24438.1|	0	MON2 homolog (yeast), isoform CRA_d, partial [Mus musculus]
novel_mir305	NM_010472	7mer-1a	NA	-21.27	150	Agfg1	-	K15044|1|0.0|799|mmu:15463|Arf-GAP domain and FG repeats-containing protein 1	gi|33563260|ref|NP_034602.1|	0	arf-GAP domain and FG repeat-containing protein 1 isoform 1 [Mus musculus]
novel_mir305	NM_009537	7mer-1a	NA	-24.55	159	Yy1	-	K09201|1|4e-156|554|mmu:22632|transcription factor YY	gi|31982421|ref|NP_033563.2|	3.13884e-155	transcriptional repressor protein YY1 [Mus musculus]
novel_mir305	NM_011385	6mer	NA	-51.47	304	Ski	-	K18499|1|5e-90|336|cmk:103185104|Ski-like protein	gi|113205055|ref|NP_035515.2|	0	ski oncogene [Mus musculus]
novel_mir305	NM_001081656	7mer-m8	NA	-88.67	597	Neurl1b	-	K01931|1|0.0|975|mmu:240055|protein neuralized [EC:2.3.2.27]	gi|126116567|ref|NP_001075125.1|	0	E3 ubiquitin-protein ligase NEURL1B [Mus musculus]
novel_mir305	NM_178710	7mer-1a	NA	-23.56	147	Sik2	-	K16311|1|0.0|1630|mmu:235344|serine/threonine-protein kinase SIK2 [EC:2.7.11.1]	gi|38569497|ref|NP_848825.2|	0	serine/threonine-protein kinase SIK2 [Mus musculus]
novel_mir305	NM_207204	6mer	NA	-24.03	154	Ninl	-	K16477|1|0.0|2631|mmu:78177|ninein-like protein	gi|568918878|ref|XP_006500469.1|	0	PREDICTED: ninein-like protein isoform X1 [Mus musculus]
novel_mir305	NM_032396	7mer-m8	NA	-23.26	152	Kremen1	-	K01315|1|7e-17|93.2|bfo:BRAFLDRAFT_209183|plasminogen [EC:3.4.21.7]!K01343|3|9e-17|92.8|mgp:100542402|tissue plasminogen activator [EC:3.4.21.68]	gi|148708579|gb|EDL40526.1|	0	kringle containing transmembrane protein 1, partial [Mus musculus]
novel_mir305	NM_010590	8mer-1a	NA	-25.57	155	Ajuba	-	K16682|1|0.0|933|mmu:16475|LIM domain-containing protein	gi|31981662|ref|NP_034720.2|	0	LIM domain-containing protein ajuba [Mus musculus]
novel_mir305	NM_172806	7mer-m8	NA	-23.08	146	Btbd7	-	K10479|1|0.0|2057|mmu:238386|BTB/POZ domain-containing protein 7	gi|31044481|ref|NP_766394.2|	0	BTB/POZ domain-containing protein 7 [Mus musculus]
novel_mir305	NM_170755	6mer	NA	-53.29	316	Fam134a	-	K14816|1|1e-21|107|tgu:100229493|pre-60S factor REI1	-	-	-
novel_mir305	NM_001177374	6mer	NA	-23.74	152	Ubr2	-	K10626|1|0.0|3410|mmu:224826|E3 ubiquitin-protein ligase UBR2 [EC:2.3.2.27]	gi|293651567|ref|NP_001170845.1|	0	E3 ubiquitin-protein ligase UBR2 isoform 2 [Mus musculus]
novel_mir305	NM_008343	7mer-m8	NA	-43.65	295	Igfbp3	-	K10138|1|3e-144|514|mmu:16009|insulin-like growth factor-binding protein 3	gi|111378400|ref|NP_032369.2|	2.93799e-143	insulin-like growth factor-binding protein 3 precursor [Mus musculus]
novel_mir305	NM_177814	7mer-1a	NA	-21.27	142	Erc2	-	K19878|1|0.0|1623|mmu:238988|ELKS/RAB6-interacting/CAST family member 2	gi|37360977|ref|NP_808482.2|	0	ERC protein 2 [Mus musculus]
novel_mir305	NM_008305	7mer-m8	NA	-102.41	618	Hspg2	-	K06255|1|0.0|8774|mmu:15530|heparan sulfate proteoglycan 2 (perlecan)	gi|183979966|ref|NP_032331.2|	0	basement membrane-specific heparan sulfate proteoglycan core protein precursor [Mus musculus]
novel_mir305	NM_029935	6mer	NA	-20.33	140	Chst15	-	K08106|1|0.0|1167|mmu:77590|N-acetylgalactosamine 4-sulfate 6-O-sulfotransferase [EC:2.8.2.33]	gi|28972305|dbj|BAC65606.1|	0	mKIAA0598 protein [Mus musculus]
novel_mir305	NM_023653	7mer-m8	NA	-25.26	151	Wnt2	-	K00182|1|0.0|728|mmu:22413|wingless-type MMTV integration site family, member 2	gi|242397432|ref|NP_076142.3|	0	protein Wnt-2 precursor [Mus musculus]
novel_mir305	NR_104373	7mer-m8	NA	-20.41	149	Ubxn10	-	-	gi|30520049|ref|NP_848786.1|	5.3571e-140	UBX domain-containing protein 10 [Mus musculus]
novel_mir305	NM_028138	7mer-m8	NA	-23.72	149	Thumpd2	-	K11251|1|3e-16|89.7|tsp:Tsp_07029|histone H2A	gi|254553438|ref|NP_082414.1|	0	THUMP domain-containing protein 2 [Mus musculus]
novel_mir305	NM_130880	7mer-m8	NA	-40.96	291	Otud7a	-	K11860|1|0.0|1415|mmu:170711|OTU domain-containing protein 7 [EC:3.4.19.12]	gi|18700018|ref|NP_570950.1|	0	OTU domain-containing protein 7A [Mus musculus]
novel_mir305	NM_133918	8mer-1a	NA	-51.79	300	Emilin1	-	-	gi|74206993|dbj|BAE33288.1|	0	unnamed protein product [Mus musculus]
novel_mir305	NM_001039115	6mer	NA	-23.4	147	Zkscan4	-	K09230|1|0.0|1001|mmu:544922|SCAN domain-containing zinc finger protein!K09229|3|0.0|854|cge:100771017|KRAB and SCAN domains-containing zinc finger protein	gi|84993750|ref|NP_001034204.1|	0	zinc finger protein with KRAB and SCAN domains 4 [Mus musculus]
novel_mir305	NM_001291134	8mer-1a	NA	-20.13	145	Rprd1b	-	K15559|1|6e-158|561|pale:102892704|regulator of Ty1 transposition protein 103	-	-	-
novel_mir305	NM_001013380	7mer-1a	NA	-26.16	158	Dync1li2	-	K10416|1|0.0|986|mmu:234663|dynein light intermediate chain 1, cytosolic	gi|148679269|gb|EDL11216.1|	0	dynein, cytoplasmic 1 light intermediate chain 2, isoform CRA_a, partial [Mus musculus]
novel_mir305	NM_177240	6mer	NA	-21.15	146	Trappc11	-	K20308|1|0.0|2265|mmu:320714|trafficking protein particle complex subunit 11	gi|62241019|ref|NP_796214.2|	0	trafficking protein particle complex subunit 11 [Mus musculus]
novel_mir305	NM_009612	6mer	NA	-29.22	160	Acvrl1	-	K13594|1|0.0|989|mmu:11482|activin receptor-like kinase 1 [EC:2.7.11.30]	gi|148672117|gb|EDL04064.1|	0	activin A receptor, type II-like 1, isoform CRA_c, partial [Mus musculus]
novel_mir305	NM_194348	6mer	NA	-27.47	154	Atg2a	-	K17906|1|0.0|3608|mmu:329015|autophagy-related protein 2	gi|37359928|dbj|BAC97942.1|	0	mKIAA0404 protein [Mus musculus]
novel_mir305	NM_134116	7mer-m8	NA	-21.81	151	Gpsm3	-	K15838|1|1e-40|170|mmu:106512|G-protein signaling modulator 3	gi|74226720|dbj|BAE27009.1|	3.61422e-43	unnamed protein product [Mus musculus]
novel_mir305	NM_130450	7mer-1a	NA	-23.82	150	Elovl6	-	K10203|1|4e-156|556|mmu:170439|elongation of very long chain fatty acids protein 6 [EC:2.3.1.199]	gi|18496985|ref|NP_569717.1|	3.086e-155	elongation of very long chain fatty acids protein 6 [Mus musculus]
novel_mir305	NM_022995	6mer	NA	-21.21	143	Pmepa1	-	-	-	-	-
novel_mir305	NM_001014761	7mer-m8	NA	-20.87	147	Scn2b	-	K04846|1|6e-105|385|mmu:72821|voltage-gated sodium channel type II beta	gi|472391630|ref|XP_004415103.1|	1.92571e-109	PREDICTED: sodium channel subunit beta-2 [Odobenus rosmarus divergens]
novel_mir305	NM_145412	6mer	NA	-27.9	159	Chtf8	-	K11270|1|0.0|720|ggo:101149835|chromosome transmission fidelity protein 8	gi|18606229|gb|AAH23107.1|	0	5830457O10Rik protein [Mus musculus]
novel_mir305	NM_001109750	7mer-m8	NA	-51.75	315	Dgcr2	-	K03068|1|1e-08|65.9|shr:100916936|low density lipoprotein receptor-related protein 5/6	gi|157909810|ref|NP_001103220.1|	0	integral membrane protein DGCR2/IDD isoform 2 precursor [Mus musculus]
novel_mir305	NM_027946	7mer-m8	NA	-23.79	151	Dcaf7	-	K11805|1|0.0|724|gja:107109125|WD repeat-containing protein 68	gi|440890867|gb|ELR44950.1|	0	DDB1- and CUL4-associated factor 7, partial [Bos mutus]
novel_mir305	NM_178884	6mer	NA	-24.41	156	Obsl1	-	K19574|1|0.0|3467|mmu:98733|obscurin-like protein 1	-	-	-
novel_mir305	NM_178627	7mer-m8	NA	-22.85	141	Poldip3	-	K12881|1|7e-07|59.3|mde:101895626|THO complex subunit 4	gi|60359854|dbj|BAD90146.1|	0	mKIAA1649 protein [Mus musculus]
novel_mir305	NM_144828	7mer-m8	NA	-25.59	157	Ppp1r1b	-	K15494|1|4e-81|305|mmu:19049|protein phosphatase 1 regulatory subunit 1B	-	-	-
novel_mir305	NM_178420	6mer	NA	-21.32	143	Nlrx1	-	K12653|1|0.0|1919|mmu:270151|NLR family member X1	gi|255522931|ref|NP_848507.2|	0	NLR family member X1 [Mus musculus]
novel_mir305	NM_007704	6mer	NA	-20.02	145	Inadl	-	K06092|1|0.0|1110|mmu:12695|InaD-like protein	gi|6671754|ref|NP_031730.1|	0	inaD-like protein isoform 3 [Mus musculus]
novel_mir305	NM_007537	7mer-1a	NA	-26.23	150	Bcl2l2	-	K02163|1|3e-87|326|mmu:12050|apoptosis regulator BCL-W	gi|32185285|gb|AAO64470.1|	2.61338e-87	BCL-WEL [Rattus norvegicus]
novel_mir305	NM_001025067	7mer-m8	NA	-45.02	300	Lrig2	-	K19511|1|1e-53|215|clv:102088601|peroxidase [EC:1.11.1.7]	gi|148675623|gb|EDL07570.1|	0	leucine-rich repeats and immunoglobulin-like domains 2, isoform CRA_b, partial [Mus musculus]
novel_mir305	NM_172650	6mer	NA	-20.6	144	Kctd3	-	K06115|1|4e-91|339|asn:102373253|spectrin beta!K03849|2|2e-10|71.2|cmk:103177229|alpha-1,3-glucosyltransferase [EC:2.4.1.265]!K20131|3|5e-09|66.6|pale:102883240|Rab5 GDP/GTP exchange factor	gi|148681085|gb|EDL13032.1|	0	potassium channel tetramerisation domain containing 3, isoform CRA_b, partial [Mus musculus]
novel_mir305	NM_175155	6mer	NA	-20.24	149	Sash1	-	-	gi|112821670|ref|NP_780364.3|	0	SAM and SH3 domain-containing protein 1 [Mus musculus]
novel_mir305	NM_172866	8mer-1a	NA	-51.82	303	Rgp1	-	K20477|1|0.0|665|rno:313493|RAB6A-GEF complex partner protein 2	gi|37359870|dbj|BAC97913.1|	0	mKIAA0258 protein [Mus musculus]
novel_mir305	NM_011861	8mer-1a	NA	-20.56	155	Pacsin1	-	K20123|1|0.0|849|mmu:23969|protein kinase C and casein kinase substrate in neurons protein	gi|6754974|ref|NP_035991.1|	0	protein kinase C and casein kinase substrate in neurons protein 1 [Mus musculus]
novel_mir305	NM_177565	6mer	NA	-20.56	143	Zfp3	-	K09229|1|2e-156|555|mdo:100618319|KRAB and SCAN domains-containing zinc finger protein!K09228|5|2e-154|548|shr:100924214|KRAB domain-containing zinc finger protein	gi|29243904|ref|NP_808233.1|	0	zinc finger protein 3 [Mus musculus]
novel_mir305	NM_172518	7mer-m8	NA	-21.51	141	Fbxo42	-	K10317|1|0.0|1348|mmu:213499|F-box protein 42	gi|40254217|ref|NP_766106.2|	0	F-box only protein 42 [Mus musculus]
novel_mir305	NM_172671	7mer-m8	NA	-65.69	429	Lgr4	-	K04309|1|0.0|1669|mmu:107515|leucine-rich repeat-containing G protein-coupled receptor 4	gi|124430559|ref|NP_766259.2|	0	leucine-rich repeat-containing G-protein coupled receptor 4 precursor [Mus musculus]
novel_mir305	NM_001291453	7mer-m8	NA	-45.5	303	Lrrc7	-	K12796|1|0.0|1252|xtr:780049|erbb2-interacting protein	gi|612339318|ref|NP_001278382.1|	0	leucine-rich repeat-containing protein 7 isoform 3 [Mus musculus]
novel_mir305	NM_010576	8mer-1a	NA	-21.98	154	Itga4	-	K06483|1|0.0|2050|mmu:16401|integrin alpha 4	gi|114326554|ref|NP_034706.3|	0	integrin alpha-4 precursor [Mus musculus]
novel_mir305	NM_175092	7mer-1a	NA	-67.39	453	Rhof	-	K07872|1|4e-102|375|mmu:23912|Ras homolog gene family, member F	gi|28201958|ref|NP_780301.1|	3.07525e-101	rho-related GTP-binding protein RhoF precursor [Mus musculus]
novel_mir305	NM_007874	6mer	NA	-25.25	153	Reep5	-	K17279|1|6e-93|345|mmu:13476|receptor expression-enhancing protein 5/6	gi|161016826|ref|NP_031900.3|	4.91841e-92	receptor expression-enhancing protein 5 [Mus musculus]
novel_mir305	NM_008149	6mer	NA	-23.8	146	Gpam	-	K00629|1|0.0|1618|mmu:14732|glycerol-3-phosphate O-acyltransferase 1/2 [EC:2.3.1.15]	gi|50510989|dbj|BAD32480.1|	0	mKIAA1560 protein [Mus musculus]
novel_mir305	NM_001081959	6mer	NA	-70.96	455	Klc1	-	K10407|1|0.0|1013|cge:100689219|kinesin light chain	gi|131412207|ref|NP_001075428.1|	0	kinesin light chain 1 isoform 1H [Mus musculus]
novel_mir305	NM_011929	7mer-m8	NA	-27.15	147	Clcn6	-	K05015|1|0.0|1517|mmu:26372|chloride channel 6	-	-	-
novel_mir305	NM_001163515	6mer	NA	-23.66	153	Extl2	-	K02369|1|9e-176|620|mmu:58193|alpha-1,4-N-acetylglucosaminyltransferase EXTL2 [EC:2.4.1.223]	gi|254553481|ref|NP_067363.3|	8.0182e-175	exostosin-like 2 isoform a [Mus musculus]
novel_mir305	NM_175549	8mer-1a	NA	-24.49	154	Robo2	-	K06754|1|0.0|2680|mmu:268902|roundabout, axon guidance receptor 2	gi|110815826|ref|NP_780758.3|	0	roundabout homolog 2 precursor [Mus musculus]
novel_mir305	NM_010242	7mer-m8	NA	-53.93	314	Fut4	-	K07632|1|0.0|913|mmu:14345|galactoside alpha-1,3-fucosyltransferase 4 [EC:2.4.1.-]	-	-	-
novel_mir305	NM_009871	7mer-m8	NA	-25.36	157	Cdk5r1	-	K11716|1|5e-148|528|rno:116671|cyclin-dependent kinase 5 activator 1	gi|6753384|ref|NP_034001.1|	4.6947e-147	cyclin-dependent kinase 5 activator 1 [Mus musculus]
novel_mir305	NM_009032	7mer-m8	NA	-26.52	157	Rbm4	-	K13187|1|0.0|668|mmu:102902673|RNA-binding protein 4	-	-	-
novel_mir305	NM_027999	7mer-m8	NA	-20.02	141	Haus5	-	K16588|1|0.0|1059|mmu:71909|HAUS augmin-like complex subunit 5	gi|57242949|gb|AAH89002.1|	0	2310022K01Rik protein, partial [Mus musculus]
novel_mir305	NM_001252460	7mer-m8	NA	-23.8	146	Cyfip2	-	K05749|1|0.0|2500|mmu:76884|cytoplasmic FMR1 interacting protein	gi|84370256|ref|NP_598530.2|	0	cytoplasmic FMR1-interacting protein 2 [Mus musculus]
novel_mir305	NM_177763	6mer	NA	-22.09	146	Lhfpl4	-	-	gi|60360114|dbj|BAD90276.1|	1.029e-145	mKIAA4027 protein [Mus musculus]
novel_mir305	NM_001146287	6mer	NA	-25.31	151	Cables1	-	K09528|1|1e-21|108|cbr:CBG04113|DnaJ homolog subfamily C member 8	gi|226371633|ref|NP_001139759.1|	0	CDK5 and ABL1 enzyme substrate 1 isoform 1 [Mus musculus]
novel_mir305	NM_018824	8mer-1a	NA	-23.35	151	Slc23a2	-	K14611|1|0.0|1164|mmu:54338|solute carrier family 23 (nucleobase transporter), member 1/2	gi|42741688|ref|NP_061294.2|	0	solute carrier family 23 member 2 [Mus musculus]
novel_mir305	NM_021491	7mer-1a	NA	-20.81	145	Smpd3	-	K12352|1|0.0|1270|mmu:58994|sphingomyelin phosphodiesterase 3 [EC:3.1.4.12]	gi|10946902|ref|NP_067466.1|	0	sphingomyelin phosphodiesterase 3 [Mus musculus]
novel_mir305	NM_178609	7mer-m8	NA	-20.19	146	E2f7	-	K09391|1|0.0|1746|mmu:52679|transcription factor E2F7/8	gi|40254337|ref|NP_848724.2|	0	transcription factor E2F7 [Mus musculus]
novel_mir305	NM_001162410	6mer	NA	-36	169	Chuk	-	K04467|1|0.0|1430|mmu:12675|inhibitor of nuclear factor kappa-B kinase subunit alpha [EC:2.7.11.10]	gi|242332490|ref|NP_001155882.1|	0	inhibitor of nuclear factor kappa-B kinase subunit alpha isoform 2 [Mus musculus]
novel_mir305	NM_019990	7mer-m8	NA	-26.01	155	Stard10	-	K01866|1|8e-142|505|chx:102170371|tyrosyl-tRNA synthetase [EC:6.1.1.1]!K01067|2|5e-08|61.2|cge:100752768|acetyl-CoA hydrolase [EC:3.1.2.1]	gi|755522934|ref|XP_011240167.1|	1.63785e-174	PREDICTED: PCTP-like protein isoform X1 [Mus musculus]
novel_mir305	NM_146155	6mer	NA	-24.22	149	Ahdc1	-	K06030|1|4e-38|164|shr:100928115|mitofusin [EC:3.6.5.-]!K02350|2|5e-08|64.3|phi:102112724|DNA polymerase zeta [EC:2.7.7.7]	gi|148698133|gb|EDL30080.1|	0	AT hook, DNA binding motif, containing 1, isoform CRA_b, partial [Mus musculus]
novel_mir305	NM_001001932	7mer-m8	NA	-22.99	146	Eea1	-	K12478|1|0.0|2211|mmu:216238|early endosome antigen 1	gi|50053824|ref|NP_001001932.1|	0	early endosome antigen 1 [Mus musculus]
novel_mir305	NM_173744	8mer-1a	NA	-20.87	143	Tdrp	-	-	gi|568953537|ref|XP_006508964.1|	1.60369e-80	PREDICTED: testis development-related protein isoform X4 [Mus musculus]
novel_mir305	NM_010119	6mer	NA	-24.13	153	Ehd1	-	K12483|1|0.0|1042|mcf:101926234|EH domain-containing protein 1	gi|22477515|gb|AAH37094.1|	0	EH-domain containing 1, partial [Mus musculus]
novel_mir305	NM_008315	6mer	NA	-26.32	158	Htr7	-	K04163|1|0.0|862|mmu:15566|5-hydroxytryptamine receptor 7	gi|113865998|ref|NP_032341.2|	0	5-hydroxytryptamine receptor 7 [Mus musculus]
novel_mir305	NM_010436	7mer-m8	NA	-67.49	446	H2afx	-	K11251|1|9e-61|236|mmu:15270|histone H2A	-	-	-
novel_mir305	NM_175224	7mer-m8	NA	-21.9	144	Metap1	-	K01265|1|0.0|815|mmu:75624|methionyl aminopeptidase [EC:3.4.11.18]	gi|28202007|ref|NP_780433.1|	0	methionine aminopeptidase 1 [Mus musculus]
novel_mir305	NM_144531	7mer-1a	NA	-22.2	144	Kazn	-	K04407|1|3e-08|64.7|xtr:100491719|mitogen-activated protein kinase kinase kinase kinase 4 [EC:2.7.11.1]!K17751|2|4e-07|60.8|crg:105338907|myosin heavy chain 6/7!K10421|3|7e-07|60.1|tru:101067356|CAP-Gly domain-containing linker protein 1!K10352|4|9e-07|59.7|dmo:Dmoj_GI19126|myosin heavy chain	-	-	-
novel_mir305	NM_009307	8mer-1a	NA	-27.31	165	Syt2	-	K19902|1|0.0|651|mmu:20980|synaptotagmin-2	gi|31543797|ref|NP_033333.2|	0	synaptotagmin-2 [Mus musculus]
novel_mir305	NM_028536	8mer-1a	NA	-42.22	292	Ccsap	-	K16454|1|3e-111|405|mmu:73420|centriole, cilia and spindle-associated protein	gi|110625952|ref|NP_082812.1|	2.16397e-110	centriole, cilia and spindle-associated protein [Mus musculus]
novel_mir305	NM_178728	7mer-m8	NA	-22.33	143	Napepld	-	K13985|1|0.0|794|mmu:242864|N-acyl-phosphatidylethanolamine-hydrolysing phospholipase D [EC:3.1.4.54]	gi|568933182|ref|XP_006535772.1|	0	PREDICTED: N-acyl-phosphatidylethanolamine-hydrolyzing phospholipase D isoform X2 [Mus musculus]
novel_mir305	NM_033594	7mer-m8	NA	-21.65	156	Pcdhga11	-	K16495|1|0.0|1727|mmu:93723|protocadherin gamma subfamily A	-	-	-
novel_mir305	NM_001113386	6mer	NA	-25.83	156	Lifr	-	K05058|1|0.0|1471|mmu:16880|leukemia inhibitory factor receptor	gi|148671402|gb|EDL03349.1|	0	leukemia inhibitory factor receptor, isoform CRA_b, partial [Mus musculus]
novel_mir305	NM_033581	7mer-m8	NA	-46.95	298	Pcdhgc3	-	K16497|1|0.0|1765|mmu:93706|protocadherin gamma subfamily C	gi|18087747|ref|NP_291059.1|	0	protocadherin gamma subfamily C, 3 precursor [Mus musculus]
novel_mir305	NM_171824	6mer	NA	-22.35	147	Pgbd5	-	K00914|1|1e-13|81.6|tsp:Tsp_00889|phosphatidylinositol 3-kinase [EC:2.7.1.137]!K05673|2|2e-07|60.8|cfo:105251729|ATP-binding cassette, subfamily C (CFTR/MRP), member 4	gi|568956402|ref|XP_006530867.1|	0	PREDICTED: piggyBac transposable element-derived protein 5 isoform X1 [Mus musculus]
novel_mir305	NM_001161329	7mer-m8	NA	-22.54	150	Nol11	-	K20478|1|1e-13|81.6|sko:100372617|golgin subfamily B member 1	gi|238550126|ref|NP_001154801.1|	0	nucleolar protein 11 isoform 2 [Mus musculus]
novel_mir305	NM_001129787	7mer-m8	NA	-24.13	146	Igsf9b	-	K17341|1|3e-44|184|clv:102096075|hemicentin	gi|193290146|ref|NP_001123259.1|	0	protein turtle homolog B isoform 1 precursor [Mus musculus]
novel_mir305	NM_176942	7mer-1a	NA	-22.53	155	Gabra5	-	K05175|1|0.0|864|mmu:110886|gamma-aminobutyric acid receptor subunit alpha	gi|30578386|ref|NP_795916.1|	0	gamma-aminobutyric acid receptor subunit alpha-5 precursor [Mus musculus]
novel_mir305	NM_153127	6mer	NA	-27.24	156	Mmrn2	-	K16464|1|1e-06|58.9|gja:107107853|centrosomal protein CEP250!K10352|5|6e-06|56.6|ola:101165692|myosin heavy chain	gi|122937370|ref|NP_694767.3|	0	multimerin-2 precursor [Mus musculus]
novel_mir305	NM_178382	7mer-m8	NA	-20.2	140	Flrt3	-	K16362|1|0.0|1217|mmu:71436|leucine-rich repeat transmembrane protein FLRT	gi|37360402|dbj|BAC98179.1|	0	mKIAA1469 protein [Mus musculus]
novel_mir305	NM_011843	6mer	NA	-22.38	147	Esyt1	-	K19513|1|7e-25|119|tsp:Tsp_01622|protein CLEC16A!K00923|3|2e-15|87.8|mdo:100017523|phosphatidylinositol-4-phosphate 3-kinase [EC:2.7.1.154]	gi|33859650|ref|NP_035973.1|	0	extended synaptotagmin-1 [Mus musculus]
novel_mir305	NM_008812	7mer-m8	NA	-22.15	147	Padi2	-	K01481|1|0.0|1373|mmu:18600|protein-arginine deiminase [EC:3.5.3.15]	gi|171906557|ref|NP_032838.2|	0	protein-arginine deiminase type-2 [Mus musculus]
novel_mir305	NM_023814	7mer-1a	NA	-23.25	148	Tbx18	-	K10183|1|0.0|1083|fca:101083679|T-box protein 18	gi|755730439|ref|XP_003986395.3|	0	PREDICTED: T-box transcription factor TBX18 [Felis catus]
novel_mir305	NM_025912	6mer	NA	-23.69	147	Fam210b	-	K01283|1|4e-06|57.0|ame:726599|peptidyl-dipeptidase A [EC:3.4.15.1]	-	-	-
novel_mir305	NM_008448	6mer	NA	-20.7	153	Kif5b	-	K10396|1|0.0|1823|mmu:16573|kinesin family member 5	gi|61657921|ref|NP_032474.2|	0	kinesin-1 heavy chain [Mus musculus]
novel_mir305	NM_022980	7mer-m8	NA	-54.22	316	Rcan3	-	K17905|1|2e-113|413|mmu:53902|calcipression-3	gi|12667790|ref|NP_075356.1|	2.07966e-112	calcipressin-3 [Mus musculus]
novel_mir305	NM_033042	7mer-m8	NA	-24.89	155	Tnfrsf25	-	K05160|1|0.0|639|mmu:85030|tumor necrosis factor receptor superfamily member 25	-	-	-
novel_mir305	NM_207223	7mer-m8	NA	-20.75	144	Acap3	-	K12489|1|0.0|1333|mmu:140500|Arf-GAP with coiled-coil, ANK repeat and PH domain-containing protein	gi|46402197|ref|NP_997106.1|	0	arf-GAP with coiled-coil, ANK repeat and PH domain-containing protein 3 [Mus musculus]
novel_mir305	NM_001285521	7mer-1a	NA	-22.17	147	St3gal3	-	K00781|1|0.0|672|mmu:20441|N-acetyllactosaminide alpha-2,3-sialyltransferase (sialyltransferase 6) [EC:2.4.99.6]	gi|550822052|ref|NP_001272450.1|	0	CMP-N-acetylneuraminate-beta-1,4-galactoside alpha-2,3-sialyltransferase isoform b [Mus musculus]
novel_mir305	NM_175112	7mer-m8	NA	-23.35	144	Rae1	-	K14298|1|0.0|741|chx:102169026|mRNA export factor	gi|548490388|ref|XP_005688372.1|	0	PREDICTED: mRNA export factor isoform X1 [Capra hircus]
novel_mir305	NM_010658	6mer	NA	-21.21	149	Mafb	-	K09036|1|2e-122|442|mmu:16658|transcription factor MAFB	gi|23308601|ref|NP_034788.1|	2.06477e-121	transcription factor MafB [Mus musculus]
novel_mir305	NM_008487	6mer	NA	-43.89	294	Arhgef2	-	K12791|1|0.0|1724|mmu:16800|Rho guanine nucleotide exchange factor 2	gi|170650647|ref|NP_032513.3|	0	rho guanine nucleotide exchange factor 2 isoform 1 [Mus musculus]
novel_mir305	NM_019454	7mer-1a	NA	-21.03	150	Dll4	-	K06051|1|0.0|1426|mmu:54485|delta	gi|244799228|ref|NP_062327.2|	0	delta-like protein 4 precursor [Mus musculus]
novel_mir305	NM_026681	7mer-m8	NA	-23.23	152	Ccdc88c	-	K16536|1|5e-33|147|pale:102890902|protein HOOK3	gi|148686937|gb|EDL18884.1|	0	RIKEN cDNA 0610010D24, isoform CRA_b, partial [Mus musculus]
novel_mir305	NM_001008424	7mer-m8	NA	-23.42	154	Cdsn	-	-	gi|569000843|ref|XP_006524606.1|	1.46251e-135	PREDICTED: corneodesmosin isoform X1 [Mus musculus]
novel_mir305	NM_028224	6mer	NA	-24.24	150	Faim2	-	K07607|1|1e-153|547|ssc:100152434|peripherin!K06890|2|7e-69|265|bom:102271112|uncharacterized protein	gi|37360156|dbj|BAC98056.1|	2.70922e-167	mKIAA0950 protein [Mus musculus]
novel_mir305	NM_008992	6mer	NA	-44.51	302	Abcd4	-	K05678|1|0.0|1127|mmu:19300|ATP-binding cassette, subfamily D (ALD), member 4	gi|148670868|gb|EDL02815.1|	0	ATP-binding cassette, sub-family D (ALD), member 4, isoform CRA_e, partial [Mus musculus]
novel_mir305	NM_001024954	7mer-m8	NA	-25.62	149	Pbx4	-	K15611|1|0.0|648|mmu:80720|pre-B-cell leukemia transcription factor 4	gi|68299791|ref|NP_001020125.1|	0	pre-B-cell leukemia transcription factor 4 [Mus musculus]
novel_mir305	NM_001113574	7mer-m8	NA	-20.61	145	Brd3	-	K11721|1|0.0|859|mmu:67382|bromodomain-containing protein 3	gi|165972335|ref|NP_001107046.1|	0	bromodomain-containing protein 3 isoform 1 [Mus musculus]
novel_mir305	NM_023172	7mer-1a	NA	-20.35	142	Ndufb9	-	K03965|1|3e-109|396|mmu:66218|NADH dehydrogenase (ubiquinone) 1 beta subcomplex subunit 9	gi|29789148|ref|NP_075661.1|	1.90192e-108	NADH dehydrogenase [ubiquinone] 1 beta subcomplex subunit 9 [Mus musculus]
novel_mir305	NM_001159344	7mer-m8	NA	-103.81	617	Casz1	-	-	-	-	-
novel_mir305	NM_178622	7mer-m8	NA	-28.6	164	Suds3	-	K19201|1|9e-134|480|mmu:71954|Sin3 histone deacetylase corepressor complex component SDS3	gi|169881247|ref|NP_848737.3|	7.88725e-133	sin3 histone deacetylase corepressor complex component SDS3 isoform a [Mus musculus]
novel_mir305	NM_021439	7mer-m8	NA	-21.1	151	Chst11	-	K01017|1|0.0|726|mmu:58250|chondroitin 4-sulfotransferase 11 [EC:2.8.2.5]	gi|76559942|ref|NP_067414.2|	0	carbohydrate sulfotransferase 11 [Mus musculus]
novel_mir305	NM_178027	6mer	NA	-24.85	152	Vps26b	-	K18466|1|0.0|672|rno:300472|vacuolar protein sorting-associated protein 26	gi|29825827|ref|NP_821170.1|	0	vacuolar protein sorting-associated protein 26B [Mus musculus]
novel_mir305	NM_013833	6mer	NA	-20.77	147	Rax	-	K09332|1|9e-140|499|mmu:19434|retina and anterior neural fold homeobox protein	gi|89274179|ref|NP_038861.2|	8.01561e-139	retinal homeobox protein Rx [Mus musculus]
novel_mir305	NM_010751	6mer	NA	-22.04	142	Mxd1	-	K09114|1|8e-89|332|mmu:17119|MAX dimerization protein	gi|187960057|ref|NP_034881.2|	7.2864e-88	max dimerization protein 1 [Mus musculus]
novel_mir305	NM_013488	7mer-m8	NA	-22.79	153	Cd4	-	K06454|1|0.0|778|mmu:12504|CD4 antigen	gi|7304953|ref|NP_038516.1|	0	T-cell surface glycoprotein CD4 precursor [Mus musculus]
novel_mir305	NM_173382	6mer	NA	-74.96	472	Proser1	-	K06568|1|3e-11|74.3|myb:102251906|mucin 1, transmembrane!K13909|5|4e-11|73.9|rro:104678567|mucin-7	gi|30795245|ref|NP_775558.2|	0	proline and serine-rich protein 1 [Mus musculus]
novel_mir305	NM_001033276	6mer	NA	-72.19	452	Kmt2d	-	K09187|1|0.0|4275|mmu:381022|histone-lysine N-methyltransferase MLL2 [EC:2.1.1.43]	gi|359718904|ref|NP_001028448.3|	0	histone-lysine N-methyltransferase 2D [Mus musculus]
novel_mir305	NM_030235	6mer	NA	-26.13	155	Avl9	-	-	gi|28972113|dbj|BAC65510.1|	0	mKIAA0241 protein [Mus musculus]
novel_mir305	NM_008116	7mer-m8	NA	-23.98	153	Ggt1	-	K18592|1|0.0|1085|mmu:14598|gamma-glutamyltranspeptidase / glutathione hydrolase / leukotriene-C4 hydrolase [EC:2.3.2.2 3.4.19.13 3.4.19.14]	gi|6679995|ref|NP_032142.1|	0	gamma-glutamyltranspeptidase 1 precursor [Mus musculus]
novel_mir305	NM_025275	7mer-1a	NA	-22.81	147	Amz2	-	K06974|1|0.0|751|mmu:13929|archaemetzincin [EC:3.4.-.-]	gi|75812978|ref|NP_079551.3|	0	archaemetzincin-2 [Mus musculus]
novel_mir305	NM_001198787	7mer-m8	NA	-26.41	161	Aatk	-	K17480|1|0.0|2127|mmu:11302|lemur tyrosine kinase 1 [EC:2.7.10.1]	gi|311771671|ref|NP_001185714.1|	0	serine/threonine-protein kinase LMTK1 isoform 2 precursor [Mus musculus]
novel_mir305	NM_153553	7mer-m8	NA	-25.06	146	Npas4	-	K09100|1|4e-19|100|fch:102056379|single-minded	gi|24233564|ref|NP_705781.1|	0	neuronal PAS domain-containing protein 4 [Mus musculus]
novel_mir305	NM_028416	7mer-m8	NA	-42.25	286	Kremen2	-	K01343|1|4e-15|85.9|bfo:BRAFLDRAFT_86444|tissue plasminogen activator [EC:3.4.21.68]!K01315|2|2e-14|83.6|cin:100182351|plasminogen [EC:3.4.21.7]	gi|148690320|gb|EDL22267.1|	0	kringle containing transmembrane protein 2, isoform CRA_a, partial [Mus musculus]
novel_mir305	NM_177782	7mer-m8	NA	-27.11	158	Prex1	-	K12365|1|0.0|3088|mmu:277360|phosphatidylinositol-3,4,5-trisphosphate-dependent Rac exchanger 1 protein	gi|124517734|ref|NP_808450.2|	0	phosphatidylinositol 3,4,5-trisphosphate-dependent Rac exchanger 1 protein [Mus musculus]
novel_mir305	NM_010435	7mer-m8	NA	-21.69	148	Hira	-	K11293|1|0.0|1791|mmu:15260|protein HIRA/HIR1	-	-	-
novel_mir305	NM_019869	6mer	NA	-24.62	142	Rbm14	-	K13189|1|3e-177|625|mmu:56275|RNA-binding protein 14	-	-	-
novel_mir305	NM_199470	7mer-m8	NA	-45.44	303	Cdh24	-	K06814|1|0.0|1319|mmu:239096|cadherin-like 24	gi|41054976|ref|NP_955764.1|	0	cadherin-24 precursor [Mus musculus]
novel_mir305	NM_016677	6mer	NA	-24.02	149	Hpcal1	-	K19695|1|2e-99|365|cjo:107310436|neurocalcin delta	gi|444731687|gb|ELW72036.1|	1.32483e-108	Hippocalcin-like protein 1 [Tupaia chinensis]
novel_mir305	NM_001039156	7mer-1a	NA	-20.31	143	Triobp	-	K20478|1|2e-22|112|sko:100372617|golgin subfamily B member 1!K02914|3|4e-16|91.3|mcc:100430923|large subunit ribosomal protein L34	gi|88501749|ref|NP_001034245.1|	0	TRIO and F-actin-binding protein isoform 3 [Mus musculus]
novel_mir305	NM_201386	6mer	NA	-134.65	889	Plec	-	K10388|1|0.0|3881|mmu:18810|plectin	gi|148697587|gb|EDL29534.1|	0	plectin 1, isoform CRA_b [Mus musculus]
novel_mir305	NM_001164503	6mer	NA	-45.36	295	Akap11	-	K16527|1|0.0|3302|mmu:219181|A-kinase anchor protein 11	gi|256818808|ref|NP_001157975.1|	0	A-kinase anchor protein 11 [Mus musculus]
novel_mir305	NM_021883	6mer	NA	-26.13	154	Tmod1	-	K10370|1|0.0|639|mmu:21916|tropomodulin	gi|537231422|gb|ERE84151.1|	0	tropomodulin-1 [Cricetulus griseus]
novel_mir305	NM_053164	7mer-m8	NA	-26.78	158	Mrpl43	-	K17424|1|1e-77|292|mmu:94067|large subunit ribosomal protein L43	gi|50401658|sp|Q99N89.1|RM43_MOUSE	2.58994e-85	RecName: Full=39S ribosomal protein L43, mitochondrial; Short=L43mt; Short=MRP-L43; AltName: Full=Mitochondrial ribosomal protein bMRP36a; Flags: Precursor
novel_mir305	NM_001253887	6mer	NA	-28.01	155	Apbb1	-	K04529|1|0.0|910|mmu:11785|amyloid beta A4 precursor protein-binding family B member 1	gi|568949397|ref|XP_006507295.1|	0	PREDICTED: amyloid beta A4 precursor protein-binding family B member 1 isoform X3 [Mus musculus]
novel_mir305	NM_001167891	6mer	NA	-25.8	146	Nrg2	-	K05456|1|0.0|1192|mmu:100042150|neuregulin 2	gi|268607669|ref|NP_001161363.1|	0	pro-neuregulin-2, membrane-bound isoform [Mus musculus]
novel_mir305	NM_007513	7mer-m8	NA	-21.68	147	Slc7a1	-	K13863|1|0.0|1129|mmu:11987|solute carrier family 7 (cationic amino acid transporter), member 1	gi|148673899|gb|EDL05846.1|	0	solute carrier family 7 (cationic amino acid transporter, y+ system), member 1, partial [Mus musculus]
novel_mir305	NM_001081116	6mer	NA	-23.41	148	Arhgef17	-	K16727|1|3e-35|155|ngi:103731950|Rho guanine nucleotide exchange factor 10	gi|124487439|ref|NP_001074585.1|	0	rho guanine nucleotide exchange factor 17 [Mus musculus]
novel_mir305	NM_009334	7mer-m8	NA	-23.28	145	Tfap2b	-	K09176|1|0.0|800|mmu:21419|transcription factor AP-2 alpha/beta	gi|675801992|ref|XP_008956907.1|	0	PREDICTED: transcription factor AP-2-beta isoform X1 [Pan paniscus]
novel_mir305	NM_145927	7mer-m8	NA	-21.95	147	Fntb	-	K05954|1|0.0|895|mmu:110606|protein farnesyltransferase subunit beta [EC:2.5.1.58]	gi|148704499|gb|EDL36446.1|	0	mCG7924, partial [Mus musculus]
novel_mir305	NM_028453	6mer	NA	-24.16	157	Otud3	-	K13717|1|0.0|669|mmu:73162|OTU domain-containing protein 3 [EC:3.4.19.12]	gi|254675322|ref|NP_082729.1|	0	OTU domain-containing protein 3 [Mus musculus]
novel_mir305	NM_001252547	7mer-m8	NA	-21.6	147	Sh2d3c	-	K08889|1|8e-11|72.0|cge:100755838|tyrosine-protein kinase Fer [EC:2.7.10.2]	gi|148676623|gb|EDL08570.1|	0	SH2 domain containing 3C, isoform CRA_a, partial [Mus musculus]
novel_mir305	NM_147776	7mer-m8	NA	-26.66	155	Vwa1	-	K08132|1|3e-40|170|cmk:103187020|collagen, type XII, alpha	gi|240255600|ref|NP_680085.3|	0	von Willebrand factor A domain-containing protein 1 precursor [Mus musculus]
novel_mir305	NM_033576	7mer-m8	NA	-21.65	156	Pcdhgb4	-	K16496|1|0.0|1645|mmu:93701|protocadherin gamma subfamily B!K16497|5|0.0|1366|aml:100466380|protocadherin gamma subfamily C	gi|18087737|ref|NP_291054.1|	0	protocadherin gamma-B4 precursor [Mus musculus]
novel_mir305	NM_177981	7mer-m8	NA	-52.24	305	Hap1	-	K04647|1|0.0|1041|mmu:15114|huntingtin-associated protein 1	gi|30061481|ref|NP_817090.1|	0	huntingtin-associated protein 1 isoform B [Mus musculus]
novel_mir305	NM_016981	7mer-m8	NA	-48.74	309	Slc9a1	-	K05742|1|0.0|1431|mmu:20544|solute carrier family 9 (sodium/hydrogen exchanger), member 1	gi|148698122|gb|EDL30069.1|	0	solute carrier family 9 (sodium/hydrogen exchanger), member 1, isoform CRA_a, partial [Mus musculus]
novel_mir305	NM_033582	7mer-m8	NA	-21.65	156	Pcdhgc4	-	K16497|1|0.0|1788|mmu:93707|protocadherin gamma subfamily C	gi|18087749|ref|NP_291060.1|	0	protocadherin gamma-C4 [Mus musculus]
novel_mir305	NM_178919	6mer	NA	-23.94	146	Lmf2	-	K00858|1|1e-07|62.0|tgu:100220598|NAD+ kinase [EC:2.7.1.23]	gi|30725786|ref|NP_849250.1|	0	lipase maturation factor 2 [Mus musculus]
novel_mir305	NM_053207	6mer	NA	-30.06	152	Egln1	-	K09592|1|0.0|696|mmu:112405|hypoxia-inducible factor prolyl hydroxylase [EC:1.14.11.29]	gi|158303306|ref|NP_444437.2|	0	egl nine homolog 1 [Mus musculus]
novel_mir305	NM_001143802	7mer-m8	NA	-49.83	307	Fam196a	-	-	gi|219689092|ref|NP_001137274.1|	0	protein FAM196A [Mus musculus]
novel_mir305	NM_008148	7mer-1a	NA	-92.46	601	Gp5	-	K06260|1|0.0|991|mmu:14729|platelet glycoprotein V	gi|31982322|ref|NP_032174.2|	0	platelet glycoprotein V precursor [Mus musculus]
novel_mir305	NM_026185	6mer	NA	-21.33	153	Abhd15	-	K13707|1|0.0|828|mmu:67477|abhydrolase domain-containing protein 15	gi|147902337|ref|NP_080461.3|	0	protein ABHD15 precursor [Mus musculus]
novel_mir305	NM_029752	7mer-1a	NA	-28.73	161	Bri3bp	-	-	gi|148687609|gb|EDL19556.1|	2.02443e-93	Bri3 binding protein, isoform CRA_a, partial [Mus musculus]
novel_mir305	NM_146214	8mer-1a	NA	-20.12	144	Tat	-	K00815|1|0.0|925|mmu:234724|tyrosine aminotransferase [EC:2.6.1.5]	gi|22122769|ref|NP_666326.1|	0	tyrosine aminotransferase [Mus musculus]
novel_mir263	NM_194355	7mer-m8	NA	-22.12	145	Spire1	-	K02098|1|0.0|1063|rno:307348|spire	gi|148677692|gb|EDL09639.1|	0	spire homolog 1 (Drosophila), isoform CRA_c, partial [Mus musculus]
novel_mir263	NM_001099276	7mer-m8	NA	-39.71	164	Pik3c2b	-	K00923|1|0.0|3145|mmu:240752|phosphatidylinositol-4-phosphate 3-kinase [EC:2.7.1.154]	gi|258645086|ref|NP_001092746.2|	0	phosphatidylinositol 4-phosphate 3-kinase C2 domain-containing subunit beta [Mus musculus]
novel_mir263	NM_172285	7mer-m8	NA	-24.62	151	Plcg2	-	K05859|1|0.0|2536|mmu:234779|phosphatidylinositol phospholipase C, gamma-2 [EC:3.1.4.11]	-	-	-
novel_mir263	NM_145156	7mer-m8	NA	-22.09	146	Slc25a28	-	K15113|1|0.0|637|mmu:246696|solute carrier family 25 (mitochondrial iron transporter), member 28/37	gi|21553115|ref|NP_660138.1|	2.23098e-180	mitoferrin-2 [Mus musculus]
novel_mir263	NM_028162	7mer-m8	NA	-23.27	151	Tbc1d5	-	K18469|1|0.0|1445|mmu:72238|TBC1 domain family member 5	gi|60359914|dbj|BAD90176.1|	0	mKIAA0210 protein [Mus musculus]
novel_mir263	NM_133904	6mer	NA	-25.95	151	Acacb	-	K01946|1|0.0|4772|mmu:100705|acetyl-CoA carboxylase / biotin carboxylase 2 [EC:6.4.1.2 6.3.4.14]	gi|157042798|ref|NP_598665.2|	0	acetyl-CoA carboxylase 2 precursor [Mus musculus]
novel_mir263	NM_011213	7mer-1a	NA	-24.38	153	Ptprf	-	K05695|1|0.0|3683|mmu:19268|receptor-type tyrosine-protein phosphatase F [EC:3.1.3.48]	gi|115648048|ref|NP_035343.2|	0	receptor-type tyrosine-protein phosphatase F precursor [Mus musculus]
novel_mir263	NM_001164204	7mer-1a	NA	-25.57	145	Tsen34	-	K15323|1|7e-169|596|mmu:66078|tRNA-splicing endonuclease subunit Sen34 [EC:3.1.27.9]	gi|755519987|ref|XP_006540343.2|	2.98196e-169	PREDICTED: tRNA-splicing endonuclease subunit Sen34 isoform X1 [Mus musculus]
novel_mir263	NM_008173	7mer-m8	NA	-25.69	156	Nr3c1	-	K05771|1|0.0|1459|mmu:14815|glucocorticoid receptor	gi|121247453|ref|NP_032199.3|	0	glucocorticoid receptor [Mus musculus]
novel_mir263	NM_198014	7mer-m8	NA	-23.45	157	Slain1	-	K16580|1|0.0|692|mmu:105439|SLAIN motif-containing protein 1/2	gi|51491882|ref|NP_932131.2|	0	SLAIN motif-containing protein 1 [Mus musculus]
novel_mir263	NM_019763	6mer	NA	-24.07	155	Spen	-	K13190|1|1e-110|405|acs:100564121|RNA-binding protein 15!K15348|5|2e-31|143|ssc:100522681|pleckstrin homology domain-containing family M member 2	gi|120587001|ref|NP_062737.2|	0	msx2-interacting protein [Mus musculus]
novel_mir263	NR_027857	7mer-m8	NA	-50.35	303	Nkx6-2	-	K09350|1|4e-143|511|rno:309095|homeobox protein Nkx-6.2	gi|76443675|ref|NP_899071.2|	3.10819e-142	homeobox protein Nkx-6.2 [Mus musculus]
novel_mir263	NM_026756	7mer-m8	NA	-50.79	306	Nfic	-	K09170|1|0.0|797|mmu:18029|nuclear factor I/C	gi|84370351|ref|NP_081032.2|	0	nuclear factor 1 C-type isoform b [Mus musculus]
novel_mir263	NM_001033237	6mer	NA	-24.47	152	Yeats2	-	K11341|1|3e-16|91.7|bfo:BRAFLDRAFT_113729|YEATS domain-containing protein 4	gi|225543564|ref|NP_001139402.1|	0	YEATS domain-containing protein 2 isoform 1 [Mus musculus]
novel_mir263	NM_020510	7mer-1a	NA	-22.14	143	Fzd2	-	K02235|1|0.0|1089|mmu:57265|frizzled 2	-	-	-
novel_mir263	NM_001164717	6mer	NA	-22.31	149	Sh3pxd2a	-	K08011|1|6e-55|220|ocu:100008803|neutrophil cytosolic factor 1	gi|260436841|ref|NP_001158189.1|	0	SH3 and PX domain-containing protein 2A isoform 2 [Mus musculus]
novel_mir263	NM_032004	6mer	NA	-26	150	Tssk6	-	K08811|1|4e-156|553|mmu:83984|testis-specific serine kinase [EC:2.7.11.1]	-	-	-
novel_mir263	NM_009459	6mer	NA	-21.17	141	Ube2h	-	K10576|1|1e-77|295|phi:102108185|ubiquitin-conjugating enzyme E2 H [EC:2.3.2.23]	gi|585168963|ref|XP_006736538.1|	5.48082e-89	PREDICTED: ubiquitin-conjugating enzyme E2 H-like [Leptonychotes weddellii]
novel_mir263	NM_008700	7mer-m8	NA	-22.98	157	Nkx2-5	-	K09345|1|5e-142|506|mmu:18091|homeobox protein Nkx-2.5	gi|6679068|ref|NP_032726.1|	4.37792e-141	homeobox protein Nkx-2.5 [Mus musculus]
novel_mir263	NM_028860	7mer-m8	NA	-21.47	145	Mtmr3	-	K18082|1|0.0|2264|mmu:74302|myotubularin-related protein 3/4 [EC:3.1.3.48 3.1.3.64 3.1.3.95]	gi|145207976|ref|NP_083136.2|	0	myotubularin-related protein 3 [Mus musculus]
novel_mir263	NM_026364	6mer	NA	-25.13	157	Prpsap1	-	K00948|1|6e-66|254|tad:TRIADDRAFT_25357|ribose-phosphate pyrophosphokinase [EC:2.7.6.1]	gi|332260160|ref|XP_003279153.1|	0	PREDICTED: phosphoribosyl pyrophosphate synthase-associated protein 1 isoform X1 [Nomascus leucogenys]
novel_mir263	NM_001097621	8mer-1a	NA	-22.48	144	Kif26a	-	K10404|1|0.0|3150|mmu:668303|kinesin family member 26	-	-	-
novel_mir263	NM_016928	6mer	NA	-23.87	159	Tlr5	-	K10168|1|0.0|1607|mmu:53791|toll-like receptor 5	-	-	-
novel_mir263	NM_007579	6mer	NA	-54.68	314	Cacna1b	-	K04849|1|0.0|4026|mmu:12287|voltage-dependent calcium channel N type alpha-1B	gi|110225366|ref|NP_031605.2|	0	voltage-dependent N-type calcium channel subunit alpha-1B isoform 2 [Mus musculus]
novel_mir263	NM_001080749	6mer	NA	-24.77	150	Gtf2i	-	K03121|1|0.0|1820|mmu:14886|transcription initiation factor TFII-I	gi|148687503|gb|EDL19450.1|	0	general transcription factor II I, isoform CRA_g, partial [Mus musculus]
novel_mir263	NM_139226	6mer	NA	-56.63	300	Onecut3	-	K08026|1|5e-81|306|phi:102109738|one cut domain, family member 1, hepatocyte nuclear factor 6	gi|40538836|ref|NP_631972.2|	5.54809e-144	one cut domain family member 3 [Mus musculus]
novel_mir263	NM_001200002	6mer	NA	-46.92	310	Tmppe	-	K12309|1|0.0|671|cfr:102516561|beta-galactosidase [EC:3.2.1.23]	gi|317008614|ref|NP_001186931.1|	0	transmembrane protein with metallophosphoesterase domain [Mus musculus]
novel_mir263	NM_174849	6mer	NA	-28.94	151	Agbl5	-	K05840|1|1e-08|65.1|myb:102243447|dopamine receptor D5!K04257|2|1e-08|64.7|shr:100920260|olfactory receptor	gi|30424675|ref|NP_777274.1|	0	cytosolic carboxypeptidase-like protein 5 isoform 5 [Mus musculus]
novel_mir263	NM_144829	6mer	NA	-20.47	146	Aarsd1	-	K07050|1|0.0|770|mmu:69684|misacylated tRNA(Ala) deacylase [EC:3.1.1.-]	gi|21450213|ref|NP_659078.1|	0	alanyl-tRNA editing protein Aarsd1 [Mus musculus]
novel_mir263	NM_175206	7mer-m8	NA	-27.33	158	Fbxl22	-	K10288|1|2e-129|466|mmu:74165|F-box and leucine-rich repeat protein 22	gi|148694175|gb|EDL26122.1|	7.04346e-137	F-box and leucine-rich repeat protein 22, partial [Mus musculus]
novel_mir263	NM_001113346	7mer-m8	NA	-25.95	160	Gatad2a	-	K10310|1|9e-20|102|nvi:100122742|F-box protein 33	gi|148696824|gb|EDL28771.1|	0	GATA zinc finger domain containing 2A, isoform CRA_b, partial [Mus musculus]
novel_mir263	NM_010445	7mer-1a	NA	-21.25	146	Hmx1	-	K09349|1|2e-81|305|mmu:15371|homeobox protein Nkx-5	gi|6754218|ref|NP_034575.1|	1.91295e-80	homeobox protein HMX1 [Mus musculus]
novel_mir263	NM_175106	6mer	NA	-23.98	149	Tmem177	-	-	gi|30424705|ref|NP_780315.1|	1.9048e-180	transmembrane protein 177 [Mus musculus]
novel_mir263	NM_001030292	7mer-1a	NA	-42.92	289	Kcnk15	-	K04923|1|0.0|648|mmu:241769|potassium channel subfamily K member 15	gi|71892416|ref|NP_001025463.1|	0	potassium channel subfamily K member 15 [Mus musculus]
novel_mir263	NM_021310	6mer	NA	-22.99	150	Jmy	-	K20479|1|3e-140|503|gga:415457|WASP homolog-associated protein with actin, membranes and microtubules	-	-	-
novel_mir263	NM_080793	6mer	NA	-27.94	146	Setd7	-	K11431|1|0.0|727|ngi:103742371|histone-lysine N-methyltransferase SETD7 [EC:2.1.1.43]	gi|37360520|dbj|BAC98238.1|	0	mKIAA1717 protein [Mus musculus]
novel_mir263	NM_007419	6mer	NA	-23.98	145	Adrb1	-	K04141|1|0.0|660|mmu:11554|adrenergic receptor beta-1	-	-	-
novel_mir263	NM_001081192	6mer	NA	-21.46	148	Hcn4	-	K04957|1|0.0|1503|mmu:330953|hyperpolarization activated cyclic nucleotide-gated potassium channel 4	gi|124487125|ref|NP_001074661.1|	0	potassium/sodium hyperpolarization-activated cyclic nucleotide-gated channel 4 [Mus musculus]
novel_mir263	NM_001166458	7mer-m8	NA	-26.71	149	Slc38a1	-	K14990|1|0.0|841|mmu:105727|solute carrier family 38 (sodium-coupled neutral amino acid transporter), member 1	gi|148672291|gb|EDL04238.1|	0	solute carrier family 38, member 1, isoform CRA_a, partial [Mus musculus]
novel_mir263	NM_001252635	6mer	NA	-20.31	141	Cdh23	-	K06813|1|0.0|6518|mmu:22295|cadherin 23	gi|358001060|ref|NP_001239564.1|	0	cadherin-23 isoform 2 precursor [Mus musculus]
novel_mir263	NM_028354	7mer-m8	NA	-23.23	152	Tdp1	-	K10862|1|0.0|1219|mmu:104884|tyrosyl-DNA phosphodiesterase 1 [EC:3.1.4.-]	gi|162417986|ref|NP_082630.2|	0	tyrosyl-DNA phosphodiesterase 1 [Mus musculus]
novel_mir263	NM_133722	6mer	NA	-45.77	310	Abhd17c	-	K06889|1|9e-16|88.2|pxy:105384212|uncharacterized protein	gi|532029592|ref|XP_005357748.1|	7.1836e-157	PREDICTED: alpha/beta hydrolase domain-containing protein 17C [Microtus ochrogaster]
novel_mir263	NM_001145884	8mer-1a	NA	-21.96	150	Itgb5	-	K06588|1|0.0|1604|mmu:16419|integrin beta 5	gi|225007621|ref|NP_001139356.1|	0	integrin beta-5 isoform 1 precursor [Mus musculus]
novel_mir263	NM_028420	6mer	NA	-23.54	157	Camk2n2	-	-	gi|11067401|ref|NP_067710.1|	9.54607e-30	calcium/calmodulin-dependent protein kinase II inhibitor 2 [Rattus norvegicus]
novel_mir263	NM_011381	6mer	NA	-31.01	162	Six3	-	K19473|1|4e-154|548|hgl:101698303|homeobox protein SIX3/6	gi|1143519|emb|CAA62379.1|	2.10143e-157	SIX3 protein [Mus musculus]
novel_mir263	NM_001270537	7mer-m8	NA	-23.64	146	Bin2	-	K20119|1|0.0|679|mmu:668218|bridging integrator 2	gi|395627630|ref|NP_001257466.1|	0	bridging integrator 2 [Mus musculus]
novel_mir263	NM_018798	6mer	NA	-22.85	159	Ubqln2	-	K04523|1|0.0|800|mmu:54609|ubiquilin	gi|34328236|ref|NP_061268.2|	0	ubiquilin-2 [Mus musculus]
novel_mir263	NM_007966	8mer-1a	NA	-45.42	297	Evx1	-	K09320|1|1e-174|616|mmu:14028|homeobox even-skipped homolog protein	-	-	-
novel_mir263	NM_011221	6mer	NA	-24.76	150	Purb	-	K11838|1|4e-65|254|chx:102188997|ubiquitin carboxyl-terminal hydrolase 7 [EC:3.4.19.12]!K10356|2|2e-32|145|myd:102759127|myosin I!K13696|4|3e-06|58.5|hro:HELRODRAFT_182167|abhydrolase domain-containing protein 1/3	gi|6755252|ref|NP_035351.1|	8.28105e-109	transcriptional activator protein Pur-beta [Mus musculus]
novel_mir263	NM_001290645	6mer	NA	-28.53	155	C8a	-	K03997|1|0.0|1102|mmu:230558|complement component 8 subunit alpha	-	-	-
novel_mir263	NM_019837	6mer	NA	-25.46	149	Nudt3	-	K07766|1|1e-67|260|mmu:56409|diphosphoinositol-polyphosphate diphosphatase [EC:3.6.1.52]	gi|9789933|ref|NP_062811.1|	1.12357e-66	diphosphoinositol polyphosphate phosphohydrolase 1 isoform 1 [Mus musculus]
novel_mir263	NM_023635	6mer	NA	-23.86	151	Rab27a	-	K07885|1|3e-125|452|mmu:11891|Ras-related protein Rab-27A	gi|13128964|ref|NP_076124.1|	2.31753e-124	ras-related protein Rab-27A [Mus musculus]
novel_mir263	NM_026886	6mer	NA	-20.27	150	Srrm4	-	-	gi|755513860|ref|XP_011246541.1|	1.24125e-92	PREDICTED: serine/arginine repetitive matrix protein 4 isoform X2 [Mus musculus]
novel_mir263	NM_009170	8mer-1a	NA	-41.34	293	Shh	-	K11988|1|0.0|811|mmu:20423|sonic hedgehog	gi|21617861|ref|NP_033196.1|	0	sonic hedgehog protein precursor [Mus musculus]
novel_mir263	NM_172743	8mer-1a	NA	-22.97	144	Plekha7	-	K17536|1|2e-08|49.3|mze:101484241|connector enhancer of kinase suppressor of Ras 2	-	-	-
novel_mir263	NM_001302793	6mer	NA	-26.02	151	Oprm1	-	K04215|1|0.0|794|mmu:18390|mu-type opioid receptor	gi|754502039|ref|NP_001291665.1|	0	mu-type opioid receptor isoform 1H2 [Rattus norvegicus]
novel_mir263	NM_001168624	7mer-m8	NA	-24.75	152	C2cd4c	-	K15290|1|5e-08|64.3|crg:105338029|synaptotagmin-1!K19328|3|3e-07|61.6|tru:101074161|synaptotagmin-14/16	gi|58037552|ref|NP_941016.2|	0	C2 calcium-dependent domain-containing protein 4C [Mus musculus]
novel_mir263	NM_027221	7mer-m8	NA	-20.41	148	Krtcap3	-	-	gi|20381302|gb|AAH27812.1|	2.36267e-105	Krtcap3 protein [Mus musculus]
novel_mir263	NM_001122780	6mer	NA	-23.93	141	Klhl25	-	K10462|1|0.0|1172|mmu:207952|kelch-like protein 25/37 (ectoderm-neural cortex protein)	gi|33354238|ref|NP_877583.1|	0	kelch-like protein 25 [Mus musculus]
novel_mir263	NM_011074	7mer-m8	NA	-22.96	151	Cdk14	-	K08821|1|0.0|929|mmu:18647|cyclin-dependent kinase 14 [EC:2.7.11.22]	gi|161086911|ref|NP_035204.2|	0	cyclin-dependent kinase 14 isoform 1 [Mus musculus]
novel_mir263	NM_172279	6mer	NA	-23.16	144	Mark4	-	K08798|1|0.0|1355|mmu:232944|MAP/microtubule affinity-regulating kinase [EC:2.7.11.1]	-	-	-
novel_mir263	NM_009030	6mer	NA	-26.2	154	Rbbp4	-	K10752|1|0.0|885|ocu:100341469|histone-binding protein RBBP4	gi|1016275|gb|AAC52275.1|	0	retinoblastoma-binding protein mRbAp48 [Mus musculus]
novel_mir263	NM_198022	6mer	NA	-23.71	143	Tnrc6c	-	K18412|1|0.0|3074|mmu:217351|trinucleotide repeat-containing gene 6 protein	gi|74184652|dbj|BAE27937.1|	0	unnamed protein product [Mus musculus]
novel_mir263	NM_019654	6mer	NA	-23.35	153	Socs5	-	K04698|1|0.0|1048|mmu:56468|suppressor of cytokine signaling 5	gi|34328249|ref|NP_062628.2|	0	suppressor of cytokine signaling 5 [Mus musculus]
novel_mir263	NM_001038625	6mer	NA	-21.69	152	Sertad2	-	-	gi|568970389|ref|XP_006514828.1|	1.0522e-141	PREDICTED: SERTA domain-containing protein 2 isoform X2 [Mus musculus]
novel_mir263	NM_198092	7mer-m8	NA	-24.16	152	Usp2	-	K11833|1|0.0|1156|mmu:53376|ubiquitin carboxyl-terminal hydrolase 2/21 [EC:3.4.19.12]	gi|114052498|ref|NP_932760.2|	0	ubiquitin carboxyl-terminal hydrolase 2 isoform Usp2-69 [Mus musculus]
novel_mir263	NM_027464	7mer-m8	NA	-22.17	145	Fam213a	-	K15717|1|8e-14|81.3|oas:101120767|prostamide/prostaglandin F2alpha synthase [EC:1.11.1.20]	-	-	-
novel_mir263	NM_013510	6mer	NA	-22.21	150	Epb41l1	-	K06107|1|0.0|1596|mmu:13821|erythrocyte membrane protein band 4.1	gi|28972159|dbj|BAC65533.1|	0	mKIAA0338 protein [Mus musculus]
novel_mir263	NM_008813	7mer-m8	NA	-21.64	160	Enpp1	-	K01513|1|0.0|1797|mmu:18605|ectonucleotide pyrophosphatase/phosphodiesterase family member 1/3 [EC:3.1.4.1 3.6.1.9]	gi|153792211|ref|NP_032839.3|	0	ectonucleotide pyrophosphatase/phosphodiesterase family member 1 isoform 2 [Mus musculus]
novel_mir263	NM_019982	6mer	NA	-22.94	149	Sez6l	-	K10362|1|0.0|1332|gfr:102036530|myosin XVIII!K17495|2|1e-67|261|phd:102344194|CUB and sushi domain-containing protein	gi|124249082|ref|NP_064366.2|	0	seizure 6-like protein isoform 2 precursor [Mus musculus]
novel_mir263	NM_028937	7mer-m8	NA	-28.85	158	Sohlh2	-	-	gi|158081743|ref|NP_083213.2|	0	spermatogenesis- and oogenesis-specific basic helix-loop-helix-containing protein 2 [Mus musculus]
novel_mir263	NM_011690	6mer	NA	-54.86	307	Vars	-	K01873|1|0.0|2227|mmu:22321|valyl-tRNA synthetase [EC:6.1.1.9]	gi|255069795|ref|NP_035820.3|	0	valine--tRNA ligase [Mus musculus]
novel_mir263	NM_130880	6mer	NA	-21.09	143	Otud7a	-	K11860|1|0.0|1415|mmu:170711|OTU domain-containing protein 7 [EC:3.4.19.12]	gi|18700018|ref|NP_570950.1|	0	OTU domain-containing protein 7A [Mus musculus]
novel_mir263	NM_001145965	6mer	NA	-22.97	149	Dlgap2	-	K15008|1|0.0|731|lcm:102346037|discs, large-associated protein 1	gi|225543212|ref|NP_001139437.1|	0	disks large-associated protein 2 isoform 2 [Mus musculus]
novel_mir263	NM_011305	7mer-m8	NA	-21.02	140	Rxra	-	K08524|1|0.0|858|mmu:20181|retinoid X receptor alpha	gi|6755384|ref|NP_035435.1|	0	retinoic acid receptor RXR-alpha isoform 1 [Mus musculus]
novel_mir263	NM_011395	6mer	NA	-23.92	146	Slc22a3	-	K08200|1|0.0|1074|mmu:20519|MFS transporter, OCT family, solute carrier family 22 (organic cation transporter), member 3	gi|6755538|ref|NP_035525.1|	0	solute carrier family 22 member 3 [Mus musculus]
novel_mir263	NM_001004062	7mer-m8	NA	-22.36	150	Crtc1	-	K15309|1|0.0|1067|mmu:382056|CREB-regulated transcription coactivator 1	gi|37360010|dbj|BAC97983.1|	0	mKIAA0616 protein [Mus musculus]
novel_mir263	NM_019996	6mer	NA	-21.66	149	Phax	-	K14291|1|0.0|684|mmu:56698|phosphorylated adapter RNA export protein	gi|253314458|ref|NP_064380.3|	0	phosphorylated adapter RNA export protein isoform 1 [Mus musculus]
novel_mir263	NM_175638	7mer-1a	NA	-22.21	150	Wnk4	-	K08867|1|0.0|1631|mmu:69847|WNK lysine deficient protein kinase [EC:2.7.11.1]	gi|28316732|ref|NP_783569.1|	0	serine/threonine-protein kinase WNK4 [Mus musculus]
novel_mir263	NM_029441	6mer	NA	-23.35	153	Cdyl2	-	K00653|1|0.0|1009|mmu:75796|chromodomain protein Y [EC:2.3.1.48]	gi|21313084|ref|NP_083717.1|	0	chromodomain Y-like protein 2 [Mus musculus]
novel_mir263	NM_001166009	6mer	NA	-24.41	150	Tmem215	-	-	gi|260274390|ref|NP_796149.2|	6.66072e-118	transmembrane protein 215 [Mus musculus]
novel_mir263	NM_008898	6mer	NA	-20.25	149	Por	-	K00327|1|0.0|1309|mmu:18984|NADPH-ferrihemoprotein reductase [EC:1.6.2.4]	gi|6679421|ref|NP_032924.1|	0	NADPH--cytochrome P450 reductase [Mus musculus]
novel_mir263	NM_183315	6mer	NA	-23.41	145	Ctxn1	-	-	gi|148690044|gb|EDL21991.1|	5.53534e-72	cortexin 1 [Mus musculus]
novel_mir263	NM_177364	7mer-1a	NA	-25.8	146	Sh3pxd2b	-	K08011|1|4e-54|217|bacu:103021081|neutrophil cytosolic factor 1	gi|63055065|ref|NP_796338.2|	0	SH3 and PX domain-containing protein 2B [Mus musculus]
novel_mir263	NM_029530	7mer-m8	NA	-21.91	152	Lamp5	-	-	gi|82546885|ref|NP_083806.2|	2.73411e-141	lysosome-associated membrane glycoprotein 5 precursor [Mus musculus]
novel_mir263	NM_001081315	6mer	NA	-23.9	149	Brpf3	-	K11350|1|0.0|2230|mmu:268936|bromodomain and PHD finger-containing protein 3	gi|124486783|ref|NP_001074784.1|	0	bromodomain and PHD finger-containing protein 3 [Mus musculus]
novel_mir263	NM_207663	6mer	NA	-25.5	152	Synm	-	K10376|1|0.0|2002|mmu:233335|desmuslin	gi|153792766|ref|NP_997546.2|	0	synemin isoform M [Mus musculus]
novel_mir263	NM_026718	6mer	NA	-20.27	149	Ankrd13a	-	K05766|1|6e-157|557|ssc:100515297|protein phosphatase slingshot [EC:3.1.3.16 3.1.3.48]!K16943|2|7e-143|511|tca:655956|septin 4!K00910|3|8e-38|162|apla:101801089|beta-adrenergic-receptor kinase [EC:2.7.11.15]	-	-	-
novel_mir263	NM_016741	7mer-m8	NA	-23.66	164	Scarb1	-	K13885|1|0.0|983|mmu:20778|scavenger receptor class B, member 1	-	-	-
novel_mir263	NM_001170711	6mer	NA	-25.08	160	Asb8	-	K10330|1|2e-160|568|mmu:78541|ankyrin repeat and SOCS box protein 8	gi|282397100|ref|NP_084397.3|	1.47945e-159	ankyrin repeat and SOCS box protein 8 [Mus musculus]
novel_mir263	NM_001003911	6mer	NA	-26.85	160	Adamts7	-	K08622|1|0.0|3318|mmu:108153|a disintegrin and metalloproteinase with thrombospondin motifs 7 [EC:3.4.24.-]	gi|133778949|ref|NP_001003911.2|	0	A disintegrin and metalloproteinase with thrombospondin motifs 7 isoform 1 precursor [Mus musculus]
novel_mir263	NM_001037859	6mer	NA	-28.31	161	Csf1r	-	K05090|1|0.0|1896|mmu:12978|macrophage colony-stimulating factor 1 receptor [EC:2.7.10.1]	gi|44890287|gb|AAH66863.1|	0	Colony stimulating factor 1 receptor [Mus musculus]
novel_mir263	NM_010864	7mer-m8	NA	-27.93	162	Myo5a	-	K10357|1|0.0|3571|mmu:17918|myosin V	gi|148694358|gb|EDL26305.1|	0	myosin Va, isoform CRA_a, partial [Mus musculus]
novel_mir263	NM_134034	8mer-1a	NA	-25.05	160	Smek2	-	K17491|1|0.0|1550|mmu:104570|protein phosphatase 4 regulatory subunit 3	-	-	-
novel_mir263	NM_001174053	7mer-m8	NA	-22.95	150	Camk2b	-	K04515|1|0.0|984|ngi:103734983|calcium/calmodulin-dependent protein kinase (CaM kinase) II [EC:2.7.11.17]	gi|291291008|ref|NP_001167524.1|	0	calcium/calmodulin-dependent protein kinase type II subunit beta isoform 1 [Mus musculus]
novel_mir263	NM_001163288	7mer-m8	NA	-23.66	152	Susd1	-	K04595|1|2e-32|144|mze:101470640|latrophilin and seven transmembrane domain containing 1	gi|261598994|ref|NP_001156760.2|	0	sushi domain-containing protein 1 precursor [Mus musculus]
novel_mir263	NM_028343	8mer-1a	NA	-20.33	143	Tmem135	-	-	gi|228008286|ref|NP_082619.3|	0	transmembrane protein 135 [Mus musculus]
novel_mir263	NM_177056	6mer	NA	-20.05	147	Tmem198	-	-	gi|28892951|ref|NP_796030.1|	5.60814e-106	transmembrane protein 198 [Mus musculus]
novel_mir263	NM_001177379	6mer	NA	-26.23	150	Cpeb2	-	K02602|1|0.0|1237|mmu:231207|cytoplasmic polyadenylation element-binding protein	gi|293651589|ref|NP_001170850.1|	0	cytoplasmic polyadenylation element-binding protein 2 isoform 2 [Mus musculus]
novel_mir263	NM_001111043	6mer	NA	-22.69	141	Serpinh1	-	K09501|1|0.0|753|mmu:12406|serpin peptidase inhibitor, clade H, member 1	gi|635016454|ref|XP_008018373.1|	0	PREDICTED: serpin H1 isoform X1 [Chlorocebus sabaeus]
novel_mir263	NM_001025614	7mer-m8	NA	-21.48	144	Otud7b	-	K11860|1|0.0|1453|mmu:229603|OTU domain-containing protein 7 [EC:3.4.19.12]	gi|71043957|ref|NP_001020785.1|	0	OTU domain-containing protein 7B [Mus musculus]
novel_mir263	NM_011537	7mer-m8	NA	-23.61	146	Tbx5	-	K10179|1|0.0|1029|mmu:21388|T-box protein 5	gi|568937097|ref|XP_006530342.1|	0	PREDICTED: T-box transcription factor TBX5 isoform X2 [Mus musculus]
novel_mir263	NM_007602	7mer-m8	NA	-21.62	146	Capn5	-	K08574|1|0.0|1306|ngi:103743008|calpain-5 [EC:3.4.22.-]	-	-	-
novel_mir263	NM_183027	7mer-m8	NA	-23.48	152	Ap1s3	-	K12395|1|2e-84|310|chx:102184293|AP-1 complex subunit sigma-3	gi|803217203|ref|XP_011968957.1|	1.46513e-83	PREDICTED: AP-1 complex subunit sigma-3 isoform X2 [Ovis aries musimon]
novel_mir263	NM_001199141	7mer-m8	NA	-21.08	148	Zmynd11	-	K20289|1|2e-46|191|smm:Smp_143570|conserved oligomeric Golgi complex subunit 2!K08881|3|3e-09|67.8|dre:442869|tripartite motif-containing protein 24 [EC:2.3.2.27]	gi|148700349|gb|EDL32296.1|	0	zinc finger, MYND domain containing 11, isoform CRA_e, partial [Mus musculus]
novel_mir263	NM_008226	7mer-m8	NA	-25.43	147	Hcn2	-	K04955|1|0.0|1266|mmu:15166|hyperpolarization activated cyclic nucleotide-gated potassium channel 2	gi|6680189|ref|NP_032252.1|	0	potassium/sodium hyperpolarization-activated cyclic nucleotide-gated channel 2 [Mus musculus]
novel_mir263	NM_007498	7mer-1a	NA	-23.8	149	Atf3	-	K09032|1|1e-82|310|chx:102183991|activating transcription factor 3	-	-	-
novel_mir263	NM_010324	7mer-m8	NA	-21.98	151	Got1	-	K14454|1|0.0|844|mmu:14718|aspartate aminotransferase, cytoplasmic [EC:2.6.1.1]	gi|160298209|ref|NP_034454.2|	0	aspartate aminotransferase, cytoplasmic [Mus musculus]
novel_mir263	NM_001002897	6mer	NA	-24.51	145	Atg9b	-	K17907|1|0.0|1412|mmu:213948|autophagy-related protein 9	gi|146219845|ref|NP_001002897.2|	0	autophagy-related protein 9B [Mus musculus]
novel_mir263	NM_146214	8mer-1a	NA	-21.72	153	Tat	-	K00815|1|0.0|925|mmu:234724|tyrosine aminotransferase [EC:2.6.1.5]	gi|22122769|ref|NP_666326.1|	0	tyrosine aminotransferase [Mus musculus]
mmu-miR-3074-5p	NM_177275	8mer-1a	NA	-26.18	158	Amigo3	-	K19511|1|3e-18|96.7|dgr:Dgri_GH15071|peroxidase [EC:1.11.1.7]!K16354|2|4e-18|96.3|bfo:BRAFLDRAFT_89096|leucine-rich repeat and fibronectin type-III domain-containing protein 1!K16351|3|4e-18|96.3|ssc:100521592|netrin-G2 ligand	gi|37360576|dbj|BAC98266.1|	0	mKIAA1851 protein [Mus musculus]
mmu-miR-3074-5p	NM_011437	7mer-m8	NA	-23.74	163	Sox10	-	K09270|1|0.0|782|mmu:20665|transcription factor SOX7/8/10/18 (SOX group E/F)	gi|2826523|gb|AAB99738.1|	0	putative transcription factor [Mus musculus]
mmu-miR-3074-5p	NM_001290541	6mer	NA	-20.39	148	Acer2	-	K01441|1|1e-132|477|mmu:230379|alkaline ceramidase [EC:3.5.1.23]	gi|594542520|ref|NP_001277470.1|	2.27476e-138	alkaline ceramidase 2 isoform 2 [Mus musculus]
mmu-miR-3074-5p	NM_134136	6mer	NA	-23.54	151	Fbxo38	-	K10313|1|0.0|2225|mmu:107035|F-box protein 38	gi|160333600|ref|NP_598897.2|	0	F-box only protein 38 [Mus musculus]
mmu-miR-3074-5p	NM_134141	7mer-m8	NA	-49.46	316	Ciapin1	-	-	gi|19527376|ref|NP_598902.1|	1.16096e-164	anamorsin [Mus musculus]
mmu-miR-3074-5p	NM_001005608	6mer	NA	-20.6	153	Itgb4	-	K06525|1|0.0|3564|mmu:192897|integrin beta 4	gi|110735426|ref|NP_001005608.2|	0	integrin beta-4 isoform 1 precursor [Mus musculus]
mmu-miR-3074-5p	NM_023742	7mer-m8	NA	-20.33	155	Dtx2	-	K06058|1|0.0|1190|mmu:74198|deltex [EC:2.3.2.27]	-	-	-
mmu-miR-3074-5p	NM_008555	8mer-1a	NA	-41.68	308	Masp1	-	K03992|1|0.0|1439|mmu:17174|mannan-binding lectin serine protease 1 [EC:3.4.21.-]	gi|148226524|ref|NP_032581.2|	0	mannan-binding lectin serine protease 1 precursor [Mus musculus]
mmu-miR-3074-5p	NM_016969	6mer	NA	-21.5	163	Myadm	-	K00286|1|7e-42|175|bacu:103012704|pyrroline-5-carboxylate reductase [EC:1.5.1.2]	gi|148699227|gb|EDL31174.1|	1.13034e-178	myeloid-associated differentiation marker, isoform CRA_b, partial [Mus musculus]
mmu-miR-3074-5p	NM_009644	7mer-m8	NA	-20.11	156	Ahrr	-	K09094|1|0.0|1377|mmu:11624|aryl hydrocarbon receptor repressor	-	-	-
mmu-miR-3074-5p	NM_144839	6mer	NA	-28.12	165	Ube2e2	-	K20217|1|9e-96|353|cge:100766861|ubiquitin-conjugating enzyme E2 E [EC:2.3.2.23]	gi|568985412|ref|XP_006518073.1|	2.50237e-95	PREDICTED: ubiquitin-conjugating enzyme E2 E2 isoform X2 [Mus musculus]
mmu-miR-3074-5p	NM_031249	6mer	NA	-20.62	160	Cstf2t	-	K14407|1|0.0|714|mmu:83410|cleavage stimulation factor subunit 2	-	-	-
mmu-miR-3074-5p	NM_001081091	7mer-1a	NA	-20.87	147	Cep152	-	K16728|1|0.0|3060|mmu:99100|centrosomal protein CEP152	gi|50510705|dbj|BAD32338.1|	0	mKIAA0912 protein [Mus musculus]
mmu-miR-3074-5p	NM_198660	6mer	NA	-20.16	146	Ccdc180	-	K00722|1|3e-47|194|mgp:100540036|globoside alpha-N-acetylgalactosaminyltransferase [EC:2.4.1.88]!K20283|2|2e-08|65.5|cmy:102947438|golgin subfamily A member 4!K20478|3|4e-08|64.3|pbi:103068168|golgin subfamily B member 1!K10402|4|2e-07|62.0|ola:101173808|kinesin family member 20	gi|295789102|ref|NP_941062.2|	0	coiled-coil domain-containing protein 180 [Mus musculus]
mmu-miR-3074-5p	NM_001039723	6mer	NA	-26.39	163	Tmem120b	-	K14574|1|1e-62|243|spu:588956|ribosome maturation protein SDO1	-	-	-
mmu-miR-3074-5p	NM_144887	8mer-1a	NA	-43.31	313	Zdhhc5	-	K20030|1|0.0|1266|mmu:228136|palmitoyltransferase ZDHHC5/8 [EC:2.3.1.225]	gi|50511087|dbj|BAD32529.1|	0	mKIAA1748 protein [Mus musculus]
mmu-miR-3074-5p	NM_027400	6mer	NA	-45.74	301	Lman1	-	K10080|1|0.0|934|mmu:70361|lectin, mannose-binding 1	gi|21312570|ref|NP_081676.1|	0	protein ERGIC-53 precursor [Mus musculus]
mmu-miR-3074-5p	NM_001166501	7mer-m8	NA	-21.95	159	Dennd1b	-	K20160|1|0.0|1503|mmu:329260|DENN domain-containing protein 1	gi|262073029|ref|NP_001159973.1|	0	DENN domain-containing protein 1B isoform 1 [Mus musculus]
mmu-miR-3074-5p	NM_033589	7mer-m8	NA	-20.87	154	Pcdhga6	-	K16495|1|0.0|1692|mmu:93714|protocadherin gamma subfamily A	gi|18087763|ref|NP_291067.1|	0	protocadherin gamma-A6 precursor [Mus musculus]
mmu-miR-3074-5p	NM_009739	8mer-1a	NA	-21.45	145	Bckdk	-	K00905|1|0.0|739|mmu:12041|[3-methyl-2-oxobutanoate dehydrogenase (acetyl-transferring)] kinase [EC:2.7.11.4]	gi|74178013|dbj|BAE29801.1|	0	unnamed protein product [Mus musculus]
mmu-miR-3074-5p	NM_145512	7mer-1a	NA	-40.77	311	Sft2d2	-	K10184|1|1e-38|165|fch:102055408|T-box protein 19	gi|21704008|ref|NP_663487.1|	1.00214e-83	vesicle transport protein SFT2B [Mus musculus]
mmu-miR-3074-5p	NM_001162913	6mer	NA	-28.26	162	Susd2	-	K17613|1|2e-91|340|myb:102248525|calcineurin-binding protein cabin-1!K13912|2|2e-37|160|aqu:105312476|deleted in malignant brain tumors 1 protein!K17307|3|9e-35|151|tad:TRIADDRAFT_53733|fibulin 1/2!K06825|4|1e-33|147|bfo:BRAFLDRAFT_129967|fibrillin 1	gi|251823826|ref|NP_001156385.1|	0	sushi domain-containing protein 2 isoform 2 precursor [Mus musculus]
mmu-miR-3074-5p	NM_029792	8mer-1a	NA	-24.1	161	B3gat1	-	K00735|1|0.0|684|mmu:76898|galactosylgalactosylxylosylprotein 3-beta-glucuronosyltransferase 1 [EC:2.4.1.135]	-	-	-
mmu-miR-3074-5p	NM_001008231	7mer-m8	NA	-20.92	162	Daam2	-	K04512|1|0.0|1993|mmu:76441|dishevelled associated activator of morphogenesis	gi|116089318|ref|NP_001008232.2|	0	disheveled-associated activator of morphogenesis 2 [Mus musculus]
mmu-miR-3074-5p	NR_104310	7mer-m8	NA	-27.59	165	Akap1	-	K16518|1|0.0|964|mmu:11640|A-kinase anchor protein 1, mitochondrial	gi|110347477|ref|NP_001036006.1|	0	A-kinase anchor protein 1, mitochondrial [Mus musculus]
mmu-miR-3074-5p	NM_028898	6mer	NA	-21.35	145	Rptor	-	K07204|1|0.0|2620|rno:287871|regulatory associated protein of mTOR	gi|133777706|gb|AAI18972.1|	0	4932417H02Rik protein, partial [Mus musculus]
mmu-miR-3074-5p	NM_001288625	7mer-1a	NA	-20.24	146	Arid3a	-	K14829|1|3e-88|330|clv:102091091|pre-rRNA-processing protein IPI3!K11653|4|1e-21|108|cfa:484047|AT-rich interactive domain-containing protein 1	gi|148699676|gb|EDL31623.1|	0	AT rich interactive domain 3A (Bright like), isoform CRA_b, partial [Mus musculus]
mmu-miR-3074-5p	NM_145617	6mer	NA	-26.46	168	Herc1	-	K10594|1|0.0|8726|mmu:235439|E3 ubiquitin-protein ligase HERC1 [EC:2.3.2.26]	-	-	-
mmu-miR-3074-5p	NM_001045528	6mer	NA	-22.56	156	Fkbp15	-	K17478|1|0.0|2060|mmu:338355|FK506-binding protein 15	gi|38614309|gb|AAH60651.1|	0	Fkbp15 protein, partial [Mus musculus]
mmu-miR-3074-5p	NM_010569	6mer	NA	-21.48	151	Invs	-	K19626|1|0.0|1835|rno:313228|inversin	gi|148670390|gb|EDL02337.1|	0	inversin, isoform CRA_a, partial [Mus musculus]
mmu-miR-3074-5p	NM_029770	7mer-m8	NA	-30.93	168	Unc5b	-	K07521|1|0.0|1841|mmu:107449|netrin receptor unc-5	gi|148700216|gb|EDL32163.1|	0	unc-5 homolog B (C. elegans), isoform CRA_a, partial [Mus musculus]
mmu-miR-3074-5p	NM_175510	6mer	NA	-20.98	151	Unc80	-	-	gi|254939708|ref|NP_780719.2|	0	protein unc-80 homolog [Mus musculus]
mmu-miR-3074-5p	NM_146094	7mer-1a	NA	-20.02	150	Fads1	-	K10224|1|0.0|875|mmu:76267|acyl-CoA (8-3)-desaturase (Delta-5 desaturase) [EC:1.14.19.44]	gi|22164784|ref|NP_666206.1|	0	fatty acid desaturase 1 [Mus musculus]
mmu-miR-3074-5p	NM_026893	7mer-1a	NA	-21.74	161	Dcaf12	-	K11803|1|0.0|941|mmu:68970|WD repeat-containing protein 40A	gi|50511163|dbj|BAD32567.1|	0	mKIAA1892 protein [Mus musculus]
mmu-miR-3074-5p	NM_146115	6mer	NA	-22.43	147	Tor4a	-	K15180|1|1e-16|91.7|fca:101084581|negative elongation factor B	gi|31981884|ref|NP_666227.2|	0	torsin-4A [Mus musculus]
mmu-miR-3074-5p	NM_001128180	7mer-m8	NA	-21.45	150	Dlgap1	-	K15008|1|0.0|1123|rno:65040|discs, large-associated protein 1	gi|74183609|dbj|BAE36644.1|	0	unnamed protein product [Mus musculus]
mmu-miR-3074-5p	NM_029497	6mer	NA	-21.22	156	Urb1	-	K14861|1|0.0|4184|mmu:207932|nucleolar pre-ribosomal-associated protein 1	gi|256818750|ref|NP_083773.1|	0	nucleolar pre-ribosomal-associated protein 1 [Mus musculus]
mmu-miR-3074-5p	NM_009048	7mer-m8	NA	-25.88	162	Reps1	-	K20068|1|0.0|1346|mmu:19707|RalBP1-associated Eps domain-containing protein	gi|161484650|ref|NP_033074.2|	0	ralBP1-associated Eps domain-containing protein 1 isoform 1 [Mus musculus]
mmu-miR-3074-5p	NM_176849	7mer-1a	NA	-20.71	154	Arglu1	-	K13173|1|3e-15|59.7|cge:100756104|arginine and glutamate-rich protein 1	gi|625182285|ref|XP_007642049.1|	3.03862e-14	PREDICTED: arginine and glutamate-rich protein 1 isoform X1 [Cricetulus griseus]
mmu-miR-3074-5p	NM_001162417	8mer-1a	NA	-21.21	148	Myef2	-	K12887|1|3e-112|408|gfr:102040131|heterogeneous nuclear ribonucleoprotein M	gi|244790087|ref|NP_001155889.1|	0	myelin expression factor 2 isoform 1 [Mus musculus]
mmu-miR-3074-5p	NM_001195596	7mer-1a	NA	-25.13	151	Smlr1	-	-	gi|148672854|gb|EDL04801.1|	1.72714e-30	mCG9009, isoform CRA_b [Mus musculus]
mmu-miR-3074-5p	NM_011294	6mer	NA	-21.61	157	Sub1	-	-	gi|74226891|dbj|BAE27090.1|	1.5799e-41	unnamed protein product [Mus musculus]
mmu-miR-3074-5p	NM_019712	6mer	NA	-23.97	147	Rbx1	-	K03868|1|2e-64|249|tup:102468598|RING-box protein 1	gi|32425477|gb|AAH17370.2|	4.84553e-64	RBX1 protein, partial [Homo sapiens]
mmu-miR-3074-5p	NM_009864	7mer-m8	NA	-22.8	155	Cdh1	-	K05689|1|0.0|1559|mmu:12550|cadherin 1, type 1, E-cadherin	-	-	-
mmu-miR-3074-5p	NM_138950	7mer-1a	NA	-21.1	150	Wdr81	-	K17601|1|0.0|3596|mmu:192652|WD repeat-containing protein 81	gi|242118003|ref|NP_620400.2|	0	WD repeat-containing protein 81 [Mus musculus]
mmu-miR-3074-5p	NM_033583	7mer-m8	NA	-20.87	154	Pcdhgc5	-	K16497|1|0.0|1670|mmu:93708|protocadherin gamma subfamily C	gi|18087751|ref|NP_291061.1|	0	protocadherin gamma-C5 precursor [Mus musculus]
mmu-miR-3074-5p	NM_011086	8mer-1a	NA	-20.41	155	Pikfyve	-	K00921|1|0.0|3804|mmu:18711|1-phosphatidylinositol-3-phosphate 5-kinase [EC:2.7.1.150]	-	-	-
mmu-miR-3074-5p	NM_153534	7mer-m8	NA	-21.44	150	Adcy2	-	K08042|1|0.0|2067|mmu:210044|adenylate cyclase 2 [EC:4.6.1.1]	gi|124244092|ref|NP_705762.2|	0	adenylate cyclase type 2 [Mus musculus]
mmu-miR-3074-5p	NM_001009573	7mer-m8	NA	-20.02	146	Unc13d	-	K19728|1|0.0|2026|mmu:70450|protein unc-13 D	gi|62243588|ref|NP_001009573.2|	0	protein unc-13 homolog D [Mus musculus]
mmu-miR-3074-5p	NM_026374	7mer-m8	NA	-24.31	155	Ilf2	-	K13089|1|0.0|642|ecb:100056483|interleukin enhancer-binding factor 2	gi|149751298|ref|XP_001495089.1|	0	PREDICTED: interleukin enhancer-binding factor 2 [Equus caballus]
mmu-miR-3074-5p	NM_013803	6mer	NA	-23.79	165	Casr	-	K04612|1|0.0|1922|mmu:12374|calcium-sensing receptor	-	-	-
mmu-miR-3074-5p	NM_183138	8mer-1a	NA	-22.7	162	Tet3	-	K13097|1|0.0|690|lcm:102366582|methylcytosine dioxygenase [EC:1.14.11.-]	gi|148666664|gb|EDK99080.1|	0	mCG133587, partial [Mus musculus]
mmu-miR-3074-5p	NM_017392	8mer-1a	NA	-48.18	314	Celsr2	-	K04601|1|0.0|5472|mmu:53883|cadherin EGF LAG seven-pass G-type receptor 2	-	-	-
mmu-miR-3074-5p	NM_033592	7mer-m8	NA	-20.87	154	Pcdhga9	-	K16495|1|0.0|1719|mmu:93717|protocadherin gamma subfamily A	gi|18087769|ref|NP_291070.1|	0	protocadherin gamma-A9 precursor [Mus musculus]
mmu-miR-3074-5p	NM_001190314	7mer-m8	NA	-24.85	154	Mfrp	-	K05502|1|1e-37|161|xma:102230322|bone morphogenetic protein 1 [EC:3.4.24.19]	-	-	-
mmu-miR-3074-5p	NM_001081242	6mer	NA	-50.83	307	Tln2	-	K06271|1|0.0|4323|mmu:70549|talin	gi|568962056|ref|XP_006511501.1|	0	PREDICTED: talin-2 isoform X2 [Mus musculus]
mmu-miR-3074-5p	NM_010806	7mer-1a	NA	-26.57	153	Mllt4	-	K05702|1|0.0|3290|mmu:17356|afadin	gi|145587092|ref|NP_034936.1|	0	afadin [Mus musculus]
mmu-miR-3074-5p	NM_030749	8mer-1a	NA	-22.87	152	Sil1	-	K14001|1|0.0|822|mmu:81500|nucleotide exchange factor SIL1	gi|257196264|ref|NP_109674.2|	0	nucleotide exchange factor SIL1 precursor [Mus musculus]
mmu-miR-3074-5p	NM_029436	7mer-1a	NA	-21.53	155	Klhl24	-	K10461|1|0.0|1201|cge:100758788|kelch-like protein 24/35	gi|26381170|dbj|BAB29759.2|	0	unnamed protein product [Mus musculus]
mmu-miR-3074-5p	NM_001122953	7mer-m8	NA	-22.77	151	Nfia	-	K09168|1|0.0|703|chx:102189452|nuclear factor I/A	gi|171846259|ref|NP_001116425.1|	0	nuclear factor 1 A-type isoform 3 [Mus musculus]
mmu-miR-3074-5p	NM_001024616	6mer	NA	-54.78	338	Rabl6	-	-	gi|35193107|gb|AAH58585.1|	0	B230208H17Rik protein, partial [Mus musculus]
mmu-miR-3074-5p	NM_172821	7mer-1a	NA	-24.29	166	Map3k13	-	K04422|1|0.0|1600|mmu:71751|mitogen-activated protein kinase kinase kinase 13 [EC:2.7.11.25]	gi|95113638|ref|NP_766409.2|	0	mitogen-activated protein kinase kinase kinase 13 [Mus musculus]
mmu-miR-3074-5p	NM_009622	6mer	NA	-28.85	154	Adcy1	-	K08041|1|0.0|1955|mmu:432530|adenylate cyclase 1 [EC:4.6.1.1]	gi|61888832|ref|NP_033752.1|	0	adenylate cyclase type 1 [Mus musculus]
mmu-miR-3074-5p	NM_030730	7mer-1a	NA	-46.11	318	Rad54l2	-	K10876|1|0.0|2591|mmu:81000|RAD54-like protein 2 [EC:3.6.4.12]	gi|126090612|ref|NP_109655.2|	0	helicase ARIP4 [Mus musculus]
mmu-miR-3074-5p	NM_134033	7mer-1a	NA	-23	159	Ccdc117	-	-	gi|164698436|ref|NP_598794.2|	3.10524e-117	coiled-coil domain-containing protein 117 [Mus musculus]
mmu-miR-3074-5p	NM_148926	6mer	NA	-26.63	164	Zfand3	-	K12163|1|2e-06|57.8|crg:105347363|AN1-type zinc finger and ubiquitin domain-containing protein 1	gi|22507321|ref|NP_683728.1|	8.09703e-94	AN1-type zinc finger protein 3 [Mus musculus]
mmu-miR-3074-5p	NM_177185	6mer	NA	-34.08	188	Ubn2	-	K17492|1|0.0|1821|mmu:320538|ubinuclein	-	-	-
mmu-miR-3074-5p	NM_009013	6mer	NA	-25.68	154	Rad51ap1	-	-	gi|110626102|ref|NP_033039.2|	4.13355e-152	RAD51-associated protein 1 [Mus musculus]
mmu-miR-3074-5p	NM_007856	6mer	NA	-22.73	153	Dhcr7	-	K00213|1|0.0|947|mmu:13360|7-dehydrocholesterol reductase [EC:1.3.1.21]	gi|755524052|ref|XP_006508539.2|	0	PREDICTED: 7-dehydrocholesterol reductase isoform X2 [Mus musculus]
mmu-miR-3074-5p	NM_026368	6mer	NA	-26.75	171	Caap1	-	K14018|1|7e-60|234|mgp:100541843|phospholipase A-2-activating protein	gi|268837283|ref|NP_080644.2|	2.14563e-139	caspase activity and apoptosis inhibitor 1 [Mus musculus]
mmu-miR-3074-5p	NM_001102670	7mer-1a	NA	-21.5	156	Kbtbd8	-	K10475|1|0.0|1063|mmu:243574|kelch repeat and BTB domain-containing protein 8	gi|56788750|gb|AAH88734.1|	0	Kelch repeat and BTB (POZ) domain containing 8 [Mus musculus]
mmu-miR-3074-5p	NM_173867	6mer	NA	-21.46	143	Rcc2	-	K10615|1|3e-31|140|crg:105340402|E3 ubiquitin-protein ligase HERC4 [EC:2.3.2.26]!K10614|5|3e-31|140|mze:106675917|E3 ubiquitin-protein ligase HERC3 [EC:2.3.2.26]	gi|33239431|ref|NP_776292.1|	0	protein RCC2 [Mus musculus]
mmu-miR-3074-5p	NM_010181	6mer	NA	-45.78	319	Fbn2	-	K06825|1|0.0|4609|lcm:102349374|fibrillin 1	gi|118136302|ref|NP_034311.2|	0	fibrillin-2 precursor [Mus musculus]
mmu-miR-3074-5p	NM_175152	6mer	NA	-21.35	163	Thap3	-	K09228|1|3e-14|82.0|gja:107120690|KRAB domain-containing zinc finger protein	gi|225543557|ref|NP_780361.2|	6.06522e-91	THAP domain-containing protein 3 isoform 1 [Mus musculus]
mmu-miR-3074-5p	NM_001099633	7mer-m8	NA	-21.51	159	Dnah9	-	K10408|1|0.0|8599|mmu:237806|dynein heavy chain, axonemal	gi|153791933|ref|NP_001093103.1|	0	dynein heavy chain 9, axonemal [Mus musculus]
mmu-miR-3074-5p	NM_001081419	6mer	NA	-23.36	147	Dip2a	-	-	-	-	-
mmu-miR-3074-5p	NM_027879	6mer	NA	-22.35	156	Cdc40	-	K12816|1|0.0|1089|mmu:71713|pre-mRNA-processing factor 17	-	-	-
mmu-miR-3074-5p	NM_173451	7mer-m8	NA	-21.33	150	Arsj	-	K12375|1|0.0|1174|mmu:271970|arylsulfatase I/J [EC:3.1.6.-]	gi|27734088|ref|NP_775627.1|	0	arylsulfatase J precursor [Mus musculus]
mmu-miR-3074-5p	NM_023116	7mer-1a	NA	-22.54	158	Cacnb2	-	K04863|1|0.0|1095|mmu:12296|voltage-dependent calcium channel beta-2	gi|148676126|gb|EDL08073.1|	0	calcium channel, voltage-dependent, beta 2 subunit, isoform CRA_g, partial [Mus musculus]
mmu-miR-3074-5p	NM_172053	6mer	NA	-22.3	150	Adamts16	-	K08630|1|0.0|2464|mmu:271127|a disintegrin and metalloproteinase with thrombospondin motifs 16 [EC:3.4.24.-]	gi|50511261|dbj|BAD32616.1|	0	mKIAA2029 protein [Mus musculus]
mmu-miR-3074-5p	NM_181348	6mer	NA	-21.81	153	Prune2	-	K18449|1|0.0|5833|mmu:353211|prune homolog 2	-	-	-
mmu-miR-3074-5p	NM_053172	7mer-m8	NA	-21.45	150	Mepe	-	-	gi|225703110|ref|NP_444402.2|	0	matrix extracellular phosphoglycoprotein precursor [Mus musculus]
mmu-miR-3074-5p	NM_173026	7mer-1a	NA	-21.47	145	Zbtb11	-	K10498|1|0.0|1909|mmu:271377|zinc finger and BTB domain-containing protein 11	gi|258645088|ref|NP_766614.2|	0	zinc finger and BTB domain-containing protein 11 [Mus musculus]
mmu-miR-3074-5p	NM_001110826	8mer-1a	NA	-26.79	150	Ddx6	-	K12614|1|0.0|929|mmu:13209|ATP-dependent RNA helicase DDX6/DHH1 [EC:3.6.4.13]	-	-	-
mmu-miR-3074-5p	NM_001285893	7mer-m8	NA	-20.54	147	Vps8	-	K20178|1|0.0|2716|mmu:209018|vacuolar protein sorting-associated protein 8	gi|148665188|gb|EDK97604.1|	0	mCG141781, isoform CRA_b, partial [Mus musculus]
mmu-miR-3074-5p	NM_134438	7mer-1a	NA	-22.83	149	Gpr37l1	-	K04244|1|0.0|896|mmu:171469|endothelin type b receptor-like protein 2	gi|162417988|ref|NP_602320.2|	0	prosaposin receptor GPR37L1 precursor [Mus musculus]
mmu-miR-3074-5p	NM_145445	8mer-1a	NA	-23.06	148	Eif2b2	-	K03754|1|0.0|696|mmu:217715|translation initiation factor eIF-2B subunit beta	-	-	-
mmu-miR-3074-5p	NM_010445	8mer-1a	NA	-22.24	153	Hmx1	-	K09349|1|2e-81|305|mmu:15371|homeobox protein Nkx-5	gi|6754218|ref|NP_034575.1|	1.91295e-80	homeobox protein HMX1 [Mus musculus]
mmu-miR-3074-5p	NM_026168	6mer	NA	-22.31	147	Ergic2	-	K20366|1|0.0|766|mmu:67456|endoplasmic reticulum-Golgi intermediate compartment protein 2	-	-	-
mmu-miR-3074-5p	NM_001037665	7mer-m8	NA	-22.75	163	Zfp1	-	K09228|1|0.0|848|mmu:22640|KRAB domain-containing zinc finger protein	gi|74150287|dbj|BAE32201.1|	0	unnamed protein product [Mus musculus]
mmu-miR-3074-5p	NM_001081074	7mer-m8	NA	-23.4	153	A1cf	-	K13160|1|3e-89|333|acs:100560620|heterogeneous nuclear ribonucleoprotein Q!K13161|2|4e-89|332|lcm:102348618|heterogeneous nuclear ribonucleoprotein R	gi|124487289|ref|NP_001074543.1|	0	APOBEC1 complementation factor [Mus musculus]
mmu-miR-3074-5p	NM_145742	6mer	NA	-26.72	166	Dhx35	-	K13117|1|0.0|1264|rno:362260|ATP-dependent RNA helicase DDX35 [EC:3.6.4.13]	gi|21919420|ref|NP_665685.1|	0	probable ATP-dependent RNA helicase DHX35 isoform a [Mus musculus]
mmu-miR-3074-5p	NM_001291159	6mer	NA	-23.19	164	Rph3al	-	K19939|1|2e-61|239|mmu:380714|Rab effector Noc2	gi|599044454|ref|NP_001278088.1|	4.85491e-75	rab effector Noc2 isoform 2 [Mus musculus]
mmu-miR-3074-5p	NM_133976	7mer-m8	NA	-21.6	153	Imp3	-	K14560|1|9e-79|295|mmu:102462|U3 small nucleolar ribonucleoprotein protein IMP3	-	-	-
mmu-miR-3074-5p	NM_010301	7mer-1a	NA	-20.32	152	Gna11	-	K04635|1|0.0|714|cge:100689065|guanine nucleotide-binding protein subunit alpha-11	gi|6754004|ref|NP_034431.1|	0	guanine nucleotide-binding protein subunit alpha-11 [Mus musculus]
mmu-miR-3074-5p	NM_001102414	6mer	NA	-21.89	161	Slc2a9	-	K08146|1|0.0|973|mmu:117591|MFS transporter, SP family, solute carrier family 2 (facilitated glucose transporter), member 9	gi|156231033|ref|NP_001095884.1|	0	solute carrier family 2, facilitated glucose transporter member 9 isoform 1 [Mus musculus]
mmu-miR-3074-5p	NM_001291203	7mer-1a	NA	-26.99	166	Tpd52l2	-	-	gi|601983598|ref|NP_001278132.1|	2.32364e-83	tumor protein D54 isoform f [Mus musculus]
mmu-miR-3074-5p	NM_029525	7mer-1a	NA	-22.92	164	Prex2	-	K17588|1|0.0|3129|mmu:109294|phosphatidylinositol 3,4,5-trisphosphate-dependent Rac exchanger 2 protein	-	-	-
mmu-miR-3074-5p	NM_175236	7mer-1a	NA	-21.17	146	Adhfe1	-	K11173|1|0.0|893|mmu:76187|hydroxyacid-oxoacid transhydrogenase [EC:1.1.99.24]	gi|30424876|ref|NP_780445.1|	0	hydroxyacid-oxoacid transhydrogenase, mitochondrial [Mus musculus]
mmu-miR-3074-5p	NM_010757	7mer-m8	NA	-26.74	153	Mafk	-	K09037|1|6e-69|265|hgl:101707776|transcription factor MAFF/G/K	gi|512956137|ref|XP_004840408.1|	4.78301e-68	PREDICTED: transcription factor MafK isoform X1 [Heterocephalus glaber]
mmu-miR-3074-5p	NM_001033191	6mer	NA	-20.73	143	Naa11	-	K00670|1|1e-109|400|mmu:97243|peptide alpha-N-acetyltransferase [EC:2.3.1.88]	gi|85701706|ref|NP_001028363.1|	1.16554e-108	N-alpha-acetyltransferase 11 [Mus musculus]
mmu-miR-3074-5p	NM_028037	6mer	NA	-21.11	151	Acad10	-	K11729|1|0.0|2156|mmu:71985|acyl-CoA dehydrogenase family member 10	gi|156255157|ref|NP_082313.2|	0	acyl-CoA dehydrogenase family member 10 [Mus musculus]
mmu-miR-3074-5p	NM_001303102	7mer-1a	NA	-21.45	152	Etv6	-	K03211|1|0.0|988|mmu:14011|ETS translocation variant 6/7	gi|84370337|ref|NP_031987.3|	0	transcription factor ETV6 isoform 1 [Mus musculus]
mmu-miR-3074-5p	NM_016703	7mer-m8	NA	-21.58	164	Preb	-	K14003|1|0.0|714|mmu:50907|prolactin regulatory element-binding protein	gi|158749640|ref|NP_057912.2|	0	prolactin regulatory element-binding protein isoform 1 [Mus musculus]
mmu-miR-3074-5p	NM_026067	7mer-1a	NA	-24.74	150	Eri1	-	K18416|1|0.0|639|mmu:67276|3'-5' exoribonuclease 1 [EC:3.1.-.-]	gi|165905605|ref|NP_080343.4|	2.33181e-180	3'-5' exoribonuclease 1 [Mus musculus]
mmu-miR-3074-5p	NM_025667	8mer-1a	NA	-20.54	152	Tmem222	-	K05720|1|3e-43|178|nvi:100122250|FYVE, RhoGEF and PH domain containing 1	gi|148277088|ref|NP_079943.2|	2.00788e-114	transmembrane protein 222 [Mus musculus]
mmu-miR-3074-5p	NM_001024526	7mer-m8	NA	-25.7	159	Larp4	-	K18763|1|0.0|1316|mmu:207214|la-related protein 4	gi|124358934|ref|NP_001019697.2|	0	la-related protein 4 isoform 1 [Mus musculus]
mmu-miR-3074-5p	NM_001042438	7mer-m8	NA	-22.79	161	Zhx1	-	-	-	-	-
mmu-miR-3074-5p	NM_025505	6mer	NA	-20.25	142	Blzf1	-	-	gi|31541835|ref|NP_079781.2|	0	golgin-45 isoform a [Mus musculus]
mmu-miR-3074-5p	NM_001286584	7mer-m8	NA	-22.56	159	Fam131b	-	K03260|1|1e-32|145|shr:100933156|translation initiation factor 4G	gi|568943124|ref|XP_006506793.1|	0	PREDICTED: protein FAM131B isoform X1 [Mus musculus]
mmu-miR-3074-5p	NM_001177699	7mer-m8	NA	-43.66	316	Ablim2	-	K07520|1|0.0|1082|ngi:103733931|actin-binding LIM protein	gi|295148104|ref|NP_001171170.1|	0	actin-binding LIM protein 2 isoform 5 [Mus musculus]
mmu-miR-3074-5p	NM_177606	6mer	NA	-23.78	157	Plekhh2	-	K10417|1|2e-73|281|bom:102275591|dynein light intermediate chain 2, cytosolic!K12559|2|4e-33|147|nve:NEMVE_v1g162932|myosin X!K10359|3|8e-33|146|aqu:100639733|myosin VII	gi|188497685|ref|NP_808274.2|	0	pleckstrin homology domain-containing family H member 2 [Mus musculus]
mmu-miR-3074-5p	NM_013464	8mer-1a	NA	-50.99	319	Ahr	-	K09093|1|0.0|1499|mmu:11622|aryl hydrocarbon receptor	gi|148704916|gb|EDL36863.1|	0	aryl-hydrocarbon receptor, partial [Mus musculus]
mmu-miR-3074-5p	NM_007531	6mer	NA	-22.24	146	Phb2	-	K17081|1|9e-140|499|ocu:100341779|prohibitin 2	gi|532105559|ref|XP_005338365.1|	7.83064e-139	PREDICTED: prohibitin-2 [Ictidomys tridecemlineatus]
mmu-miR-3074-5p	NM_026949	7mer-m8	NA	-21.28	170	Cnot8	-	K12581|1|1e-167|592|mmu:69125|CCR4-NOT transcription complex subunit 7/8	gi|13386186|ref|NP_081225.1|	1.15472e-166	CCR4-NOT transcription complex subunit 8 [Mus musculus]
mmu-miR-3074-5p	NM_008036	7mer-m8	NA	-29.25	162	Fosb	-	K09029|1|1e-135|480|tup:102483965|protein FosB	gi|947205153|ref|XP_014438515.1|	9.98979e-135	PREDICTED: protein fosB [Tupaia chinensis]
mmu-miR-3074-5p	NM_026599	6mer	NA	-27.71	170	Cgnl1	-	K06102|1|3e-134|483|pss:102453795|cingulin	-	-	-
mmu-miR-3074-5p	NM_178848	6mer	NA	-24.86	169	Sirt5	-	K11415|1|0.0|645|mmu:68346|NAD-dependent deacetylase sirtuin 5 [EC:3.5.1.-]	gi|30578432|ref|NP_849179.1|	0	NAD-dependent protein deacylase sirtuin-5, mitochondrial [Mus musculus]
mmu-miR-3074-5p	NM_026327	7mer-1a	NA	-20.78	159	Pcnx4	-	-	gi|124430539|ref|NP_080603.2|	0	pecanex-like protein 4 [Mus musculus]
mmu-miR-3074-5p	NM_177364	7mer-1a	NA	-31.87	172	Sh3pxd2b	-	K08011|1|4e-54|217|bacu:103021081|neutrophil cytosolic factor 1	gi|63055065|ref|NP_796338.2|	0	SH3 and PX domain-containing protein 2B [Mus musculus]
mmu-miR-3074-5p	NM_019724	7mer-1a	NA	-21.75	150	Mmp16	-	K07996|1|0.0|1209|lve:103087575|matrix metalloproteinase-16 (membrane-inserted) [EC:3.4.24.-]	gi|466040332|ref|XP_004276191.1|	0	PREDICTED: matrix metalloproteinase-16 [Orcinus orca]
mmu-miR-3074-5p	NM_009741	6mer	NA	-22.96	158	Bcl2	-	K02161|1|4e-115|420|mmu:12043|apoptosis regulator Bcl-2	-	-	-
mmu-miR-3074-5p	NM_178686	6mer	NA	-22.5	154	Cep120	-	K16459|1|0.0|1771|mmu:225523|centrosomal protein CEP120	gi|148677957|gb|EDL09904.1|	0	expressed sequence AU016693, isoform CRA_c, partial [Mus musculus]
mmu-miR-3074-5p	NM_144522	7mer-m8	NA	-21.18	153	Tbc1d10b	-	K19944|1|0.0|1137|mmu:68449|TBC1 domain family member 10	gi|148685561|gb|EDL17508.1|	0	TBC1 domain family, member 10b, partial [Mus musculus]
mmu-miR-3074-5p	NM_133853	8mer-1a	NA	-24.06	159	Magi3	-	K06112|1|0.0|2110|mmu:99470|membrane-associated guanylate kinase-related	gi|148675629|gb|EDL07576.1|	0	membrane associated guanylate kinase, WW and PDZ domain containing 3, isoform CRA_c, partial [Mus musculus]
mmu-miR-3074-5p	NM_001289710	7mer-m8	NA	-23.5	158	Sh3glb2	-	K11248|1|1e-144|516|ssc:100156344|endophilin-B	gi|576067783|ref|NP_001276639.1|	1.41302e-149	endophilin-B2 isoform 3 [Mus musculus]
mmu-miR-3074-5p	NM_199038	7mer-1a	NA	-22.64	161	Casc4	-	-	gi|158711675|ref|NP_950239.2|	0	protein CASC4 isoform 2 [Mus musculus]
mmu-miR-3074-5p	NM_001102613	6mer	NA	-20.14	150	Phldb3	-	K09486|1|2e-26|124|asn:102367994|hypoxia up-regulated 1!K09593|3|3e-07|60.1|aqu:105313571|GRB2-associated-binding protein 1!K18061|4|7e-06|55.5|xma:102234377|myotubularin-related protein 5/13	gi|156616318|ref|NP_001096083.1|	0	pleckstrin homology-like domain family B member 3 [Mus musculus]
mmu-miR-3074-5p	NM_173019	7mer-m8	NA	-22.63	156	Pfkfb4	-	K19030|1|0.0|918|mmu:270198|6-phosphofructo-2-kinase / fructose-2,6-biphosphatase 4 [EC:2.7.1.105 3.1.3.46]	gi|568963872|ref|XP_006512196.1|	0	PREDICTED: 6-phosphofructo-2-kinase/fructose-2,6-bisphosphatase 4 isoform X1 [Mus musculus]
mmu-miR-3074-5p	NM_007602	6mer	NA	-24.04	145	Capn5	-	K08574|1|0.0|1306|ngi:103743008|calpain-5 [EC:3.4.22.-]	-	-	-
mmu-miR-3074-5p	NM_183096	7mer-m8	NA	-24.96	162	Ttc29	-	K15837|1|9e-09|65.1|lgi:LOTGIDRAFT_132806|G-protein signaling modulator 2	gi|268839833|ref|NP_898919.3|	0	tetratricopeptide repeat protein 29 [Mus musculus]
mmu-miR-3074-5p	NM_009667	7mer-m8	NA	-20.48	147	Ampd3	-	K01490|1|0.0|1508|mmu:11717|AMP deaminase [EC:3.5.4.6]	-	-	-
mmu-miR-3074-5p	NM_172872	6mer	NA	-45.79	318	Kank4	-	K15503|1|4e-15|87.4|aqu:100635111|serine/threonine-protein phosphatase 6 regulatory ankyrin repeat subunit B	gi|40254257|ref|NP_766460.2|	0	KN motif and ankyrin repeat domain-containing protein 4 [Mus musculus]
mmu-miR-3074-5p	NM_172961	6mer	NA	-22.52	164	Abat	-	K13524|1|0.0|1024|mmu:268860|4-aminobutyrate aminotransferase / (S)-3-amino-2-methylpropionate transaminase [EC:2.6.1.19 2.6.1.22]	gi|37202121|ref|NP_766549.2|	0	4-aminobutyrate aminotransferase, mitochondrial isoform 1 precursor [Mus musculus]
mmu-miR-3074-5p	NM_001081235	7mer-m8	NA	-45.35	330	Mn1	-	-	gi|124486985|ref|NP_001074704.1|	0	transcriptional activator MN1 [Mus musculus]
mmu-miR-3074-5p	NM_026984	7mer-1a	NA	-20.17	152	Kmt2e	-	K09189|1|0.0|3114|mmu:69188|histone-lysine N-methyltransferase MLL5 [EC:2.1.1.43]	gi|262527254|ref|NP_081260.1|	0	histone-lysine N-methyltransferase 2E [Mus musculus]
mmu-miR-3074-5p	NM_024289	7mer-m8	NA	-23.32	156	Osbpl5	-	K20464|1|0.0|1697|mmu:79196|oxysterol-binding protein-related protein 5/8	gi|15011889|ref|NP_077251.1|	0	oxysterol-binding protein-related protein 5 isoform 1 [Mus musculus]
mmu-miR-3074-5p	NM_139272	7mer-1a	NA	-21.78	146	Galnt2	-	K00710|1|0.0|1139|mmu:108148|polypeptide N-acetylgalactosaminyltransferase [EC:2.4.1.41]	gi|46877109|ref|NP_644678.2|	0	polypeptide N-acetylgalactosaminyltransferase 2 precursor [Mus musculus]
mmu-miR-3074-5p	NM_033590	7mer-m8	NA	-20.87	154	Pcdhga7	-	K16495|1|0.0|1738|mmu:93715|protocadherin gamma subfamily A	gi|50878294|ref|NP_291068.2|	0	protocadherin gamma-A7 precursor [Mus musculus]
mmu-miR-3074-5p	NM_001040682	6mer	NA	-68.33	470	Clmn	-	K19326|1|1e-62|246|dre:567576|nesprin-1	gi|100816903|ref|NP_001035772.1|	0	calmin isoform b [Mus musculus]
mmu-miR-3074-5p	NM_144500	7mer-m8	NA	-21.43	152	Osbpl2	-	K20174|1|0.0|901|mmu:228983|oxysterol-binding protein-related protein 1/2	gi|110625879|ref|NP_653083.2|	0	oxysterol-binding protein-related protein 2 [Mus musculus]
mmu-miR-3074-5p	NM_025991	7mer-m8	NA	-22.12	153	Kbtbd4	-	K10472|1|0.0|1076|cjc:100393087|kelch repeat and BTB domain-containing protein 4	gi|667307810|ref|XP_008583498.1|	0	PREDICTED: kelch repeat and BTB domain-containing protein 4 [Galeopterus variegatus]
mmu-miR-3074-5p	NM_001112714	6mer	NA	-21.64	147	Ralgapa1	-	K07207|1|4e-18|98.2|bfo:BRAFLDRAFT_64809|tuberous sclerosis 2!K17700|4|8e-18|97.1|mde:101896864|RAP1 GTPase activating protein 1	gi|51230429|ref|NP_064378.4|	0	ral GTPase-activating protein subunit alpha-1 isoform 2 [Mus musculus]
mmu-miR-3074-5p	NM_027626	7mer-m8	NA	-27.68	167	Psd3	-	K12494|1|0.0|683|cge:100754008|PH and SEC7 domain-containing protein	-	-	-
mmu-miR-3074-5p	NM_026345	7mer-m8	NA	-51.28	308	Mansc1	-	K03068|1|6e-08|62.4|aam:106488638|low density lipoprotein receptor-related protein 5/6	gi|13385846|ref|NP_080621.1|	0	MANSC domain-containing protein 1 precursor [Mus musculus]
mmu-miR-3074-5p	NM_001256019	8mer-1a	NA	-25.18	157	Bmp8a	-	K16622|1|0.0|660|mmu:12163|bone morphogenetic protein 8	gi|365192555|ref|NP_001242948.1|	0	bone morphogenetic protein 8A isoform 1 precursor [Mus musculus]
mmu-miR-3074-5p	NM_139134	6mer	NA	-23.16	150	Chodl	-	K10078|1|5e-137|491|mmu:246048|chondrolectin	gi|148665884|gb|EDK98300.1|	8.00278e-152	chondrolectin, isoform CRA_b, partial [Mus musculus]
mmu-miR-3074-5p	NM_008274	7mer-m8	NA	-22	153	Hoxd12	-	K09297|1|2e-152|542|mmu:15432|homeobox protein HoxC/D12	gi|121583908|ref|NP_032300.2|	1.78541e-151	homeobox protein Hox-D12 [Mus musculus]
mmu-miR-3074-5p	NM_010344	6mer	NA	-20.37	159	Gsr	-	K00383|1|0.0|925|mmu:14782|glutathione reductase (NADPH) [EC:1.8.1.7]	gi|160298213|ref|NP_034474.4|	0	glutathione reductase, mitochondrial precursor [Mus musculus]
mmu-miR-3074-5p	NM_009163	7mer-m8	NA	-23.59	154	Sgpl1	-	K01634|1|0.0|1126|mmu:20397|sphinganine-1-phosphate aldolase [EC:4.1.2.27]	-	-	-
mmu-miR-3074-5p	NM_009282	7mer-m8	NA	-23.93	145	Stag1	-	K06671|1|0.0|2302|mmu:20842|cohesin complex subunit SA-1/2	gi|507946583|ref|XP_004682233.1|	0	PREDICTED: cohesin subunit SA-1 isoform X1 [Condylura cristata]
mmu-miR-3074-5p	NM_030889	6mer	NA	-23.25	162	Sorcs2	-	K12388|1|3e-61|240|tru:101077962|sortilin	gi|26006269|dbj|BAC41477.1|	0	mKIAA1329 protein [Mus musculus]
mmu-miR-3074-5p	NM_176850	6mer	NA	-24.34	160	Bptf	-	K11728|1|0.0|4202|mmu:207165|nucleosome-remodeling factor subunit BPTF	gi|140969817|ref|NP_789820.2|	0	nucleosome-remodeling factor subunit BPTF [Mus musculus]
mmu-miR-3074-5p	NM_001162465	6mer	NA	-21.64	150	Dtnb	-	K10366|1|8e-50|201|obi:106873450|dystrophin	gi|148669445|gb|EDL01392.1|	0	dystrobrevin, beta, isoform CRA_b, partial [Mus musculus]
mmu-miR-3074-5p	NM_172893	8mer-1a	NA	-22.55	162	Parp12	-	K15259|1|0.0|1353|mmu:243771|poly [ADP-ribose] polymerase 7/11/12/13 [EC:2.4.2.30]	gi|171543897|ref|NP_766481.2|	0	poly [ADP-ribose] polymerase 12 [Mus musculus]
mmu-miR-3074-5p	NM_198113	7mer-1a	NA	-22.72	154	Ssh3	-	K05766|1|0.0|1122|mmu:245857|protein phosphatase slingshot [EC:3.1.3.16 3.1.3.48]	gi|37674269|ref|NP_932781.1|	0	protein phosphatase Slingshot homolog 3 [Mus musculus]
mmu-miR-3074-5p	NM_008509	6mer	NA	-23.39	152	Lpl	-	K01059|1|0.0|894|mmu:16956|lipoprotein lipase [EC:3.1.1.34]	gi|74142467|dbj|BAE31986.1|	0	unnamed protein product [Mus musculus]
mmu-miR-3074-5p	NM_172266	6mer	NA	-44.83	287	Lpgat1	-	K13514|1|0.0|775|mmu:226856|lysophosphatidylglycerol acyltransferase 1 [EC:2.3.1.-]	gi|74228729|dbj|BAE21857.1|	0	unnamed protein product [Mus musculus]
mmu-miR-3074-5p	NM_001172123	7mer-1a	NA	-23.84	157	Rbms3	-	K13208|1|2e-21|108|shr:100934042|ELAV like protein 2/3/4!K13088|3|2e-19|102|ola:101172398|ELAV-like protein 1	gi|287324761|ref|NP_001165594.1|	0	RNA-binding motif, single-stranded-interacting protein 3 isoform 1 [Mus musculus]
mmu-miR-3074-5p	NM_008872	6mer	NA	-21.01	142	Plat	-	K01343|1|0.0|1185|mmu:18791|tissue plasminogen activator [EC:3.4.21.68]	gi|170763477|ref|NP_032898.2|	0	tissue-type plasminogen activator preproprotein [Mus musculus]
mmu-miR-3074-5p	NM_133674	6mer	NA	-46.32	328	Arhgef5	-	K07525|1|4e-109|399|lcm:102364542|neuronal guanine nucleotide exchange factor	gi|169234803|ref|NP_598435.1|	0	rho guanine nucleotide exchange factor 5 [Mus musculus]
mmu-miR-3074-5p	NM_001081264	7mer-1a	NA	-21.64	148	Alg6	-	K03848|1|0.0|956|mmu:320438|alpha-1,3-glucosyltransferase [EC:2.4.1.267]	gi|124486913|ref|NP_001074733.1|	0	dolichyl pyrophosphate Man9GlcNAc2 alpha-1,3-glucosyltransferase precursor [Mus musculus]
mmu-miR-3074-5p	NM_182809	7mer-1a	NA	-27.74	158	Ntrk3	-	K05101|1|0.0|1153|myd:102761142|neurotrophic tyrosine kinase, receptor type 3 [EC:2.7.10.1]	gi|33413429|ref|NP_877961.1|	0	NT-3 growth factor receptor isoform b precursor [Mus musculus]
mmu-miR-3074-5p	NM_001168539	6mer	NA	-22.83	154	Tsku	-	K08130|1|0.0|709|mmu:244152|tsukushi (leucine-rich repeat-containing protein 54)	-	-	-
mmu-miR-3074-5p	NM_026805	6mer	NA	-22.45	163	Svop	-	K06258|1|7e-44|182|tad:TRIADDRAFT_36521|MFS transporter, VNT family, synaptic vesicle glycoprotein 2!K08199|5|2e-35|154|gga:421583|MFS transporter, OCT family, solute carrier family 22 (organic cation transporter), member 2	gi|72534843|ref|NP_081081.1|	0	synaptic vesicle 2-related protein [Mus musculus]
mmu-miR-3074-5p	NM_153572	6mer	NA	-49.56	311	Katnal1	-	K07767|1|0.0|915|mmu:231912|katanin p60 ATPase-containing subunit A1 [EC:3.6.4.3]	gi|148673904|gb|EDL05851.1|	0	katanin p60 subunit A-like 1, isoform CRA_a, partial [Mus musculus]
mmu-miR-3074-5p	NM_177408	7mer-m8	NA	-20.77	154	Gabrg2	-	K05186|1|0.0|907|rno:29709|gmma-aminobutyric acid receptor subunit gamma	gi|444741657|ref|NP_803127.3|	0	gamma-aminobutyric acid receptor subunit gamma-2 isoform 2 precursor [Mus musculus]
mmu-miR-3074-5p	NM_015818	6mer	NA	-22.47	157	Hs6st1	-	K02514|1|0.0|719|mmu:50785|heparan sulfate 6-O-sulfotransferase HS6ST1 [EC:2.8.2.-]	gi|225690608|ref|NP_056633.2|	0	heparan-sulfate 6-O-sulfotransferase 1 [Mus musculus]
mmu-miR-3074-5p	NM_175246	6mer	NA	-25.79	159	Snip1	-	K13108|1|3e-165|584|mmu:76793|smad nuclear-interacting protein 1	gi|227430375|ref|NP_780455.2|	2.86415e-164	smad nuclear-interacting protein 1 [Mus musculus]
mmu-miR-3074-5p	NM_183034	7mer-m8	NA	-64.07	457	Plekhm1	-	K19330|1|4e-36|157|ame:413668|run domain Beclin-1 interacting and cysteine-rich containing protein	gi|33942120|ref|NP_898855.1|	0	pleckstrin homology domain-containing family M member 1 [Mus musculus]
mmu-miR-3074-5p	NM_001291004	6mer	NA	-23.87	147	H6pd	-	K13937|1|0.0|1567|mmu:100198|hexose-6-phosphate dehydrogenase [EC:1.1.1.47 3.1.1.31]	-	-	-
mmu-miR-3074-5p	NM_001039184	8mer-1a	NA	-44.26	311	Cep350	-	K16768|1|0.0|5256|mmu:74081|centrosomal protein CEP350	-	-	-
mmu-miR-3074-5p	NM_172413	6mer	NA	-20.6	142	Rap2c	-	K07839|1|7e-90|335|pale:102888447|Ras-related protein Rap-2C	gi|528759208|gb|EPY78867.1|	7.30552e-93	ras-related protein Rap-2c-like protein [Camelus ferus]
mmu-miR-3074-5p	NM_008924	7mer-1a	NA	-21.47	167	Prkar2a	-	K04739|1|0.0|733|mmu:19087|cAMP-dependent protein kinase regulator	gi|22550094|ref|NP_032950.1|	0	cAMP-dependent protein kinase type II-alpha regulatory subunit [Mus musculus]
mmu-miR-3074-5p	NM_172771	6mer	NA	-21.2	153	Dmxl2	-	K16482|1|5e-09|68.2|tgu:101234082|centriolar protein POC1!K12662|5|3e-08|65.9|cbr:CBG12355|U4/U6 small nuclear ribonucleoprotein PRP4	gi|189491684|ref|NP_766359.2|	0	dmX-like protein 2 [Mus musculus]
mmu-miR-3074-5p	NM_033578	7mer-m8	NA	-20.87	154	Pcdhgb6	-	K16496|1|0.0|1719|mmu:93703|protocadherin gamma subfamily B!K16495|5|0.0|1322|ssc:100516665|protocadherin gamma subfamily A	gi|18087741|ref|NP_291056.1|	0	protocadherin gamma-B6 precursor [Mus musculus]
mmu-miR-3074-5p	NM_008741	7mer-1a	NA	-20.3	158	Nsg2	-	K15493|1|4e-21|105|cfa:491697|neuron-specific vesicular protein calcyon	gi|6679142|ref|NP_032767.1|	3.38899e-93	neuron-specific protein family member 2 [Mus musculus]
mmu-miR-3074-5p	NM_033218	7mer-m8	NA	-21.12	147	Srebf2	-	K09107|1|0.0|1825|mmu:20788|sterol regulatory element-binding transcription factor 2	gi|73661204|ref|NP_150087.1|	0	sterol regulatory element-binding protein 2 [Mus musculus]
mmu-miR-3074-5p	NM_029977	7mer-1a	NA	-20.55	150	Polq	-	K02349|1|0.0|4732|mmu:77782|DNA polymerase theta [EC:2.7.7.7]	-	-	-
mmu-miR-3074-5p	NM_001008550	6mer	NA	-21.18	158	Zfyve26	-	K19027|1|0.0|4497|mmu:211978|zinc finger FYVE domain-containing protein 26	gi|60360314|dbj|BAD90401.1|	0	mKIAA0321 protein [Mus musculus]
mmu-miR-3074-5p	NM_001127330	8mer-1a	NA	-20.51	159	Pparg	-	K08530|1|0.0|932|mmu:19016|peroxisome proliferator-activated receptor gamma	gi|187960103|ref|NP_035276.2|	0	peroxisome proliferator-activated receptor gamma isoform 2 [Mus musculus]
mmu-miR-3074-5p	NM_001007570	7mer-1a	NA	-26.88	159	Slc25a42	-	K15085|1|1e-159|566|mmu:73095|solute carrier family 25, member 42	gi|564388675|ref|XP_006253012.1|	1.0288e-160	PREDICTED: mitochondrial coenzyme A transporter SLC25A42 isoform X2 [Rattus norvegicus]
mmu-miR-3074-5p	NM_198899	6mer	NA	-25.43	158	Uggt1	-	K11718|1|0.0|2959|mmu:320011|UDP-glucose:glycoprotein glucosyltransferase [EC:2.4.1.-]	gi|148682526|gb|EDL14473.1|	0	UDP-glucose ceramide glucosyltransferase-like 1, isoform CRA_a, partial [Mus musculus]
mmu-miR-3074-5p	NM_009951	7mer-m8	NA	-25.18	171	Igf2bp1	-	K17391|1|0.0|1104|mmu:140486|insulin-like growth factor 2 mRNA-binding protein 1	gi|6753518|ref|NP_034081.1|	0	insulin-like growth factor 2 mRNA-binding protein 1 [Mus musculus]
mmu-miR-3074-5p	NM_026231	7mer-m8	NA	-20.56	146	Gstcd	-	-	gi|148680240|gb|EDL12187.1|	0	glutathione S-transferase, C-terminal domain containing, isoform CRA_c, partial [Mus musculus]
mmu-miR-3074-5p	NM_008021	6mer	NA	-21.98	158	Foxm1	-	K09406|1|0.0|1185|mmu:14235|forkhead box protein M	gi|49900136|gb|AAH75723.1|	0	Forkhead box M1 [Mus musculus]
mmu-miR-3074-5p	NM_001085440	7mer-m8	NA	-46.01	318	Smcr8	-	K17478|1|5e-06|57.8|pps:100993704|FK506-binding protein 15	gi|146198710|ref|NP_001078909.1|	0	Smith-Magenis syndrome chromosomal region candidate gene 8 protein homolog isoform 1 [Mus musculus]
mmu-miR-3074-5p	NM_001159376	7mer-m8	NA	-22.35	157	Dusp15	-	K14165|1|7e-116|421|mmu:252864|atypical dual specificity phosphatase [EC:3.1.3.16 3.1.3.48]	gi|226823313|ref|NP_001152848.1|	5.84018e-115	dual specificity protein phosphatase 15 isoform 1 [Mus musculus]
mmu-miR-3074-5p	NM_153087	7mer-1a	NA	-20.55	150	Hrh4	-	K04152|1|0.0|756|mmu:225192|histamine receptor H4	gi|23346507|ref|NP_694727.1|	0	histamine H4 receptor [Mus musculus]
mmu-miR-3074-5p	NM_025819	7mer-m8	NA	-47.27	308	Swt1	-	K11124|1|2e-08|64.7|ngi:103730528|protein SMG6 [EC:3.1.-.-]	gi|229577364|ref|NP_080095.3|	0	transcriptional protein SWT1 [Mus musculus]
mmu-miR-3074-5p	NM_022327	6mer	NA	-20.97	151	Ralb	-	K07835|1|3e-106|388|mmu:64143|Ras-related protein Ral-B	gi|11612509|ref|NP_071722.1|	2.93129e-105	ras-related protein Ral-B precursor [Mus musculus]
mmu-miR-3074-5p	NM_177786	6mer	NA	-28.77	172	Depdc5	-	K20404|1|0.0|2045|mmu:277854|DEP domain-containing protein 5	gi|282847363|ref|NP_808454.2|	0	DEP domain-containing protein 5 isoform 2 [Mus musculus]
mmu-miR-3074-5p	NM_011855	7mer-1a	NA	-21.17	149	Tenm1	-	K06252|1|1e-59|236|xtr:100491528|tenascin	gi|7657413|ref|NP_035985.2|	0	teneurin-1 [Mus musculus]
mmu-miR-3074-5p	NM_144813	7mer-m8	NA	-24.25	145	Slc24a1	-	K13749|1|0.0|1359|mmu:214111|solute carrier family 24 (sodium/potassium/calcium exchanger), member 1	gi|148694126|gb|EDL26073.1|	0	solute carrier family 24 (sodium/potassium/calcium exchanger), member 1 [Mus musculus]
mmu-miR-3074-5p	NM_146001	6mer	NA	-20.51	149	Hip1	-	K04559|1|0.0|1919|mmu:215114|huntingtin interacting protein 1	gi|225007582|ref|NP_666113.2|	0	huntingtin-interacting protein 1 [Mus musculus]
mmu-miR-3074-5p	NM_001077406	7mer-m8	NA	-24.91	149	Nrp2	-	K06819|1|0.0|1788|ngi:103744428|neuropilin 2	gi|116686138|ref|NP_001070874.1|	0	neuropilin-2 isoform 5 precursor [Mus musculus]
mmu-miR-3074-5p	NM_198884	6mer	NA	-25.49	156	B4galnt3	-	K09656|1|0.0|1925|mmu:330406|beta-1,4-N-acetylgalactosaminyltransferase 3 [EC:2.4.1.244]	gi|38566700|ref|NP_942585.1|	0	beta-1,4-N-acetylgalactosaminyltransferase 3 [Mus musculus]
mmu-miR-3074-5p	NM_008968	8mer-1a	NA	-22.09	150	Ptgis	-	K01831|1|0.0|959|mmu:19223|prostacyclin synthase [EC:5.3.99.4]	gi|6679535|ref|NP_032994.1|	0	prostacyclin synthase precursor [Mus musculus]
mmu-miR-3074-5p	NM_001081249	7mer-1a	NA	-22.6	146	Vcan	-	K06793|1|0.0|5341|rno:114122|versican core protein	gi|148668663|gb|EDL00982.1|	0	mCG116562, isoform CRA_b, partial [Mus musculus]
mmu-miR-3074-5p	NM_030256	6mer	NA	-21.64	154	Bcl9l	-	K15157|1|3e-08|64.7|der:Dere_GG24724|mediator of RNA polymerase II transcription subunit 15!K03006|2|4e-08|64.3|rro:104669448|DNA-directed RNA polymerase II subunit RPB1 [EC:2.7.7.6]	gi|564363348|ref|XP_006242986.1|	0	PREDICTED: B-cell CLL/lymphoma 9-like protein isoform X2 [Rattus norvegicus]
mmu-miR-3074-5p	NR_028315	7mer-1a	NA	-22.55	146	Yaf2	-	K11468|1|3e-57|139|lve:103089437|YY1-associated factor 2	gi|568993114|ref|XP_006521355.1|	1.59064e-64	PREDICTED: YY1-associated factor 2 isoform X1 [Mus musculus]
mmu-miR-3074-5p	NM_054055	8mer-1a	NA	-26.4	152	Slc13a3	-	K14445|1|0.0|965|mmu:114644|solute carrier family 13 (sodium-dependent dicarboxylate transporter), member 2/3/5	gi|16905091|ref|NP_473396.1|	0	solute carrier family 13 member 3 [Mus musculus]
mmu-miR-3074-5p	NM_207215	7mer-m8	NA	-23	165	Mycbp2	-	K10693|1|0.0|8806|mmu:105689|E3 ubiquitin-protein ligase MYCBP2 [EC:2.3.2.27]	gi|127141012|ref|NP_997098.2|	0	E3 ubiquitin-protein ligase MYCBP2 [Mus musculus]
mmu-miR-3074-5p	NM_029576	7mer-m8	NA	-20.43	142	Rab1b	-	K07875|1|2e-107|392|ngi:103725021|Ras-related protein Rab-1B	gi|664703871|ref|XP_008531408.1|	1.38887e-115	PREDICTED: ras-related protein Rab-1B [Equus przewalskii]
mmu-miR-3074-5p	NM_001042513	6mer	NA	-21.75	155	Txnrd1	-	K00384|1|0.0|997|mmu:50493|thioredoxin reductase (NADPH) [EC:1.8.1.9]	-	-	-
mmu-miR-3074-5p	NM_001168260	7mer-1a	NA	-20.33	158	Foxred2	-	K00485|1|1e-09|68.9|spu:578464|dimethylaniline monooxygenase (N-oxide forming) [EC:1.14.13.8]	gi|269914150|ref|NP_001017983.2|	0	FAD-dependent oxidoreductase domain-containing protein 2 precursor [Mus musculus]
mmu-miR-3074-5p	NM_026094	6mer	NA	-24.23	160	Atp8b3	-	K01530|1|0.0|2558|mmu:67331|phospholipid-translocating ATPase [EC:3.6.3.1]	gi|46358405|ref|NP_080370.2|	0	phospholipid-transporting ATPase IK [Mus musculus]
mmu-miR-3074-5p	NM_033587	7mer-m8	NA	-20.87	154	Pcdhga4	-	K16495|1|0.0|1772|mmu:93712|protocadherin gamma subfamily A!K16497|5|0.0|1521|mcc:702071|protocadherin gamma subfamily C	gi|148747499|ref|NP_291065.3|	0	protocadherin gamma-A4 precursor [Mus musculus]
mmu-miR-3074-5p	NM_033585	7mer-m8	NA	-20.87	154	Pcdhga2	-	K16495|1|0.0|1675|mmu:93710|protocadherin gamma subfamily A	gi|18087755|ref|NP_291063.1|	0	protocadherin gamma-A2 precursor [Mus musculus]
mmu-miR-3074-5p	NM_001293650	7mer-m8	NA	-21.66	153	Prkcsh	-	K08288|1|0.0|739|hsa:5589|protein kinase C substrate 80K-H	-	-	-
mmu-miR-3074-5p	NM_001025379	7mer-1a	NA	-45.74	294	Sema3g	-	K06840|1|0.0|1501|mmu:218877|semaphorin 3	gi|84794605|ref|NP_001020550.1|	0	semaphorin-3G precursor [Mus musculus]
mmu-miR-3074-5p	NM_172573	6mer	NA	-26.2	156	Engase	-	K01227|1|0.0|1445|mmu:217364|mannosyl-glycoprotein endo-beta-N-acetylglucosaminidase [EC:3.2.1.96]	gi|568973541|ref|XP_006533192.1|	0	PREDICTED: cytosolic endo-beta-N-acetylglucosaminidase isoform X2 [Mus musculus]
mmu-miR-3074-5p	NM_028186	7mer-1a	NA	-22.27	153	Nkd2	-	K03213|1|0.0|833|mmu:72293|naked cuticle	gi|254588129|ref|NP_082462.3|	0	protein naked cuticle homolog 2 [Mus musculus]
mmu-miR-3074-5p	NM_011376	7mer-m8	NA	-24.35	164	Sim1	-	K09100|1|0.0|1498|mmu:20464|single-minded	gi|153945860|ref|NP_035506.2|	0	single-minded homolog 1 [Mus musculus]
mmu-miR-3074-5p	NM_027837	6mer	NA	-21.95	160	Isx	-	K09332|1|1e-16|90.5|fpg:101923788|retina and anterior neural fold homeobox protein	gi|160333498|ref|NP_082113.2|	6.6387e-131	intestine-specific homeobox isoform 2 [Mus musculus]
mmu-miR-3074-5p	NM_173748	6mer	NA	-49.02	309	Nudcd3	-	K04515|1|2e-40|171|ccw:104683185|calcium/calmodulin-dependent protein kinase (CaM kinase) II [EC:2.7.11.17]	gi|30424587|ref|NP_776109.1|	0	nudC domain-containing protein 3 [Mus musculus]
mmu-miR-3074-5p	NM_153166	7mer-m8	NA	-42.83	312	Cpne5	-	K11348|1|1e-33|145|apla:101800649|bromodomain and PHD finger-containing protein 1!K06491|3|8e-09|66.2|cin:100183448|neural cell adhesion molecule!K15290|4|2e-08|65.1|cel:CELE_F31E8.2|synaptotagmin-1!K19910|5|2e-08|64.7|ame:724220|synaptotagmin-10	gi|23346611|ref|NP_694806.1|	0	copine-5 [Mus musculus]
mmu-miR-3074-5p	NM_009848	6mer	NA	-21.17	163	Entpd1	-	K01510|1|0.0|1039|mmu:12495|apyrase [EC:3.6.1.5]	gi|148709895|gb|EDL41841.1|	0	ectonucleoside triphosphate diphosphohydrolase 1, isoform CRA_b, partial [Mus musculus]
mmu-miR-3074-5p	NM_001163631	8mer-1a	NA	-20.6	165	Satb1	-	K19774|1|8e-15|86.7|obi:106881402|homeobox domain-containing protein	gi|254826759|ref|NP_001157102.1|	0	DNA-binding protein SATB1 [Mus musculus]
mmu-miR-3074-5p	NM_178259	7mer-m8	NA	-44.71	311	Abca13	-	K05647|1|0.0|9723|mmu:268379|ATP binding cassette, subfamily A (ABC1), member 13	-	-	-
mmu-miR-3074-5p	NM_175388	7mer-1a	NA	-21.88	153	Rnf169	-	-	gi|255003678|ref|NP_780597.2|	0	E3 ubiquitin-protein ligase RNF169 [Mus musculus]
mmu-miR-3074-5p	NM_001190830	8mer-1a	NA	-24.99	154	Jak3	-	K11218|1|0.0|2059|mmu:16453|Janus kinase 3 [EC:2.7.10.2]	-	-	-
mmu-miR-3074-5p	NM_009930	7mer-m8	NA	-45.91	307	Col3a1	-	K19720|1|8e-145|518|mmu:12825|collagen, type III, alpha	-	-	-
mmu-miR-3074-5p	NM_023403	7mer-m8	NA	-20.96	155	Mesdc2	-	K03032|1|1e-12|79.0|tsp:Tsp_04046|26S proteasome regulatory subunit N2	gi|26345650|dbj|BAC36476.1|	3.93305e-101	unnamed protein product [Mus musculus]
mmu-miR-3074-5p	NM_021880	7mer-m8	NA	-22.35	148	Prkar1a	-	K04739|1|0.0|724|mmu:19084|cAMP-dependent protein kinase regulator	-	-	-
mmu-miR-3074-5p	NM_172743	7mer-1a	NA	-23.47	150	Plekha7	-	K17536|1|2e-08|49.3|mze:101484241|connector enhancer of kinase suppressor of Ras 2	-	-	-
mmu-miR-3074-5p	NM_026376	8mer-1a	NA	-22.87	160	Plxnd1	-	K06822|1|0.0|3678|mmu:67784|plexin D	gi|153792704|ref|NP_080652.2|	0	plexin-D1 precursor [Mus musculus]
mmu-miR-3074-5p	NM_030241	6mer	NA	-20.83	151	Setd8	-	K11428|1|0.0|683|mmu:67956|histone-lysine N-methyltransferase SETD8 [EC:2.1.1.43]	gi|45580702|ref|NP_084517.2|	0	N-lysine methyltransferase SETD8 isoform 1 [Mus musculus]
mmu-miR-3074-5p	NM_011274	7mer-m8	NA	-48.21	303	Uri1	-	K17560|1|0.0|865|mmu:19777|unconventional prefoldin RPB5 interactor 1	gi|254675261|ref|NP_035404.4|	0	unconventional prefoldin RPB5 interactor [Mus musculus]
mmu-miR-3074-5p	NM_144819	7mer-m8	NA	-45.5	304	Ccdc92	-	K16452|1|2e-155|552|mmu:215707|coiled-coil domain-containing protein 92	gi|148687623|gb|EDL19570.1|	1.50037e-154	coiled-coil domain containing 92 [Mus musculus]
mmu-miR-3074-5p	NM_010914	7mer-m8	NA	-23.13	153	Nfyb	-	K08065|1|7e-121|437|cjo:107314769|nuclear transcription Y subunit beta	gi|26347857|dbj|BAC37577.1|	6.80951e-120	unnamed protein product [Mus musculus]
mmu-miR-3074-5p	NM_001136471	7mer-m8	NA	-49.23	326	Ccdc9	-	-	gi|210147499|ref|NP_001129943.1|	0	coiled-coil domain-containing protein 9 isoform 1 [Mus musculus]
mmu-miR-3074-5p	NM_019938	7mer-m8	NA	-23.32	153	Pmfbp1	-	K20478|1|1e-50|204|crg:105329063|golgin subfamily B member 1!K12478|5|3e-28|130|bta:516259|early endosome antigen 1	gi|568957244|ref|XP_006531276.1|	0	PREDICTED: polyamine-modulated factor 1-binding protein 1 isoform X2 [Mus musculus]
mmu-miR-3074-5p	NM_013555	7mer-m8	NA	-21.1	150	Hoxd9	-	K09294|1|2e-107|392|mmu:15438|homeobox protein HoxA/B/C/D9	gi|7305153|ref|NP_038583.1|	1.82337e-106	homeobox protein Hox-D9 [Mus musculus]
mmu-miR-3074-5p	NM_028696	6mer	NA	-21.74	147	Nabp1	-	K15280|1|1e-34|151|tca:660868|solute carrier family 35, member C2	-	-	-
mmu-miR-3074-5p	NM_008109	7mer-1a	NA	-20.1	147	Gdf5	-	K04664|1|0.0|889|mmu:14563|growth differentiation factor 5	gi|224922797|ref|NP_032135.2|	0	growth/differentiation factor 5 precursor [Mus musculus]
mmu-miR-3074-5p	NM_001005341	6mer	NA	-21.87	158	Ypel2	-	K04371|1|2e-06|58.5|asn:102375250|mitogen-activated protein kinase 1/3 [EC:2.7.11.24]	gi|533160359|ref|XP_005394044.1|	3.45802e-88	PREDICTED: protein yippee-like 2 [Chinchilla lanigera]
mmu-miR-3074-5p	NM_028189	7mer-m8	NA	-25.89	167	B3gnt3	-	K07970|1|0.0|724|mmu:72297|beta-1,3-N-acetylglucosaminyltransferase 3 [EC:2.4.1.-]	gi|170784852|ref|NP_082465.3|	0	N-acetyllactosaminide beta-1,3-N-acetylglucosaminyltransferase 3 precursor [Mus musculus]
mmu-miR-3074-5p	NM_020033	7mer-m8	NA	-26.22	164	Ankrd2	-	K15503|1|6e-24|114|dre:561373|serine/threonine-protein phosphatase 6 regulatory ankyrin repeat subunit B	gi|19912278|dbj|BAB88557.1|	1.8757e-174	ankyrin-repeat PEST sequence and proline-rich region protein [Mus musculus]
mmu-miR-3074-5p	NM_001029936	6mer	NA	-20.67	151	Specc1	-	K10352|1|2e-22|112|amj:102574445|myosin heavy chain!K16808|5|5e-21|107|lcm:102358517|nuclear mitotic apparatus protein 1	gi|60360496|dbj|BAD90492.1|	0	mKIAA4061 protein [Mus musculus]
mmu-miR-3074-5p	NM_177366	7mer-1a	NA	-23.39	153	Gpr157	-	K08467|1|6e-153|545|mmu:269604|G protein-coupled receptor 157	gi|74178472|dbj|BAE32492.1|	9.76231e-155	unnamed protein product [Mus musculus]
mmu-miR-3074-5p	NM_175375	6mer	NA	-21.3	156	Ankhd1	-	K16726|1|0.0|4366|mmu:108857|ankyrin repeat domain-containing protein 17	-	-	-
mmu-miR-3074-5p	NM_007520	6mer	NA	-24.15	165	Bach1	-	K09042|1|0.0|1384|mmu:12013|transcription regulator BACH	-	-	-
mmu-miR-3074-5p	NM_053268	6mer	NA	-23.06	166	Rasa2	-	K08053|1|0.0|1593|mmu:114713|Ras GTPase-activating protein 2	gi|13161333|dbj|BAB32975.1|	0	GAP1m [Mus musculus]
mmu-miR-3074-5p	NM_145471	7mer-1a	NA	-23.12	146	Lrrc14	-	-	gi|564360651|ref|XP_006241922.1|	0	PREDICTED: leucine-rich repeat-containing protein 14 isoform X2 [Rattus norvegicus]
mmu-miR-3074-5p	NM_020260	7mer-1a	NA	-20.89	145	Arhgap31	-	K17933|1|3e-81|307|gja:107108176|Rho GTPase-activating protein 33	gi|55770848|ref|NP_064656.2|	0	rho GTPase-activating protein 31 [Mus musculus]
mmu-miR-3074-5p	NM_001082414	7mer-m8	NA	-25.78	153	Sh3d19	-	K20045|1|4e-30|137|lve:103074694|intersectin	gi|755503927|ref|XP_011238437.1|	0	PREDICTED: SH3 domain-containing protein 19 isoform X2 [Mus musculus]
mmu-miR-3074-5p	NM_011370	7mer-1a	NA	-22.81	159	Cyfip1	-	K05749|1|0.0|2453|mmu:20430|cytoplasmic FMR1 interacting protein	gi|60360032|dbj|BAD90235.1|	0	mKIAA0068 protein [Mus musculus]
mmu-miR-3074-5p	NM_001081373	6mer	NA	-21.85	162	Cep164	-	K16462|1|0.0|1868|mmu:214552|centrosomal protein CEP164	gi|160420304|ref|NP_001074842.2|	0	centrosomal protein of 164 kDa [Mus musculus]
mmu-miR-3074-5p	NM_009811	7mer-1a	NA	-20.9	149	Casp6	-	K04396|1|3e-162|573|mmu:12368|caspase 6 [EC:3.4.22.59]	gi|157951736|ref|NP_033941.3|	2.7945e-161	caspase-6 precursor [Mus musculus]
mmu-miR-3074-5p	NM_008952	8mer-1a	NA	-20.08	151	Pipox	-	K00306|1|0.0|810|mmu:19193|sarcosine oxidase / L-pipecolate oxidase [EC:1.5.3.1 1.5.3.7]	-	-	-
mmu-miR-3074-5p	NM_001164361	7mer-1a	NA	-28.1	170	Plekha8	-	K08051|1|0.0|1004|mmu:231999|pleckstrin homology domain containing family A member 8	gi|256355025|ref|NP_001157833.1|	0	pleckstrin homology domain-containing family A member 8 isoform 1 [Mus musculus]
mmu-miR-3074-5p	NM_001031814	7mer-1a	NA	-20.68	154	Smg1	-	K08873|1|0.0|6653|mmu:233789|serine/threonine-protein kinase SMG1 [EC:2.7.11.1]	gi|73532758|ref|NP_001026984.1|	0	serine/threonine-protein kinase SMG1 [Mus musculus]
mmu-miR-3074-5p	NM_153588	7mer-1a	NA	-26.22	161	Mkl2	-	K03847|1|2e-08|45.1|cge:100770096|alpha-1,6-mannosyltransferase [EC:2.4.1.260]	gi|237820633|ref|NP_705816.2|	0	MKL/myocardin-like protein 2 isoform 1 [Mus musculus]
mmu-miR-3074-5p	NM_028061	7mer-m8	NA	-21.55	151	Cyb561d1	-	K08371|1|6e-38|162|shr:100925329|cytochrome b-561 domain containing protein 2	gi|37805394|gb|AAH60107.1|	5.67771e-97	Cyb561d1 protein, partial [Mus musculus]
mmu-miR-3074-5p	NM_012026	7mer-1a	NA	-22.39	145	Arhgef28	-	K16529|1|0.0|1537|acs:100568036|A-kinase anchor protein 13	gi|568984196|ref|XP_006517581.1|	0	PREDICTED: rho guanine nucleotide exchange factor 28 isoform X1 [Mus musculus]
mmu-miR-3074-5p	NM_001302957	7mer-1a	NA	-20.28	151	Ttll7	-	K16583|1|0.0|1707|mmu:70892|tubulin polyglutamylase TTLL7 [EC:6.-.-.-]	gi|729042231|ref|NP_001289886.1|	0	tubulin polyglutamylase TTLL7 isoform Ttll7 [Mus musculus]
mmu-miR-3074-5p	NM_001168281	6mer	NA	-45.08	313	Wwtr1	-	K16820|1|0.0|654|mmu:97064|WW domain-containing transcription regulator protein 1	gi|270265874|ref|NP_001161753.1|	0	WW domain-containing transcription regulator protein 1 isoform 1 [Mus musculus]
mmu-miR-3074-5p	NM_026390	7mer-m8	NA	-20.49	142	Ubxn4	-	-	gi|85861252|ref|NP_080666.2|	0	UBX domain-containing protein 4 [Mus musculus]
mmu-miR-3074-5p	NM_177608	6mer	NA	-21.87	152	Secisbp2l	-	K19539|1|1e-90|338|fab:101821034|selenocysteine insertion sequence-binding protein 2	gi|50510425|dbj|BAD32198.1|	0	mKIAA0256 protein [Mus musculus]
mmu-miR-3074-5p	NM_011125	6mer	NA	-25.69	163	Pltp	-	K08761|1|0.0|867|mmu:18830|phospholipid transfer protein	gi|6755112|ref|NP_035255.1|	0	phospholipid transfer protein precursor [Mus musculus]
mmu-miR-3074-5p	NM_010586	6mer	NA	-45.95	310	Itpr2	-	K04959|1|0.0|5010|mmu:16439|inositol 1,4,5-triphosphate receptor type 2	gi|60592758|ref|NP_034716.1|	0	inositol 1,4,5-trisphosphate receptor type 2 isoform 2 [Mus musculus]
mmu-miR-3074-5p	NM_053185	6mer	NA	-21.33	160	Col4a6	-	K06237|1|0.0|2297|mmu:94216|collagen, type IV, alpha	gi|176866126|ref|NP_444415.2|	0	collagen alpha-6(IV) chain precursor [Mus musculus]
mmu-miR-3074-5p	NM_007396	7mer-1a	NA	-20.17	145	Acvr2a	-	K04670|1|0.0|966|ocu:100008631|activin receptor type-2A [EC:2.7.11.30]	gi|281353901|gb|EFB29485.1|	0	hypothetical protein PANDA_012344, partial [Ailuropoda melanoleuca]
mmu-miR-3074-5p	NM_023215	6mer	NA	-21.03	146	Chtop	-	-	gi|18027816|gb|AAL55869.1|AF318362_1	4.8626e-31	unknown [Homo sapiens]
mmu-miR-3074-5p	NM_001033342	6mer	NA	-47.39	303	Cdc42bpg	-	K16307|1|0.0|2761|mmu:240505|serine/threonine-protein kinase MRCK [EC:2.7.11.1]	-	-	-
mmu-miR-3074-5p	NM_013657	6mer	NA	-44.87	308	Sema3c	-	K06840|1|0.0|1545|mmu:20348|semaphorin 3	gi|672048614|ref|XP_008760868.1|	0	PREDICTED: semaphorin-3C isoform X2 [Rattus norvegicus]
mmu-miR-3074-5p	NM_001102405	7mer-1a	NA	-20.18	143	Acp5	-	K14379|1|0.0|637|rno:100911394|tartrate-resistant acid phosphatase type 5 [EC:3.1.3.2]	gi|6680624|ref|NP_031414.1|	1.95666e-180	tartrate-resistant acid phosphatase type 5 precursor [Mus musculus]
mmu-miR-3074-5p	NM_001253905	7mer-m8	NA	-22.85	150	Ncor2	-	K06065|1|0.0|3390|mmu:20602|nuclear receptor co-repressor 2	gi|359806952|ref|NP_001240834.1|	0	nuclear receptor corepressor 2 isoform 3 [Mus musculus]
mmu-miR-3074-5p	NM_172596	7mer-m8	NA	-22.42	156	Sec24c	-	K14007|1|0.0|1907|rno:685144|protein transport protein SEC24	gi|269954698|ref|NP_766184.2|	0	protein transport protein Sec24C isoform 1 [Mus musculus]
mmu-miR-3074-5p	NM_010418	7mer-m8	NA	-21.18	154	Herc2	-	K10595|1|0.0|8825|mmu:15204|E3 ubiquitin-protein ligase HERC2 [EC:2.3.2.26]	-	-	-
mmu-miR-3074-5p	NM_001037756	8mer-1a	NA	-22.04	151	Brms1l	-	K19196|1|1e-164|582|mmu:52592|breast cancer metastasis-suppressor 1 and related proteins	gi|148704772|gb|EDL36719.1|	7.31267e-177	mCG22342, isoform CRA_c, partial [Mus musculus]
mmu-miR-3074-5p	NM_001290639	6mer	NA	-26.82	157	Dab2ip	-	K19901|1|0.0|1863|mmu:69601|disabled homolog 2-interacting protein	gi|594591605|ref|NP_001277569.1|	0	disabled homolog 2-interacting protein isoform 5 [Mus musculus]
mmu-miR-3074-5p	NM_139307	7mer-m8	NA	-21.03	151	Vasn	-	K16351|1|1e-18|98.2|sko:100378039|netrin-G2 ligand!K13023|2|7e-15|85.9|bfo:BRAFLDRAFT_89744|carboxypeptidase N regulatory subunit!K06838|3|9e-15|85.5|umr:103658831|slit 1	gi|31981693|ref|NP_647468.2|	0	vasorin precursor [Mus musculus]
mmu-miR-3074-5p	NM_172597	7mer-1a	NA	-22.8	157	Txndc16	-	K18042|1|0.0|743|mgp:100543409|serine/threonine/tyrosine-interacting protein!K08056|2|6e-09|66.6|xtr:394954|protein disulfide isomerase family A, member 3 [EC:5.3.4.1]	gi|148688739|gb|EDL20686.1|	0	RIKEN cDNA 5730420B22, isoform CRA_a, partial [Mus musculus]
mmu-miR-3074-5p	NM_001164717	8mer-1a	NA	-67.93	458	Sh3pxd2a	-	K08011|1|6e-55|220|ocu:100008803|neutrophil cytosolic factor 1	gi|260436841|ref|NP_001158189.1|	0	SH3 and PX domain-containing protein 2A isoform 2 [Mus musculus]
mmu-miR-3074-5p	NM_001205343	6mer	NA	-26.03	155	Papln	-	K08621|1|8e-99|365|gga:427160|a disintegrin and metalloproteinase with thrombospondin motifs 6 [EC:3.4.24.-]	gi|329299032|ref|NP_001192272.1|	0	papilin isoform 1 precursor [Mus musculus]
mmu-miR-3074-5p	NM_010296	7mer-1a	NA	-27.52	169	Gli1	-	K16797|1|0.0|1957|mmu:14632|zinc finger protein GLI1	gi|90186273|ref|NP_034426.2|	0	zinc finger protein GLI1 [Mus musculus]
mmu-miR-3074-5p	NM_153135	7mer-m8	NA	-22.04	152	Unc5d	-	K07521|1|0.0|1887|mmu:210801|netrin receptor unc-5	gi|23346575|ref|NP_694775.1|	0	netrin receptor UNC5D precursor [Mus musculus]
mmu-miR-3074-5p	NM_033595	7mer-m8	NA	-20.87	154	Pcdhga12	-	K16495|1|0.0|1646|mmu:93724|protocadherin gamma subfamily A	gi|18087775|ref|NP_291073.1|	0	protocadherin gamma subfamily A, 12 [Mus musculus]
mmu-miR-3074-5p	NM_148948	6mer	NA	-42.53	309	Dicer1	-	K11592|1|0.0|3661|mmu:192119|endoribonuclease Dicer [EC:3.1.26.-]	gi|148686840|gb|EDL18787.1|	0	Dicer1, Dcr-1 homolog (Drosophila), isoform CRA_a, partial [Mus musculus]
mmu-miR-3074-5p	NM_026343	7mer-m8	NA	-20.51	154	Stx17	-	K08491|1|3e-116|423|mmu:67727|syntaxin 17	gi|84579893|ref|NP_080619.2|	3.02278e-115	syntaxin-17 [Mus musculus]
mmu-miR-3074-5p	NM_009763	7mer-m8	NA	-32.97	169	Bst1	-	K18152|1|3e-155|551|mmu:12182|ADP-ribosyl cyclase 2 [EC:3.2.2.6 2.4.99.20]	gi|134288869|ref|NP_033893.2|	2.67422e-154	ADP-ribosyl cyclase/cyclic ADP-ribose hydrolase 2 precursor [Mus musculus]
mmu-miR-3074-5p	NM_030266	6mer	NA	-23.9	167	Inpp4a	-	K01109|1|0.0|1770|mmu:269180|inositol polyphosphate-4-phosphatase [EC:3.1.3.66]	-	-	-
mmu-miR-3074-5p	NM_001082483	6mer	NA	-24.35	167	Efr3b	-	-	-	-	-
mmu-miR-3074-5p	NM_001164081	6mer	NA	-21.85	161	Timeless	-	K03155|1|0.0|1900|mmu:21853|timeless	gi|568967418|ref|XP_006513643.1|	0	PREDICTED: protein timeless homolog isoform X2 [Mus musculus]
mmu-miR-3074-5p	NM_178607	6mer	NA	-21.57	149	Rnf24	-	K15699|1|3e-42|177|gja:107115368|RING finger protein 122	gi|625190305|ref|XP_003499068.2|	3.86015e-83	PREDICTED: RING finger protein 24 [Cricetulus griseus]
mmu-miR-3074-5p	NM_018788	6mer	NA	-23.62	154	Extl3	-	K02370|1|0.0|1857|mmu:54616|alpha-1,4-N-acetylglucosaminyltransferase EXTL3 [EC:2.4.1.223 2.4.1.224]	gi|60360330|dbj|BAD90409.1|	0	mKIAA0519 protein [Mus musculus]
mmu-miR-3074-5p	NM_173731	7mer-m8	NA	-21.36	145	Hmgcll1	-	K01640|1|0.0|684|mmu:208982|hydroxymethylglutaryl-CoA lyase [EC:4.1.3.4]	gi|33239379|ref|NP_776092.1|	0	3-hydroxymethyl-3-methylglutaryl-CoA lyase, cytoplasmic [Mus musculus]
mmu-miR-3074-5p	NM_025833	7mer-1a	NA	-20.53	153	Baiap2l1	-	K20127|1|0.0|1031|mmu:66898|BAI1-associated protein 2-like protein	gi|21313234|ref|NP_080109.1|	0	brain-specific angiogenesis inhibitor 1-associated protein 2-like protein 1 [Mus musculus]
mmu-miR-3074-5p	NM_001253817	6mer	NA	-22.06	158	Tmem184b	-	K14360|1|6e-12|76.3|sko:100372211|organic solute transporter subunit alpha	gi|148672706|gb|EDL04653.1|	0	RIKEN cDNA 4732495E13, isoform CRA_b, partial [Mus musculus]
mmu-miR-3074-5p	NM_133721	7mer-1a	NA	-26.59	159	Itga9	-	K06585|1|0.0|1984|mmu:104099|integrin alpha 9	gi|148677301|gb|EDL09248.1|	0	integrin alpha 9, partial [Mus musculus]
mmu-miR-3074-5p	NM_001033281	6mer	NA	-21.44	163	Prdm6	-	K16459|1|3e-65|253|oaa:100076110|centrosomal protein CEP120!K04462|2|5e-31|139|myd:102766636|ecotropic virus integration site 1 protein	-	-	-
mmu-miR-3074-5p	NM_182993	7mer-1a	NA	-23.57	149	Slc17a7	-	K12302|1|0.0|1050|rno:116638|MFS transporter, ACS family, solute carrier family 17 (sodium-dependent inorganic phosphate cotransporter), member 6/7/8	gi|218156282|ref|NP_892038.2|	0	vesicular glutamate transporter 1 [Mus musculus]
mmu-miR-3074-5p	NM_001033382	6mer	NA	-22.09	156	Cacna2d4	-	K04861|1|0.0|2175|mmu:319734|voltage-dependent calcium channel alpha-2/delta-4	gi|124517718|ref|NP_001028554.2|	0	voltage-dependent calcium channel subunit alpha-2/delta-4 [Mus musculus]
mmu-miR-3074-5p	NM_008445	8mer-1a	NA	-24.59	153	Kif3c	-	K20197|1|0.0|1297|mmu:16570|kinesin family member 3C	-	-	-
mmu-miR-3074-5p	NM_030733	7mer-m8	NA	-21.16	148	Gpr63	-	K04321|1|0.0|810|mmu:81006|G protein-coupled receptor 63	gi|31542912|ref|NP_109658.2|	0	probable G-protein coupled receptor 63 [Mus musculus]
mmu-miR-3074-5p	NM_144825	8mer-1a	NA	-43.87	304	Taok1	-	K04429|1|0.0|1827|mmu:216965|thousand and one amino acid protein kinase [EC:2.7.11.1]	gi|124358959|ref|NP_659074.2|	0	serine/threonine-protein kinase TAO1 [Mus musculus]
mmu-miR-3074-5p	NM_025411	7mer-m8	NA	-24.77	158	Pithd1	-	-	-	-	-
mmu-miR-3074-5p	NM_001271353	6mer	NA	-20.75	148	Cbs	-	K01697|1|0.0|1064|mmu:12411|cystathionine beta-synthase [EC:4.2.1.22]	gi|148708402|gb|EDL40349.1|	0	cystathionine beta-synthase, isoform CRA_c, partial [Mus musculus]
mmu-miR-3074-5p	NM_028032	6mer	NA	-23.42	170	Ppp2r2a	-	K04354|1|0.0|890|tup:102488546|serine/threonine-protein phosphatase 2A regulatory subunit B	gi|60360266|dbj|BAD90377.1|	0	mKIAA4213 protein [Mus musculus]
mmu-miR-3074-5p	NM_133798	7mer-m8	NA	-44.48	310	Exd2	-	K10900|1|7e-13|79.3|dre:569495|werner syndrome ATP-dependent helicase [EC:3.6.4.12]	gi|237681098|ref|NP_598559.2|	0	exonuclease 3'-5' domain-containing protein 2 [Mus musculus]
mmu-miR-3074-5p	NM_027351	7mer-m8	NA	-20.49	148	Ppil3	-	K12734|1|2e-92|340|mmu:70225|peptidyl-prolyl cis-trans isomerase-like 3 [EC:5.2.1.8]	gi|148667663|gb|EDL00080.1|	1.84391e-99	peptidylprolyl isomerase (cyclophilin)-like 3, isoform CRA_c, partial [Mus musculus]
mmu-miR-3074-5p	NM_001080930	7mer-m8	NA	-24.24	152	Atxn1l	-	K14718|1|1e-24|119|bfo:BRAFLDRAFT_68432|solute carrier family 39 (zinc transporter), member 12	gi|124286823|ref|NP_001074399.1|	0	ataxin-1-like [Mus musculus]
mmu-miR-3074-5p	NM_001081103	7mer-1a	NA	-24.1	147	Stim2	-	K18196|1|0.0|1236|mmu:116873|stromal interaction molecule 2	gi|187950829|gb|AAI37882.1|	0	Stim2 protein [Mus musculus]
mmu-miR-3074-5p	NM_029742	8mer-1a	NA	-43.4	308	Klhdc10	-	K20285|1|4e-17|94.4|sko:100373945|Rab9 effector protein with kelch motifs!K14966|5|4e-14|84.3|acs:100563537|host cell factor	-	-	-
mmu-miR-3074-5p	NM_001009818	6mer	NA	-21.78	152	2022-09-11	-	K16939|1|0.0|712|lve:103070367|septin 6/8/11	gi|57634518|ref|NP_001009818.1|	0	septin-11 isoform 3 [Mus musculus]
mmu-miR-3074-5p	NM_178641	8mer-1a	NA	-21.75	155	Inpp5f	-	K20279|1|5e-46|189|acs:100567389|synaptojanin [EC:3.1.3.36]	gi|37360162|dbj|BAC98059.1|	0	mKIAA0966 protein [Mus musculus]
mmu-miR-3074-5p	NM_027770	6mer	NA	-21.14	151	Col24a1	-	K19721|1|0.0|2288|mmu:71355|collagen, type V/XI/XXIV/XXVII, alpha	-	-	-
mmu-miR-3074-5p	NM_001081387	6mer	NA	-20.85	164	Ctcfl	-	K09228|1|1e-63|247|sko:100378762|KRAB domain-containing zinc finger protein	-	-	-
mmu-miR-3074-5p	NM_022408	6mer	NA	-21.23	148	Dgcr14	-	K13118|1|0.0|718|mmu:27886|protein DGCR14	gi|148665077|gb|EDK97493.1|	0	expressed sequence 2 embryonic lethal, isoform CRA_b, partial [Mus musculus]
mmu-miR-3074-5p	NM_001164223	6mer	NA	-20.34	156	Rpa1	-	K07466|1|0.0|1138|mmu:68275|replication factor A1	gi|255982530|ref|NP_001157695.1|	0	replication protein A 70 kDa DNA-binding subunit isoform 1 [Mus musculus]
mmu-miR-3074-5p	NM_001177940	7mer-1a	NA	-25.89	166	Eda	-	K05480|1|1e-106|391|mmu:13607|ectodysplasin-A	-	-	-
mmu-miR-3074-5p	NM_011904	6mer	NA	-20.69	147	Tll2	-	K13047|1|0.0|2071|mmu:24087|tolloid-like protein 2 [EC:3.4.24.-]	gi|6755807|ref|NP_036034.1|	0	tolloid-like protein 2 precursor [Mus musculus]
mmu-miR-3074-5p	NM_021416	6mer	NA	-45.74	308	Fam184b	-	K16808|1|3e-20|103|pale:102891874|nuclear mitotic apparatus protein 1	gi|188219653|ref|NP_067391.3|	0	protein FAM184B [Mus musculus]
mmu-miR-3074-5p	NM_009867	7mer-m8	NA	-22.21	142	Cdh4	-	K06797|1|0.0|1649|mmu:12561|cadherin 4, type 1, R-cadherin	-	-	-
mmu-miR-3074-5p	NM_001170643	8mer-1a	NA	-25.79	174	Rnf144b	-	K11975|1|2e-178|629|mmu:218215|E3 ubiquitin-protein ligase RNF144 [EC:2.3.2.27]	gi|282165743|ref|NP_666154.3|	2.14477e-177	E3 ubiquitin-protein ligase RNF144B [Mus musculus]
mmu-miR-3074-5p	NM_057172	7mer-1a	NA	-20.63	155	Fubp1	-	K13210|1|0.0|823|mmu:51886|far upstream element-binding protein	gi|194377024|dbj|BAG63073.1|	0	unnamed protein product [Homo sapiens]
mmu-miR-3074-5p	NM_009472	7mer-1a	NA	-20.31	152	Unc5c	-	K07521|1|0.0|1821|mmu:22253|netrin receptor unc-5	gi|148680122|gb|EDL12069.1|	0	unc-5 homolog C (C. elegans), isoform CRA_b, partial [Mus musculus]
mmu-miR-3074-5p	NM_019578	6mer	NA	-27.09	156	Extl1	-	K02368|1|0.0|1326|mmu:56219|alpha-1,4-N-acetylglucosaminyltransferase EXTL1 [EC:2.4.1.224]	gi|172072650|ref|NP_062524.2|	0	exostosin-like 1 [Mus musculus]
mmu-miR-3074-5p	NM_001134461	7mer-1a	NA	-22.79	154	Prickle2	-	K04511|1|0.0|1588|mmu:243548|prickle	gi|755516743|ref|XP_011239654.1|	0	PREDICTED: prickle-like protein 2 isoform X2 [Mus musculus]
mmu-miR-3074-5p	NM_030725	7mer-m8	NA	-23.62	145	Syt13	-	K19913|1|0.0|703|mmu:80976|synaptotagmin-13	gi|14140242|ref|NP_109650.1|	0	synaptotagmin-13 [Mus musculus]
mmu-miR-3074-5p	NM_145833	6mer	NA	-23.3	166	Lin28a	-	K18754|1|9e-106|387|mmu:83557|protein lin-28	gi|22003878|ref|NP_665832.1|	8.10244e-105	protein lin-28 homolog A [Mus musculus]
mmu-miR-3074-5p	NM_001291195	7mer-m8	NA	-21.27	147	Mef2a	-	K09260|1|0.0|770|mmu:17258|MADS-box transcription enhancer factor 2A	gi|600971656|ref|NP_001278124.1|	0	myocyte-specific enhancer factor 2A isoform c [Mus musculus]
mmu-miR-3074-5p	NM_009433	7mer-1a	NA	-23.24	154	Tspyl1	-	K11284|1|0.0|721|mmu:22110|TSPY-like 1	gi|6678445|ref|NP_033459.1|	0	testis-specific Y-encoded-like protein 1 [Mus musculus]
mmu-miR-3074-5p	NM_015826	6mer	NA	-22.6	147	Dmrt1	-	K19488|1|6e-134|480|mmu:50796|doublesex- and mab-3-related transcription factor 1	gi|6466208|gb|AAF12826.1|AF202778_1	5.5387e-133	doublesex and mab-3 related transcription factor 1 [Mus musculus]
mmu-miR-3074-5p	NM_029934	7mer-m8	NA	-23.79	144	Mboat7	-	K13516|1|0.0|862|mmu:77582|lysophospholipid acyltransferase 7 [EC:2.3.1.-]	gi|31542014|ref|NP_084210.2|	0	lysophospholipid acyltransferase 7 [Mus musculus]
mmu-miR-3074-5p	NM_007734	7mer-1a	NA	-24.38	150	Col4a3	-	K06237|1|0.0|1160|mmu:12828|collagen, type IV, alpha	gi|145699101|ref|NP_031760.2|	0	collagen alpha-3(IV) chain precursor [Mus musculus]
mmu-miR-3074-5p	NM_176971	6mer	NA	-22.65	151	Rab9b	-	K07900|1|8e-114|414|mmu:319642|Ras-related protein Rab-9B	gi|28892801|ref|NP_795945.1|	6.76164e-113	ras-related protein Rab-9B [Mus musculus]
mmu-miR-3074-5p	NM_008115	6mer	NA	-20.47	146	Gfra2	-	K19895|1|3e-120|436|cmk:103188960|GDNF family receptor alpha 1	gi|84662783|ref|NP_032141.2|	0	GDNF family receptor alpha-2 isoform 1 precursor [Mus musculus]
mmu-miR-3074-5p	NM_027016	8mer-1a	NA	-24.23	163	Sec62	-	K12275|1|2e-84|317|mmu:69276|translocation protein SEC62	gi|39930429|ref|NP_081292.1|	1.55444e-83	translocation protein SEC62 [Mus musculus]
mmu-miR-3074-5p	NM_029537	6mer	NA	-20.77	147	Tmem98	-	-	gi|148683700|gb|EDL15647.1|	1.18721e-124	transmembrane protein 98, isoform CRA_a, partial [Mus musculus]
mmu-miR-3074-5p	NM_011028	6mer	NA	-23.64	155	P2rx6	-	K05221|1|0.0|797|mmu:18440|P2X purinoceptor 6	gi|227116251|ref|NP_035158.2|	0	P2X purinoceptor 6 isoform 1 [Mus musculus]
mmu-miR-3074-5p	NM_172903	7mer-m8	NA	-21.1	151	Man2a2	-	K01231|1|0.0|2275|mmu:140481|alpha-mannosidase II [EC:3.2.1.114]	gi|326937500|ref|NP_766491.2|	0	alpha-mannosidase 2x [Mus musculus]
mmu-miR-3074-5p	NM_145857	6mer	NA	-25.07	155	Nod2	-	K10165|1|0.0|1827|mmu:257632|nucleotide-binding oligomerization domain-containing protein 2	gi|29427819|sp|Q8K3Z0.1|NOD2_MOUSE	0	RecName: Full=Nucleotide-binding oligomerization domain-containing protein 2; AltName: Full=Caspase recruitment domain-containing protein 15
mmu-miR-3074-5p	NM_008237	7mer-m8	NA	-21.59	144	Hes3	-	K09088|1|4e-83|311|mmu:15207|hairy and enhancer of split 3	gi|148682985|gb|EDL14932.1|	5.6667e-85	hairy and enhancer of split 3 (Drosophila) [Mus musculus]
mmu-miR-3074-5p	NM_130886	6mer	NA	-22.27	153	Card14	-	K07367|1|7e-52|209|mze:101473150|caspase recruitment domain-containing protein 11	gi|18700028|ref|NP_570956.1|	0	caspase recruitment domain-containing protein 14 [Mus musculus]
mmu-miR-3074-5p	NM_029850	6mer	NA	-20.54	146	Bcl7a	-	-	gi|148687692|gb|EDL19639.1|	9.63928e-91	B-cell CLL/lymphoma 7A, isoform CRA_a, partial [Mus musculus]
mmu-miR-3074-5p	NM_001002897	7mer-1a	NA	-23.99	149	Atg9b	-	K17907|1|0.0|1412|mmu:213948|autophagy-related protein 9	gi|146219845|ref|NP_001002897.2|	0	autophagy-related protein 9B [Mus musculus]
mmu-miR-3074-5p	NM_001025612	7mer-1a	NA	-21.57	147	Snx22	-	K17941|1|5e-111|404|mmu:382083|sorting nexin-22/24	gi|148694166|gb|EDL26113.1|	4.19637e-116	sorting nexin 22, isoform CRA_a, partial [Mus musculus]
mmu-miR-3074-5p	NM_001109657	7mer-1a	NA	-22.44	150	Gas7	-	K18618|1|0.0|715|mmu:14457|growth arrest-specific protein 7	gi|12643779|sp|Q60780.1|GAS7_MOUSE	0	RecName: Full=Growth arrest-specific protein 7; Short=GAS-7
mmu-miR-3074-5p	NR_037970	7mer-m8	NA	-21.5	152	Brd2	-	K08871|1|0.0|1004|mmu:14312|bromodomain-containing protein 2	gi|71067345|ref|NP_034368.2|	0	bromodomain-containing protein 2 [Mus musculus]
mmu-miR-3074-5p	NM_009928	7mer-m8	NA	-20.3	162	Col15a1	-	K08135|1|0.0|1908|mmu:12819|collagen, type XV, alpha	gi|134288882|ref|NP_034058.2|	0	collagen alpha-1(XV) chain precursor [Mus musculus]
mmu-miR-3074-5p	NM_010628	6mer	NA	-45.97	312	Kif9	-	K10397|1|0.0|1425|mmu:16578|kinesin family member 6/9	gi|568963467|ref|XP_006512005.1|	0	PREDICTED: kinesin-like protein KIF9 isoform X3 [Mus musculus]
mmu-miR-3074-5p	NM_001291155	7mer-m8	NA	-22.41	159	Tomm34	-	K17766|1|2e-135|485|mmu:67145|mitochondrial import receptor subunit TOM34	gi|599044572|ref|NP_001278084.1|	1.43009e-134	mitochondrial import receptor subunit TOM34 isoform a [Mus musculus]
mmu-miR-3074-5p	NM_001164057	8mer-1a	NA	-22.33	145	Pola2	-	K02321|1|0.0|955|mmu:18969|DNA polymerase alpha subunit B	gi|148701242|gb|EDL33189.1|	0	polymerase (DNA directed), alpha 2, isoform CRA_b, partial [Mus musculus]
mmu-miR-3074-5p	NM_001291104	7mer-m8	NA	-21.44	162	Fgf11	-	K04358|1|3e-104|382|mmu:14166|fibroblast growth factor	gi|597955323|ref|NP_001278033.1|	7.1028e-108	fibroblast growth factor 11 isoform 2 [Mus musculus]
mmu-miR-3074-5p	NM_011323	8mer-1a	NA	-22.36	149	Scn8a	-	K04840|1|0.0|3398|mmu:20273|voltage-gated sodium channel type VIII alpha	-	-	-
mmu-miR-3074-5p	NM_001080706	6mer	NA	-22.64	162	Btaf1	-	K15192|1|0.0|3444|mmu:107182|TATA-binding protein-associated factor [EC:3.6.4.-]	-	-	-
mmu-miR-3074-5p	NM_027588	6mer	NA	-21.19	152	Nt5c1b	-	K01081|1|0.0|1092|mmu:70881|5'-nucleotidase [EC:3.1.3.5]	-	-	-
mmu-miR-3074-5p	NM_172289	6mer	NA	-20.11	145	Slc36a4	-	K14209|1|0.0|992|mmu:234967|solute carrier family 36 (proton-coupled amino acid transporter)	gi|31982042|ref|NP_758493.2|	0	proton-coupled amino acid transporter 4 [Mus musculus]
mmu-miR-3074-5p	NM_029352	6mer	NA	-23.1	152	Dusp9	-	K18498|1|5e-142|508|mmu:75590|dual specificity phosphatase 9 [EC:3.1.3.16 3.1.3.48]	gi|148697947|gb|EDL29894.1|	4.03801e-141	dual specificity phosphatase 9, isoform CRA_c [Mus musculus]
mmu-miR-3074-5p	NM_001081071	7mer-1a	NA	-25.28	163	Lclat1	-	K13513|1|0.0|786|mmu:225010|lysocardiolipin and lysophospholipid acyltransferase [EC:2.3.1.- 2.3.1.51]	gi|124486722|ref|NP_001074540.1|	0	lysocardiolipin acyltransferase 1 [Mus musculus]
mmu-miR-3074-5p	NM_145433	7mer-m8	NA	-22.26	150	Mrm1	-	K15507|1|4e-157|558|mmu:217038|21S rRNA (GM2251-2'-O)-methyltransferase [EC:2.1.1.-]	gi|148683794|gb|EDL15741.1|	1.16084e-179	mitochondrial rRNA methyltransferase 1 homolog (S. cerevisiae), partial [Mus musculus]
mmu-miR-3074-5p	NM_001286182	7mer-1a	NA	-24.4	152	Lox	-	K00277|1|0.0|736|mmu:16948|protein-lysine 6-oxidase [EC:1.4.3.13]	gi|74192826|dbj|BAE34923.1|	0	unnamed protein product [Mus musculus]
mmu-miR-3074-5p	NM_181325	7mer-1a	NA	-48.13	327	Slc25a15	-	K15101|1|1e-163|580|mmu:18408|solute carrier family 25 (mitochondrial ornithine transporter) member 2/15	gi|880971033|ref|XP_012981844.1|	1.94928e-167	PREDICTED: mitochondrial ornithine transporter 1 isoform X1 [Mesocricetus auratus]
mmu-miR-3074-5p	NM_009223	7mer-m8	NA	-20.53	144	Snn	-	-	gi|795445199|ref|XP_011885944.1|	3.59779e-32	PREDICTED: stannin [Cercocebus atys]
mmu-miR-3074-5p	NM_025416	6mer	NA	-23.34	160	Them5	-	K16339|1|5e-44|181|asn:102388555|thioesterase superfamily member 4	gi|21539589|ref|NP_079692.1|	1.64373e-132	acyl-coenzyme A thioesterase THEM5 [Mus musculus]
mmu-miR-3074-5p	NM_001081094	7mer-m8	NA	-21.76	151	Znhit6	-	-	gi|124487366|ref|NP_001074563.1|	0	box C/D snoRNA protein 1 [Mus musculus]
mmu-miR-3074-5p	NM_001081152	8mer-1a	NA	-23.34	171	Npat	-	K11321|1|8e-06|57.0|tad:TRIADDRAFT_58588|bromodomain-containing protein 8	gi|148693850|gb|EDL25797.1|	0	mCG5643, isoform CRA_a, partial [Mus musculus]
mmu-miR-3074-5p	NM_001081362	7mer-m8	NA	-46.12	321	Trrap	-	K08874|1|0.0|7158|mmu:100683|transformation/transcription domain-associated protein	gi|124486949|ref|NP_001074831.1|	0	transformation/transcription domain-associated protein [Mus musculus]
mmu-miR-3074-5p	NM_001001980	7mer-m8	NA	-26.59	152	Limch1	-	K06084|1|7e-78|296|ptr:452604|F-box protein 20	gi|134053896|ref|NP_001001980.2|	0	LIM and calponin homology domains-containing protein 1 isoform 1 [Mus musculus]
mmu-miR-3074-5p	NM_199068	6mer	NA	-20.86	152	Foxk1	-	K09404|1|0.0|1056|mmu:17425|forkhead box protein K	gi|82546826|ref|NP_951031.2|	0	forkhead box protein K1 [Mus musculus]
mmu-miR-3074-5p	NM_153582	7mer-m8	NA	-21.41	151	Cmtm4	-	-	gi|27312023|ref|NP_705810.2|	1.46636e-104	CKLF-like MARVEL transmembrane domain-containing protein 4 [Mus musculus]
mmu-miR-3074-5p	NM_001033167	7mer-1a	NA	-20.87	148	Slc22a23	-	K08215|1|0.0|1262|mmu:73102|MFS transporter, OCT family, solute carrier family 22 (organic anion transporter), member 23	gi|85701678|ref|NP_001028339.1|	0	solute carrier family 22 member 23 [Mus musculus]
mmu-miR-3074-5p	NM_033574	7mer-m8	NA	-20.87	154	Pcdhgb1	-	K16496|1|0.0|1711|mmu:93699|protocadherin gamma subfamily B	gi|148747543|ref|NP_291052.3|	0	protocadherin gamma-B1 precursor [Mus musculus]
mmu-miR-3074-5p	NM_001110251	6mer	NA	-20.68	153	Hmbs	-	K01749|1|0.0|684|mmu:15288|hydroxymethylbilane synthase [EC:2.5.1.61]	gi|387506|gb|AAA39890.1|	0	porphobilinogen deaminase (housekeeping) [Mus musculus]
mmu-miR-3074-5p	NM_025770	6mer	NA	-20.46	150	Atg10	-	K17888|1|6e-114|413|mmu:66795|ubiquitin-like-conjugating enzyme ATG10, animal type	gi|114158679|ref|NP_080046.3|	5.43517e-113	ubiquitin-like-conjugating enzyme ATG10 [Mus musculus]
mmu-miR-3074-5p	NM_177367	7mer-m8	NA	-20.8	154	Gemin4	-	K13132|1|0.0|2123|mmu:276919|gem associated protein 4	gi|262331526|ref|NP_796341.2|	0	gem-associated protein 4 [Mus musculus]
mmu-miR-3074-5p	NM_023764	7mer-m8	NA	-20.65	147	Tollip	-	K05402|1|1e-124|451|mmu:54473|toll-interacting protein	gi|13591860|ref|NP_076253.1|	8.36672e-124	toll-interacting protein [Mus musculus]
mmu-miR-3074-5p	NM_010568	7mer-m8	NA	-20.3	150	Insr	-	K04527|1|0.0|2726|mmu:16337|insulin receptor [EC:2.7.10.1]	gi|157057178|ref|NP_034698.2|	0	insulin receptor precursor [Mus musculus]
mmu-miR-3074-5p	NM_145530	7mer-1a	NA	-20.93	154	Rhov	-	K07866|1|2e-131|472|rno:171581|Ras homolog gene family, member V	gi|755499336|ref|XP_011237767.1|	1.99868e-134	PREDICTED: rho-related GTP-binding protein RhoV isoform X1 [Mus musculus]
mmu-miR-3074-5p	NM_133664	6mer	NA	-24.46	156	Lad1	-	K04573|1|2e-13|81.3|fab:101815677|neurofilament medium polypeptide (neurofilament 3)!K04574|4|2e-13|81.3|mcf:102145883|neurofilament heavy polypeptide	gi|31981555|ref|NP_598425.2|	0	ladinin-1 [Mus musculus]
mmu-miR-3074-5p	NM_010472	8mer-1a	NA	-28.51	166	Agfg1	-	K15044|1|0.0|799|mmu:15463|Arf-GAP domain and FG repeats-containing protein 1	gi|33563260|ref|NP_034602.1|	0	arf-GAP domain and FG repeat-containing protein 1 isoform 1 [Mus musculus]
mmu-miR-3074-5p	NM_172468	8mer-1a	NA	-20.84	155	Snx30	-	K17921|1|0.0|813|mmu:209131|sorting nexin-7/30	-	-	-
mmu-miR-3074-5p	NM_009782	7mer-1a	NA	-24.11	154	Cacna1e	-	K04852|1|0.0|3789|mmu:12290|voltage-dependent calcium channel R type alpha-1E	gi|568908063|ref|XP_006529162.1|	0	PREDICTED: voltage-dependent R-type calcium channel subunit alpha-1E isoform X10 [Mus musculus]
mmu-miR-3074-5p	NM_173757	6mer	NA	-21.8	147	Mrps27	-	K17406|1|0.0|743|mmu:218506|small subunit ribosomal protein S27	gi|50980303|ref|NP_776118.2|	0	28S ribosomal protein S27, mitochondrial [Mus musculus]
mmu-miR-3074-5p	NM_144812	6mer	NA	-24.86	157	Tnrc6b	-	K18412|1|0.0|2979|mmu:213988|trinucleotide repeat-containing gene 6 protein	gi|67782332|ref|NP_659061.2|	0	trinucleotide repeat-containing gene 6B protein isoform 1 [Mus musculus]
mmu-miR-3074-5p	NM_001276359	7mer-m8	NA	-21.48	152	Camsap1	-	K17493|1|0.0|2912|mmu:227634|calmodulin-regulated spectrin-associated protein	gi|444741718|ref|NP_001263288.1|	0	calmodulin-regulated spectrin-associated protein 1 isoform 1 [Mus musculus]
mmu-miR-3074-5p	NM_013891	6mer	NA	-20.1	155	Spdef	-	K09442|1|0.0|681|mmu:30051|SAM pointed domain-containing ETS transcription factor	gi|148690600|gb|EDL22547.1|	0	SAM pointed domain containing ets transcription factor, isoform CRA_a, partial [Mus musculus]
mmu-miR-3074-5p	NM_001113464	7mer-m8	NA	-22.34	149	Tec	-	K07364|1|0.0|1217|mmu:21682|tyrosine-protein kinase Tec [EC:2.7.10.2]	gi|537259590|gb|ERE89741.1|	0	tyrosine-protein kinase Tec [Cricetulus griseus]
mmu-miR-3074-5p	NM_001039484	7mer-1a	NA	-22.17	163	Kcnj10	-	K05003|1|0.0|717|mmu:16513|potassium inwardly-rectifying channel subfamily J member 10	gi|71534081|gb|AAH99932.1|	0	Kcnj10 protein, partial [Mus musculus]
mmu-miR-3074-5p	NM_001038627	7mer-m8	NA	-21.78	144	Smurf1	-	K04678|1|0.0|1495|mmu:75788|E3 ubiquitin ligase SMURF1/2 [EC:2.3.2.26]	gi|87044890|ref|NP_001033716.1|	0	E3 ubiquitin-protein ligase SMURF1 isoform 1 [Mus musculus]
mmu-miR-3074-5p	NM_026367	6mer	NA	-25	167	Gpatch2	-	K17569|1|0.0|904|mmu:67769|G patch domain-containing protein 2	gi|148681100|gb|EDL13047.1|	0	G patch domain containing 2, isoform CRA_c, partial [Mus musculus]
mmu-miR-3074-5p	NM_018750	7mer-m8	NA	-23.23	155	Rassf5	-	K08015|1|0.0|740|mmu:54354|Ras association domain-containing protein 5	-	-	-
mmu-miR-3074-5p	NM_172806	6mer	NA	-63.92	448	Btbd7	-	K10479|1|0.0|2057|mmu:238386|BTB/POZ domain-containing protein 7	gi|31044481|ref|NP_766394.2|	0	BTB/POZ domain-containing protein 7 [Mus musculus]
mmu-miR-3074-5p	NM_153800	6mer	NA	-22.54	144	Arhgap22	-	K07526|1|2e-27|127|tru:101075439|SLIT-ROBO Rho GTPase activating protein	gi|224967116|ref|NP_722495.3|	0	rho GTPase-activating protein 22 [Mus musculus]
mmu-miR-3074-5p	NM_029875	7mer-1a	NA	-21.19	155	Slc35e3	-	K15285|1|2e-168|595|mmu:215436|solute carrier family 35, member E3	gi|37497124|ref|NP_084151.2|	1.97654e-167	solute carrier family 35 member E3 [Mus musculus]
mmu-miR-3074-5p	NM_001013753	7mer-m8	NA	-22.12	152	Pcdh17	-	K16499|1|0.0|2170|mmu:219228|protocadherin delta 2	gi|554556611|ref|XP_005872735.1|	0	PREDICTED: protocadherin-17 isoform X3 [Myotis brandtii]
mmu-miR-3074-5p	NM_011986	7mer-m8	NA	-28.74	158	Ncdn	-	K09179|1|3e-06|57.4|mcc:100428085|transcription factor AP-2 epsilon	gi|172072590|ref|NP_036116.3|	0	neurochondrin [Mus musculus]
mmu-miR-3074-5p	NM_172526	6mer	NA	-44.95	304	Ttc24	-	K17759|1|5e-60|235|fpg:101922537|NAD(P)H-hydrate epimerase [EC:5.1.99.6]!K15837|3|7e-13|78.6|dwi:Dwil_GK11758|G-protein signaling modulator 2	gi|755503637|ref|XP_011238371.1|	0	PREDICTED: tetratricopeptide repeat protein 24 isoform X1 [Mus musculus]
mmu-miR-3074-5p	NM_028133	6mer	NA	-25.11	156	Egln3	-	K09592|1|5e-173|610|rno:54702|hypoxia-inducible factor prolyl hydroxylase [EC:1.14.11.29]	gi|149051230|gb|EDM03403.1|	5.17647e-173	rCG62399 [Rattus norvegicus]
mmu-miR-3074-5p	NM_030205	7mer-1a	NA	-21.06	153	Coro7	-	K18619|1|0.0|1694|mmu:78885|coronin-7	gi|148747331|ref|NP_084481.3|	0	coronin-7 [Mus musculus]
mmu-miR-3074-5p	NM_001136237	6mer	NA	-22.66	154	Slc39a5	-	K14711|1|0.0|756|mmu:72002|solute carrier family 39 (zinc transporter), member 5	gi|148692617|gb|EDL24564.1|	0	solute carrier family 39 (metal ion transporter), member 5, isoform CRA_b, partial [Mus musculus]
mmu-miR-3074-5p	NM_001081161	6mer	NA	-24.12	162	Fam171a1	-	K06476|1|2e-19|101|fpg:101913845|integrin alpha 2B!K06824|2|6e-06|56.6|bfo:BRAFLDRAFT_123314|nephronectin	-	-	-
mmu-miR-3074-5p	NM_028384	7mer-1a	NA	-20.02	145	Ccdc13	-	K10352|1|1e-13|81.3|mze:101475480|myosin heavy chain	gi|304555596|ref|NP_082660.1|	0	coiled-coil domain-containing protein 13 [Mus musculus]
mmu-miR-3074-5p	NM_183289	8mer-1a	NA	-25.09	159	Tcerg1l	-	K12824|1|2e-167|592|mdo:100019671|transcription elongation regulator 1	gi|148685884|gb|EDL17831.1|	0	transcription elongation regulator 1-like, isoform CRA_a [Mus musculus]
mmu-miR-3074-5p	NM_011614	7mer-m8	NA	-21.16	150	Tnfsf12	-	K05474|1|4e-91|338|mmu:21944|tumor necrosis factor ligand superfamily member 12	gi|74221419|dbj|BAE42185.1|	3.0951e-90	unnamed protein product, partial [Mus musculus]
mmu-miR-3074-5p	NM_019472	7mer-m8	NA	-44.43	321	Myo10	-	K12559|1|0.0|3791|mmu:17909|myosin X	gi|130507685|ref|NP_062345.2|	0	unconventional myosin-X [Mus musculus]
mmu-miR-3074-5p	NM_001081453	6mer	NA	-22.88	151	Nin	-	K16476|1|0.0|3387|mmu:18080|ninein	gi|125346101|ref|NP_001074922.1|	0	ninein isoform 1 [Mus musculus]
mmu-miR-3074-5p	NM_001081177	6mer	NA	-20.68	154	Kif13b	-	K17914|1|0.0|3371|mmu:16554|kinesin family member 13	gi|124487163|ref|NP_001074646.1|	0	kinesin-like protein KIF13B [Mus musculus]
mmu-miR-3074-5p	NM_001083121	6mer	NA	-50.96	302	Enah	-	K05746|1|1e-92|345|mmu:13800|enabled	gi|220500|dbj|BAA01570.1|	5.71671e-96	NDPP-1 protein [Mus musculus]
mmu-miR-3074-5p	NM_001290503	7mer-m8	NA	-43.29	315	Zer1	-	K10350|1|0.0|1524|mmu:227693|Zyg-11 protein homolog	gi|594191015|ref|NP_001277432.1|	0	protein zer-1 homolog isoform b [Mus musculus]
mmu-miR-3074-5p	NM_025285	7mer-m8	NA	-24.88	154	Stmn2	-	K04381|1|1e-47|194|ccw:104694638|stathmin	gi|12850126|dbj|BAB28602.1|	4.16056e-107	unnamed protein product [Mus musculus]
mmu-miR-3074-5p	NM_172590	6mer	NA	-23.09	153	Wdr41	-	K10260|1|5e-10|69.7|tad:TRIADDRAFT_30121|F-box and WD-40 domain protein 7!K11798|4|1e-08|65.1|crg:105317194|bromodomain and WD repeat domain containing protein 1/3	-	-	-
mmu-miR-3074-5p	NM_001161624	7mer-m8	NA	-22.67	162	Cdkn1c	-	K09993|1|2e-149|532|mmu:12577|cyclin-dependent kinase inhibitor 1C	gi|239052134|ref|NP_001155096.1|	1.34306e-148	cyclin-dependent kinase inhibitor 1C isoform 1 [Mus musculus]
mmu-miR-3074-5p	NM_029766	7mer-m8	NA	-20.09	151	Dtl	-	K11790|1|0.0|1274|rno:305073|denticleless	gi|148681042|gb|EDL12989.1|	0	denticleless homolog (Drosophila), isoform CRA_b, partial [Mus musculus]
mmu-miR-3074-5p	NM_001081127	7mer-1a	NA	-21.07	142	Adamts14	-	K08628|1|0.0|2494|mmu:237360|a disintegrin and metalloproteinase with thrombospondin motifs 14 [EC:3.4.24.-]	gi|124487465|ref|NP_001074596.1|	0	A disintegrin and metalloproteinase with thrombospondin motifs 14 precursor [Mus musculus]
mmu-miR-3074-5p	NM_175258	7mer-m8	NA	-21.46	148	Rapgef6	-	K08020|1|0.0|2823|mmu:192786|Rap guanine nucleotide exchange factor 6	gi|82617638|ref|NP_780467.2|	0	rap guanine nucleotide exchange factor 6 isoform 2 [Mus musculus]
mmu-miR-3074-5p	NM_021455	6mer	NA	-22.72	152	Mlxipl	-	K09113|1|0.0|1356|mmu:58805|MAX-like protein X	-	-	-
mmu-miR-3074-5p	NM_016976	6mer	NA	-20.69	150	Grm1	-	K04603|1|0.0|2136|mmu:14816|metabotropic glutamate receptor 1	gi|34328063|ref|NP_058672.1|	0	metabotropic glutamate receptor 1 isoform alpha precursor [Mus musculus]
mmu-miR-3074-5p	NM_011656	6mer	NA	-20.86	151	Tuft1	-	K16464|1|8e-12|75.5|ola:101166347|centrosomal protein CEP250!K10352|2|2e-11|73.9|mze:101471213|myosin heavy chain	gi|6755903|ref|NP_035786.1|	0	tuftelin isoform 1 [Mus musculus]
mmu-miR-3074-5p	NM_153600	8mer-1a	NA	-23.19	154	Ttc26	-	K19685|1|0.0|1099|mmu:264134|intraflagellar transport protein 56	-	-	-
mmu-miR-3074-5p	NM_145374	7mer-1a	NA	-20.39	159	Mios	-	K20407|1|0.0|1808|mmu:252875|WD repeat-containing protein mio	gi|148681991|gb|EDL13938.1|	0	cDNA sequence BC020002, isoform CRA_b, partial [Mus musculus]
mmu-miR-3074-5p	NM_008712	8mer-1a	NA	-21.06	156	Nos1	-	K13240|1|0.0|2838|mmu:18125|nitric-oxide synthase, brain [EC:1.14.13.39]	gi|6724321|ref|NP_032738.1|	0	nitric oxide synthase, brain [Mus musculus]
mmu-miR-3074-5p	NM_010222	7mer-m8	NA	-20.75	148	Fkbp7	-	K09573|1|4e-126|452|mmu:14231|FK506-binding protein 7 [EC:5.2.1.8]	gi|6806909|ref|NP_034352.1|	3.33709e-125	peptidyl-prolyl cis-trans isomerase FKBP7 precursor [Mus musculus]
mmu-miR-3074-5p	NM_001109750	6mer	NA	-23.06	166	Dgcr2	-	K03068|1|1e-08|65.9|shr:100916936|low density lipoprotein receptor-related protein 5/6	gi|157909810|ref|NP_001103220.1|	0	integral membrane protein DGCR2/IDD isoform 2 precursor [Mus musculus]
mmu-miR-3074-5p	NM_207225	6mer	NA	-21.9	154	Hdac4	-	K11406|1|0.0|1793|mmu:208727|histone deacetylase 4/5 [EC:3.5.1.98]	-	-	-
mmu-miR-3074-5p	NM_178797	6mer	NA	-22.91	145	Far2	-	K13356|1|0.0|1014|mmu:330450|alcohol-forming fatty acyl-CoA reductase [EC:1.2.1.84]	gi|30520289|ref|NP_848912.1|	0	fatty acyl-CoA reductase 2 [Mus musculus]
mmu-miR-3074-5p	NM_133365	7mer-1a	NA	-22.08	149	Dnah5	-	K10408|1|0.0|8879|mmu:110082|dynein heavy chain, axonemal	gi|148676944|gb|EDL08891.1|	0	dynein, axonemal, heavy chain 5, isoform CRA_a, partial [Mus musculus]
mmu-miR-3074-5p	NM_001081323	6mer	NA	-21.93	163	Mphosph9	-	K16775|1|0.0|2019|mmu:269702|M-phase phosphoprotein 9	gi|124486761|ref|NP_001074792.1|	0	M-phase phosphoprotein 9 isoform b [Mus musculus]
mmu-miR-3074-5p	NM_175686	6mer	NA	-21.98	166	Prrx1	-	K09329|1|7e-124|448|lve:103073867|paired mesoderm homeobox protein	gi|6755116|ref|NP_035257.1|	5.75051e-123	paired mesoderm homeobox protein 1 isoform a [Mus musculus]
mmu-miR-3074-5p	NM_001159514	7mer-m8	NA	-45.22	304	H2afy	-	K11251|1|1e-169|599|fca:101080257|histone H2A	-	-	-
mmu-miR-3074-5p	NM_178627	7mer-m8	NA	-23.29	145	Poldip3	-	K12881|1|7e-07|59.3|mde:101895626|THO complex subunit 4	gi|60359854|dbj|BAD90146.1|	0	mKIAA1649 protein [Mus musculus]
mmu-miR-3074-5p	NM_008485	7mer-1a	NA	-20.03	163	Lamc2	-	K06246|1|0.0|2361|mmu:16782|laminin, gamma 2	gi|110624798|ref|NP_032511.3|	0	laminin subunit gamma-2 precursor [Mus musculus]
mmu-miR-3074-5p	NM_153514	8mer-1a	NA	-45.11	322	Rhobtb2	-	K07868|1|0.0|1291|cge:100770205|Rho-related BTB domain-containing protein 1/2	gi|568987700|ref|XP_006519086.1|	0	PREDICTED: rho-related BTB domain-containing protein 2 isoform X1 [Mus musculus]
mmu-miR-3074-5p	NM_016926	6mer	NA	-23.31	165	Sart3	-	K11294|1|4e-15|87.0|xla:397919|nucleolin	gi|8394239|ref|NP_058622.1|	0	squamous cell carcinoma antigen recognized by T-cells 3 [Mus musculus]
mmu-miR-3074-5p	NM_145379	6mer	NA	-22.82	154	Mrgprf	-	K08394|1|0.0|671|mmu:211577|Mas-related G protein-coupled receptor member F	gi|148686343|gb|EDL18290.1|	0	MAS-related GPR, member F, isoform CRA_a, partial [Mus musculus]
mmu-miR-3074-5p	NM_019776	6mer	NA	-20.76	155	Snd1	-	K15979|1|0.0|1738|mmu:56463|staphylococcal nuclease domain-containing protein 1	-	-	-
mmu-miR-3074-5p	NM_001271451	7mer-m8	NA	-23.49	151	Enox2	-	-	gi|148697143|gb|EDL29090.1|	0	cytosolic ovarian carcinoma antigen 1, isoform CRA_c, partial [Mus musculus]
mmu-miR-3074-5p	NM_178725	7mer-1a	NA	-26.12	168	Lrrc4c	-	K07523|1|0.0|1265|rno:311236|netrin-G1 ligand	gi|612034268|ref|XP_001362539.2|	0	PREDICTED: LOW QUALITY PROTEIN: leucine-rich repeat-containing protein 4C [Monodelphis domestica]
mmu-miR-3074-5p	NM_153169	6mer	NA	-27.24	150	Pnma3	-	K17561|1|3e-25|120|cge:103164277|coiled-coil domain-containing protein 8!K02183|4|4e-12|77.0|umr:103657204|calmodulin	gi|23346628|ref|NP_694809.1|	0	paraneoplastic antigen Ma3 homolog [Mus musculus]
mmu-miR-3074-5p	NM_007537	7mer-m8	NA	-24.93	150	Bcl2l2	-	K02163|1|3e-87|326|mmu:12050|apoptosis regulator BCL-W	gi|32185285|gb|AAO64470.1|	2.61338e-87	BCL-WEL [Rattus norvegicus]
mmu-miR-3074-5p	NM_001005510	6mer	NA	-74.89	484	Syne2	-	K19346|1|0.0|1.271e+04|mmu:319565|nesprin-2	gi|145699091|ref|NP_001005510.2|	0	nesprin-2 [Mus musculus]
mmu-miR-3074-5p	NM_146025	7mer-m8	NA	-20.33	145	Samd14	-	K17551|1|9e-165|583|ptr:101059659|neurabin	gi|568973293|ref|XP_006533074.1|	1.72743e-172	PREDICTED: sterile alpha motif domain-containing protein 14 isoform X2 [Mus musculus]
mmu-miR-3074-5p	NM_011482	6mer	NA	-20.42	158	Nhp2l1	-	K12845|1|4e-48|194|mdo:100028876|U4/U6 small nuclear ribonucleoprotein SNU13	-	-	-
mmu-miR-3074-5p	NM_146168	6mer	NA	-21.89	159	Vopp1	-	-	gi|22122699|ref|NP_666280.1|	4.04665e-70	vesicular, overexpressed in cancer, prosurvival protein 1 precursor [Mus musculus]
mmu-miR-3074-5p	NM_175223	8mer-1a	NA	-24.04	149	Dnali1	-	K10410|1|1e-133|479|cge:100754224|dynein light intermediate chain, axonemal	gi|354480201|ref|XP_003502296.1|	8.60506e-133	PREDICTED: LOW QUALITY PROTEIN: axonemal dynein light intermediate polypeptide 1 [Cricetulus griseus]
mmu-miR-3074-5p	NM_173384	6mer	NA	-21.07	154	Sox30	-	K09271|1|0.0|1239|mmu:214105|transcription factor SOX15/30	gi|27734194|ref|NP_775560.1|	0	transcription factor SOX-30 [Mus musculus]
mmu-miR-3074-5p	NM_027323	6mer	NA	-25.1	163	Srrd	-	K02886|1|2e-13|79.0|tsp:Tsp_03164|large subunit ribosomal protein L2	gi|148688028|gb|EDL19975.1|	8.73688e-160	mCG3486, isoform CRA_c [Mus musculus]
mmu-miR-3074-5p	NM_172538	7mer-1a	NA	-25.55	167	Vezt	-	-	-	-	-
mmu-miR-3074-5p	NM_001097621	7mer-m8	NA	-40.84	295	Kif26a	-	K10404|1|0.0|3150|mmu:668303|kinesin family member 26	-	-	-
mmu-miR-3074-5p	NM_011861	7mer-m8	NA	-47.97	295	Pacsin1	-	K20123|1|0.0|849|mmu:23969|protein kinase C and casein kinase substrate in neurons protein	gi|6754974|ref|NP_035991.1|	0	protein kinase C and casein kinase substrate in neurons protein 1 [Mus musculus]
mmu-miR-3074-5p	NM_133254	7mer-m8	NA	-20.21	154	Slc5a2	-	K14382|1|0.0|1172|mmu:246787|solute carrier family 5 (sodium/glucose cotransporter), member 2	gi|18875434|ref|NP_573517.1|	0	sodium/glucose cotransporter 2 [Mus musculus]
mmu-miR-3074-5p	NM_001033416	6mer	NA	-20.89	150	Gal3st4	-	K09677|1|0.0|904|mmu:330217|galactose-3-O-sulfotransferase 4 [EC:2.8.2.-]	gi|84370027|ref|NP_001028588.1|	0	galactose-3-O-sulfotransferase 4 [Mus musculus]
mmu-miR-3074-5p	NM_027978	6mer	NA	-20.06	141	Coq2	-	K06125|1|0.0|645|mmu:71883|4-hydroxybenzoate polyprenyltransferase [EC:2.5.1.39]	-	-	-
mmu-miR-3074-5p	NM_172853	6mer	NA	-20.34	156	Cdh7	-	K06799|1|0.0|1413|mmu:241201|cadherin 7, type 2	-	-	-
mmu-miR-3074-5p	NM_029007	6mer	NA	-24.69	142	Fam84a	-	-	gi|148666046|gb|EDK98462.1|	8.04007e-166	expressed sequence AW125753, isoform CRA_b, partial [Mus musculus]
mmu-miR-3074-5p	NM_183208	8mer-1a	NA	-27.46	149	Zmiz1	-	K04706|1|9e-19|100|bmy:Bm1_48650|E3 SUMO-protein ligase PIAS1!K16063|2|4e-17|94.7|aga:AgaP_AGAP005031|E3 SUMO-protein ligase PIAS2	gi|148669477|gb|EDL01424.1|	0	retinoic acid induced 17, isoform CRA_a, partial [Mus musculus]
mmu-miR-3074-5p	NM_144851	7mer-1a	NA	-43.32	293	Senp1	-	K08592|1|0.0|1150|mmu:223870|sentrin-specific protease 1 [EC:3.4.22.68]	-	-	-
mmu-miR-3074-5p	NM_021512	7mer-m8	NA	-24.19	156	Nup160	-	K14303|1|0.0|2699|mmu:59015|nuclear pore complex protein Nup160	gi|148695543|gb|EDL27490.1|	0	nucleoporin 160, isoform CRA_b, partial [Mus musculus]
mmu-miR-3074-5p	NM_027999	7mer-1a	NA	-27.94	155	Haus5	-	K16588|1|0.0|1059|mmu:71909|HAUS augmin-like complex subunit 5	gi|57242949|gb|AAH89002.1|	0	2310022K01Rik protein, partial [Mus musculus]
mmu-miR-3074-5p	NM_175331	6mer	NA	-23.97	150	Nt5dc3	-	K01081|1|2e-48|197|phu:Phum_PHUM227090|5'-nucleotidase [EC:3.1.3.5]	gi|111494223|ref|NP_780540.2|	0	5'-nucleotidase domain-containing protein 3 [Mus musculus]
mmu-miR-3074-5p	NM_153791	7mer-m8	NA	-20.57	150	Flywch1	-	K06237|1|1e-07|61.2|fab:101814446|collagen, type IV, alpha	gi|255003742|ref|NP_722486.2|	0	FLYWCH-type zinc finger-containing protein 1 [Mus musculus]
mmu-miR-3074-5p	NM_007619	6mer	NA	-23.18	159	Cbl	-	K04707|1|0.0|1727|mmu:12402|E3 ubiquitin-protein ligase CBL [EC:2.3.2.27]	gi|80978932|ref|NP_031645.2|	0	E3 ubiquitin-protein ligase CBL [Mus musculus]
mmu-miR-3074-5p	NM_138679	7mer-1a	NA	-44.03	311	Ash1l	-	K06101|1|0.0|5155|mmu:192195|histone-lysine N-methyltransferase ASH1L [EC:2.1.1.43]	gi|73622271|ref|NP_619620.3|	0	histone-lysine N-methyltransferase ASH1L [Mus musculus]
mmu-miR-3074-5p	NR_028267	6mer	NA	-20.57	157	Fcho1	-	K20042|1|0.0|1493|mmu:74015|F-BAR domain only protein	-	-	-
mmu-miR-3074-5p	NM_178609	7mer-m8	NA	-22.33	154	E2f7	-	K09391|1|0.0|1746|mmu:52679|transcription factor E2F7/8	gi|40254337|ref|NP_848724.2|	0	transcription factor E2F7 [Mus musculus]
mmu-miR-3074-5p	NM_020258	6mer	NA	-20.26	141	Slc37a2	-	K13783|1|0.0|946|mmu:56857|MFS transporter, OPA family, solute carrier family 37 (glycerol-3-phosphate transporter), member 1/2	gi|148693472|gb|EDL25419.1|	0	solute carrier family 37 (glycerol-3-phosphate transporter), member 2, isoform CRA_a, partial [Mus musculus]
mmu-miR-3074-5p	NM_001163453	7mer-m8	NA	-23.73	150	Mapk8ip3	-	K04436|1|0.0|2400|mmu:30957|mitogen-activated protein kinase 8 interacting protein 3	gi|28394199|dbj|BAC41466.2|	0	mKIAA1066 protein [Mus musculus]
mmu-miR-3074-5p	NM_001166585	7mer-1a	NA	-22.67	148	Tead1	-	K09448|1|0.0|817|chx:102170445|transcriptional enhancer factor	gi|564330477|ref|XP_006230118.1|	0	PREDICTED: transcriptional enhancer factor TEF-1 isoform X5 [Rattus norvegicus]
mmu-miR-3074-5p	NM_007858	7mer-m8	NA	-20.09	147	Diaph1	-	K05740|1|0.0|1062|mmu:13367|diaphanous 1	gi|60360498|dbj|BAD90493.1|	0	mKIAA4062 protein [Mus musculus]
mmu-miR-3074-5p	NM_198305	7mer-m8	NA	-20.44	147	Klhl17	-	K10454|1|0.0|1140|rno:246757|kelch-like protein 17 (actinfilin)	gi|21728394|ref|NP_663704.1|	0	kelch-like protein 17 [Rattus norvegicus]
mmu-miR-3074-5p	NM_019481	7mer-m8	NA	-21.13	161	Slc13a1	-	K14444|1|0.0|984|mmu:55961|solute carrier family 13 (sodium/sulfate cotransporter), member 1/4	gi|7620524|gb|AAF64648.1|AF199365_1	0	renal sodium sulfate cotransporter [Mus musculus]
mmu-miR-3074-5p	NM_001166541	6mer	NA	-22.56	146	Hmga1	-	K09282|1|5e-06|55.5|ssc:100157848|high mobility group AT-hook protein 1	gi|625207681|ref|XP_007644976.1|	3.98035e-26	PREDICTED: high mobility group protein HMG-I/HMG-Y isoform X2 [Cricetulus griseus]
mmu-miR-3074-5p	NM_001163073	7mer-m8	NA	-20.37	166	Lcorl	-	K20015|1|9e-15|86.3|bmor:101737038|ecdysone-induced protein 93F, isoform B	gi|253683551|ref|NP_001156545.1|	0	ligand-dependent nuclear receptor corepressor-like protein isoform 1 [Mus musculus]
mmu-miR-3074-5p	NM_001276452	8mer-1a	NA	-26.71	155	Slc17a5	-	K12301|1|0.0|912|mmu:235504|MFS transporter, ACS family, solute carrier family 17 (sodium-dependent inorganic phosphate cotransporter), member 5	gi|451172071|ref|NP_001263381.1|	0	sialin isoform b [Mus musculus]
mmu-miR-3074-5p	NM_013568	8mer-1a	NA	-20.44	151	Kcna6	-	K04879|1|0.0|822|mmu:16494|potassium voltage-gated channel Shaker-related subfamily A member 6	gi|7305201|ref|NP_038596.1|	0	potassium voltage-gated channel subfamily A member 6 [Mus musculus]
mmu-miR-3074-5p	NM_146091	7mer-1a	NA	-44.31	312	Atl3	-	K17339|1|0.0|1027|mmu:109168|atlastin [EC:3.6.5.-]	gi|148701364|gb|EDL33311.1|	0	RIKEN cDNA 5730596K20 [Mus musculus]
mmu-miR-3074-5p	NM_144531	6mer	NA	-27.98	155	Kazn	-	K04407|1|3e-08|64.7|xtr:100491719|mitogen-activated protein kinase kinase kinase kinase 4 [EC:2.7.11.1]!K17751|2|4e-07|60.8|crg:105338907|myosin heavy chain 6/7!K10421|3|7e-07|60.1|tru:101067356|CAP-Gly domain-containing linker protein 1!K10352|4|9e-07|59.7|dmo:Dmoj_GI19126|myosin heavy chain	-	-	-
mmu-miR-3074-5p	NM_001045526	6mer	NA	-23.7	153	Scimp	-	-	gi|113865879|ref|NP_001038991.1|	1.2862e-84	SLP adapter and CSK-interacting membrane protein [Mus musculus]
mmu-miR-3074-5p	NM_198169	7mer-m8	NA	-21.83	153	Gmeb2	-	-	gi|37718989|ref|NP_937812.1|	0	glucocorticoid modulatory element-binding protein 2 [Mus musculus]
mmu-miR-3074-5p	NM_001110218	6mer	NA	-26.11	161	Ppm1h	-	K17503|1|0.0|978|mmu:319468|protein phosphatase 1H [EC:3.1.3.16]	-	-	-
mmu-miR-3074-5p	NM_182716	7mer-m8	NA	-20.42	148	Nfasc	-	K06757|1|0.0|1892|ggo:101138015|neurofascin	gi|755494354|ref|XP_011246318.1|	0	PREDICTED: neurofascin isoform X9 [Mus musculus]
mmu-miR-3074-5p	NM_173863	6mer	NA	-20.02	143	Crtc3	-	K16334|1|0.0|1096|mmu:70461|CREB-regulated transcription coactivator 3	-	-	-
mmu-miR-3074-5p	NM_173870	7mer-1a	NA	-24.23	152	Mgat4a	-	K00738|1|0.0|1043|mmu:269181|alpha-1,3-mannosylglycoprotein beta-1,4-N-acetylglucosaminyltransferase A/B [EC:2.4.1.145]	-	-	-
mmu-miR-3074-5p	NM_172400	8mer-1a	NA	-23.14	162	Dnajc8	-	K09528|1|1e-123|445|cjc:100397182|DnaJ homolog subfamily C member 8	-	-	-
mmu-miR-3074-5p	NM_022992	7mer-m8	NA	-42.99	324	Arl6ip5	-	K20393|1|8e-96|353|mmu:65106|PRA1 family protein 3	gi|149036808|gb|EDL91426.1|	2.02588e-107	ADP-ribosylation factor-like 6 interacting protein 5, isoform CRA_b [Rattus norvegicus]
mmu-miR-3074-5p	NM_001039546	7mer-1a	NA	-21.53	162	Myo6	-	K10358|1|0.0|1828|mmu:17920|myosin VI	gi|261823961|ref|NP_001034635.2|	0	unconventional myosin-VI [Mus musculus]
mmu-miR-3074-5p	NM_009918	6mer	NA	-21.5	144	Cnga3	-	K04950|1|0.0|1231|mmu:12790|cyclic nucleotide gated channel alpha 3	gi|33859524|ref|NP_034048.1|	0	cyclic nucleotide-gated cation channel alpha-3 isoform 2 [Mus musculus]
mmu-miR-3074-5p	NM_177611	6mer	NA	-25.9	158	Psd4	-	K12494|1|0.0|1812|mmu:215632|PH and SEC7 domain-containing protein	gi|29243984|ref|NP_808279.1|	0	PH and SEC7 domain-containing protein 4 [Mus musculus]
mmu-miR-3074-5p	NM_145932	7mer-m8	NA	-22.5	161	Slc51a	-	K14360|1|3e-168|593|mmu:106407|organic solute transporter subunit alpha	gi|22122353|ref|NP_666044.1|	2.7684e-167	organic solute transporter subunit alpha [Mus musculus]
mmu-miR-3074-5p	NM_033581	7mer-m8	NA	-20.87	154	Pcdhgc3	-	K16497|1|0.0|1765|mmu:93706|protocadherin gamma subfamily C	gi|18087747|ref|NP_291059.1|	0	protocadherin gamma subfamily C, 3 precursor [Mus musculus]
mmu-miR-3074-5p	NM_024478	7mer-m8	NA	-20.45	145	Grpel1	-	K03687|1|4e-99|365|mmu:17713|molecular chaperone GrpE	gi|13277394|ref|NP_077798.1|	3.15185e-98	grpE protein homolog 1, mitochondrial precursor [Mus musculus]
mmu-miR-3074-5p	NM_026202	7mer-1a	NA	-24.44	151	Ccdc50	-	-	gi|71043975|ref|NP_080478.2|	1.44822e-143	coiled-coil domain-containing protein 50 isoform 1 [Mus musculus]
mmu-miR-3074-5p	NM_029834	7mer-m8	NA	-24.03	150	Ppp1r12c	-	K17457|1|0.0|1186|mmu:232807|protein phosphatase 1 regulatory subunit 12C	gi|124249341|ref|NP_084110.2|	0	protein phosphatase 1 regulatory subunit 12C [Mus musculus]
mmu-miR-3074-5p	NM_001081499	7mer-m8	NA	-21.47	160	Tbc1d8b	-	K19951|1|0.0|1788|oaa:100082358|TBC1 domain family member 9	gi|125630636|ref|NP_001074968.1|	0	TBC1 domain family member 8B [Mus musculus]
mmu-miR-3074-5p	NM_133752	6mer	NA	-49.19	325	Opa1	-	K17079|1|0.0|1799|mmu:74143|optic atrophy protein 1 [EC:3.6.5.5]	gi|19526960|ref|NP_598513.1|	0	dynamin-like 120 kDa protein, mitochondrial isoform 2 precursor [Mus musculus]
mmu-miR-3074-5p	NM_001195006	7mer-m8	NA	-21.32	141	Ndrg4	-	K18266|1|7e-105|384|mdo:100032580|protein NDRG1	gi|303324545|ref|NP_001181935.1|	0	protein NDRG4 isoform A [Mus musculus]
mmu-miR-3074-5p	NM_175497	7mer-1a	NA	-25.18	170	Actbl2	-	K05692|1|0.0|723|acs:100567488|actin beta/gamma 1	gi|30425250|ref|NP_780706.1|	0	beta-actin-like protein 2 [Mus musculus]
mmu-miR-3074-5p	NM_001007268	6mer	NA	-26.22	154	Dusp13	-	K14165|1|1e-130|469|cge:100760949|atypical dual specificity phosphatase [EC:3.1.3.16 3.1.3.48]	gi|821024030|ref|XP_012358348.1|	0	PREDICTED: dual specificity protein phosphatase 13 isoform X1 [Nomascus leucogenys]
mmu-miR-3074-5p	NM_008812	6mer	NA	-26.41	158	Padi2	-	K01481|1|0.0|1373|mmu:18600|protein-arginine deiminase [EC:3.5.3.15]	gi|171906557|ref|NP_032838.2|	0	protein-arginine deiminase type-2 [Mus musculus]
mmu-miR-3074-5p	NM_009447	7mer-m8	NA	-21.93	149	Tuba4a	-	K07374|1|0.0|878|pale:102878622|tubulin alpha	-	-	-
mmu-miR-3074-5p	NM_025821	7mer-m8	NA	-20.29	155	Carhsp1	-	K15441|1|3e-28|130|tsp:Tsp_04322|tRNA-specific adenosine deaminase 2 [EC:3.5.4.-]!K00503|2|7e-08|62.4|pxy:105395691|dopamine beta-monooxygenase [EC:1.14.17.1]	gi|13385290|ref|NP_080097.1|	4.08064e-75	calcium-regulated heat stable protein 1 [Mus musculus]
mmu-miR-3074-5p	NM_029578	7mer-m8	NA	-24.09	154	Tgds	-	K01710|1|0.0|731|mmu:76355|dTDP-glucose 4,6-dehydratase [EC:4.2.1.46]	gi|148668237|gb|EDL00567.1|	0	TDP-glucose 4,6-dehydratase, isoform CRA_d, partial [Mus musculus]
mmu-miR-3074-5p	NM_134255	7mer-m8	NA	-23.01	143	Elovl5	-	K10244|1|2e-173|612|mmu:68801|elongation of very long chain fatty acids protein 5 [EC:2.3.1.199]	gi|31981653|ref|NP_599016.2|	2.06211e-172	elongation of very long chain fatty acids protein 5 [Mus musculus]
mmu-miR-3074-5p	NM_026638	7mer-m8	NA	-22.74	160	Cdipt	-	K00999|1|1e-108|396|mmu:52858|CDP-diacylglycerol--inositol 3-phosphatidyltransferase [EC:2.7.8.11]	gi|28076897|ref|NP_080914.1|	1.08691e-107	CDP-diacylglycerol--inositol 3-phosphatidyltransferase [Mus musculus]
mmu-miR-3074-5p	NM_019579	6mer	NA	-21.39	164	Mpp5	-	K06091|1|0.0|1264|mmu:56217|MAGUK p55 subfamily member 5	gi|9625023|ref|NP_062525.1|	0	MAGUK p55 subfamily member 5 [Mus musculus]
mmu-miR-3074-5p	NM_001145820	6mer	NA	-20.95	149	Gpd2	-	K00111|1|0.0|1356|mmu:14571|glycerol-3-phosphate dehydrogenase [EC:1.1.5.3]	gi|224922803|ref|NP_034404.3|	0	glycerol-3-phosphate dehydrogenase, mitochondrial precursor [Mus musculus]
mmu-miR-3074-5p	NM_028387	7mer-1a	NA	-21.77	162	Macrod2	-	-	gi|78214345|ref|NP_082663.1|	3.77231e-57	O-acetyl-ADP-ribose deacetylase MACROD2 isoform 2 [Mus musculus]
mmu-miR-3074-5p	NM_001039124	6mer	NA	-22.95	145	Kncn	-	-	gi|84993776|ref|NP_001034213.1|	2.1662e-41	kinocilin isoform 2 [Mus musculus]
mmu-miR-3074-5p	NM_001268286	7mer-1a	NA	-21.89	166	Ptprc	-	K06478|1|0.0|2185|mmu:19264|receptor-type tyrosine-protein phosphatase C [EC:3.1.3.48]	gi|392871558|ref|NP_001255215.1|	0	receptor-type tyrosine-protein phosphatase C precursor [Mus musculus]
mmu-miR-3074-5p	NM_001025391	6mer	NA	-25.01	149	Sufu	-	K06229|1|0.0|991|cge:100753058|suppressor of fused	gi|625292290|ref|XP_007637899.1|	0	PREDICTED: suppressor of fused homolog isoform X3 [Cricetulus griseus]
mmu-miR-3074-5p	NM_011832	6mer	NA	-20.65	146	Insrr	-	K05086|1|0.0|2629|mmu:23920|insulin receptor-related receptor [EC:2.7.10.1]	gi|160333073|ref|NP_035962.2|	0	insulin receptor-related protein precursor [Mus musculus]
mmu-miR-3074-5p	NM_001163493	7mer-1a	NA	-26.73	154	Stard13	-	K07526|1|2e-13|82.0|cbr:CBG06126|SLIT-ROBO Rho GTPase activating protein!K08773|3|9e-13|79.7|crg:105342928|RalA-binding protein 1!K05732|4|2e-12|79.0|tru:101068709|glucocorticoid receptor DNA-binding factor 1!K10360|5|4e-12|77.8|soc:105194477|myosin IX	gi|148673941|gb|EDL05888.1|	0	serologically defined colon cancer antigen 13, isoform CRA_b, partial [Mus musculus]
mmu-miR-3074-5p	NM_207221	7mer-m8	NA	-20.78	154	Jmjd1c	-	K11449|1|0.0|4256|rno:171120|jumonji domain-containing protein 1C [EC:1.14.11.-]	gi|226531205|ref|NP_997104.2|	0	probable JmjC domain-containing histone demethylation protein 2C isoform 1 [Mus musculus]
mmu-miR-3074-5p	NM_028148	6mer	NA	-24.86	153	Scaf11	-	K17586|1|5e-25|120|cjc:100410983|PHD and RING finger domain-containing protein 1	gi|148672294|gb|EDL04241.1|	0	splicing factor, arginine/serine-rich 2, interacting protein, isoform CRA_a, partial [Mus musculus]
mmu-miR-3074-5p	NM_007672	7mer-1a	NA	-21.91	158	Cdr2	-	K20478|1|5e-08|62.8|ola:101162333|golgin subfamily B member 1!K10352|2|3e-07|60.1|myb:102245570|myosin heavy chain	gi|161484625|ref|NP_031698.2|	0	cerebellar degeneration-related protein 2 [Mus musculus]
mmu-miR-3074-5p	NM_001039198	6mer	NA	-46.76	304	Zfhx2	-	K09379|1|0.0|3945|mmu:239102|zinc finger homeobox protein 2	gi|85986589|ref|NP_001034287.1|	0	zinc finger homeobox protein 2 [Mus musculus]
mmu-miR-3074-5p	NM_013688	6mer	NA	-26.3	148	Tcte1	-	K10165|1|1e-12|78.6|mmu:257632|nucleotide-binding oligomerization domain-containing protein 2!K08727|5|4e-12|76.6|mze:101466792|nucleotide-binding oligomerization domain-containing protein 1	gi|124430564|ref|NP_038716.2|	0	T-complex-associated testis-expressed protein 1 [Mus musculus]
mmu-miR-3074-5p	NM_178886	6mer	NA	-24.95	153	Ldlrad3	-	K06233|1|2e-28|130|oas:101108200|low density lipoprotein-related protein 2	gi|26328037|dbj|BAC27759.1|	0	unnamed protein product [Mus musculus]
mmu-miR-3074-5p	NM_018888	7mer-m8	NA	-21	152	Uqcc1	-	K17662|1|7e-173|610|mmu:56046|cytochrome b pre-mRNA-processing protein 3	gi|148674208|gb|EDL06155.1|	5.49371e-175	RIKEN cDNA 2410003P15, isoform CRA_d, partial [Mus musculus]
mmu-miR-3074-5p	NM_001159344	7mer-m8	NA	-22.98	157	Casz1	-	-	-	-	-
mmu-miR-3074-5p	NM_001081088	6mer	NA	-20.25	162	Lrp2	-	K06233|1|0.0|9715|mmu:14725|low density lipoprotein-related protein 2	gi|124487372|ref|NP_001074557.1|	0	low-density lipoprotein receptor-related protein 2 precursor [Mus musculus]
mmu-miR-3074-5p	NM_010813	6mer	NA	-22.27	150	Mnt	-	K09115|1|0.0|721|mmu:17428|MAX-binding protein	gi|162287033|ref|NP_034943.3|	0	max-binding protein MNT [Mus musculus]
mmu-miR-3074-5p	NM_199322	7mer-m8	NA	-45.01	302	Dot1l	-	K11427|1|0.0|2615|mmu:208266|histone-lysine N-methyltransferase, H3 lysine-79 specific [EC:2.1.1.43]	gi|148699559|gb|EDL31506.1|	0	DOT1-like, histone H3 methyltransferase (S. cerevisiae), isoform CRA_c, partial [Mus musculus]
mmu-miR-3074-5p	NM_021280	6mer	NA	-46.76	321	Plcg1	-	K01116|1|0.0|2635|mmu:18803|phosphatidylinositol phospholipase C, gamma-1 [EC:3.1.4.11]	gi|41393059|ref|NP_067255.2|	0	1-phosphatidylinositol 4,5-bisphosphate phosphodiesterase gamma-1 [Mus musculus]
mmu-miR-3074-5p	NM_173382	7mer-1a	NA	-21.32	156	Proser1	-	K06568|1|3e-11|74.3|myb:102251906|mucin 1, transmembrane!K13909|5|4e-11|73.9|rro:104678567|mucin-7	gi|30795245|ref|NP_775558.2|	0	proline and serine-rich protein 1 [Mus musculus]
mmu-miR-3074-5p	NM_001081344	6mer	NA	-20.31	153	Stxbp5	-	K08518|1|0.0|2120|mmu:78808|syntaxin-binding protein 5	-	-	-
mmu-miR-3074-5p	NM_153782	7mer-m8	NA	-26.09	145	Fam20a	-	K19347|1|2e-92|343|ccw:104696523|SUN domain-containing protein 1/2!K00327|2|5e-62|242|tsp:Tsp_02446|NADPH-ferrihemoprotein reductase [EC:1.6.2.4]	gi|24418883|ref|NP_722477.1|	0	pseudokinase FAM20A precursor [Mus musculus]
mmu-miR-3074-5p	NM_001081392	6mer	NA	-23.05	151	Mdn1	-	K14572|1|0.0|1.043e+04|mmu:100019|midasin	gi|124487133|ref|NP_001074861.1|	0	midasin [Mus musculus]
mmu-miR-3074-5p	NM_178119	7mer-m8	NA	-42.75	300	Agap1	-	K12491|1|0.0|1598|mmu:347722|Arf-GAP with GTPase, ANK repeat and PH domain-containing protein 1/3	gi|60115459|dbj|BAC98099.2|	0	mKIAA1099 protein [Mus musculus]
mmu-miR-3074-5p	NM_008592	7mer-m8	NA	-20.87	145	Foxc1	-	K09396|1|2e-176|622|mmu:17300|forkhead box protein C	-	-	-
mmu-miR-3074-5p	NM_028175	6mer	NA	-22.47	150	Lrrc8e	-	K19613|1|2e-24|118|bfo:BRAFLDRAFT_214464|leucine-rich repeat protein SHOC2!K16175|5|1e-22|112|hst:105184576|protein scribble	gi|251823957|ref|NP_082451.2|	0	volume-regulated anion channel subunit LRRC8E [Mus musculus]
mmu-miR-3074-5p	NM_011286	6mer	NA	-20.68	149	Rph3a	-	K19938|1|0.0|1239|mmu:19894|rabphilin-3A	gi|16945962|ref|NP_035416.1|	0	rabphilin-3A [Mus musculus]
mmu-miR-3074-5p	NM_025275	7mer-m8	NA	-21.4	147	Amz2	-	K06974|1|0.0|751|mmu:13929|archaemetzincin [EC:3.4.-.-]	gi|75812978|ref|NP_079551.3|	0	archaemetzincin-2 [Mus musculus]
mmu-miR-3074-5p	NM_001005421	7mer-m8	NA	-21.44	158	Amica1	-	K06539|1|3e-09|66.6|ngi:103749236|poliovirus receptor!K06522|2|4e-08|63.2|cmk:103180165|immunoglobulin superfamily, member 2/3!K06788|4|6e-06|55.8|phi:102101898|coxsackievirus and adenovirus receptor!K19511|5|7e-06|55.5|acs:100555993|peroxidase [EC:1.11.1.7]	gi|160333187|ref|NP_001005421.3|	0	junctional adhesion molecule-like precursor [Mus musculus]
mmu-miR-3074-5p	NM_024225	6mer	NA	-23.24	164	Snx5	-	K17920|1|0.0|796|mmu:69178|sorting nexin-5/6/32	gi|504146547|ref|XP_004585690.1|	0	PREDICTED: sorting nexin-5 [Ochotona princeps]
mmu-miR-3074-5p	NM_001290729	6mer	NA	-55.87	315	Taf1	-	K03125|1|0.0|3142|mmu:270627|transcription initiation factor TFIID subunit 1	gi|595582247|ref|NP_001277658.1|	0	transcription initiation factor TFIID subunit 1 [Mus musculus]
mmu-miR-3074-5p	NM_001081221	6mer	NA	-20.44	154	Ercc6	-	K10841|1|0.0|2755|mmu:319955|DNA excision repair protein ERCC-6	gi|124487019|ref|NP_001074690.1|	0	DNA excision repair protein ERCC-6 [Mus musculus]
mmu-miR-3074-5p	NM_029035	7mer-m8	NA	-25.21	162	Spsb1	-	K10343|1|2e-160|569|mmu:74646|SPRY domain-containing SOCS box protein 1/4	gi|62088698|dbj|BAD92796.1|	6.81963e-165	SPRY domain-containing SOCS box protein SSB-1 variant [Homo sapiens]
mmu-miR-3074-5p	NM_178405	7mer-m8	NA	-20.91	155	Atp1a2	-	K01539|1|0.0|1962|rno:24212|sodium/potassium-transporting ATPase subunit alpha [EC:3.6.3.9]	gi|6978545|ref|NP_036637.1|	0	sodium/potassium-transporting ATPase subunit alpha-2 precursor [Rattus norvegicus]
mmu-miR-3074-5p	NM_029885	8mer-1a	NA	-23.55	160	Gabpb2	-	K09454|1|0.0|674|mmu:213054|GA-binding protein transcription factor, beta	gi|148706839|gb|EDL38786.1|	0	GA repeat binding protein, beta 2, isoform CRA_b, partial [Mus musculus]
mmu-miR-3074-5p	NM_001146048	7mer-m8	NA	-20.03	150	Lrrc1	-	K16175|1|0.0|650|phi:102104493|protein scribble	gi|28302239|gb|AAH46591.1|	0	Lrrc1 protein, partial [Mus musculus]
mmu-miR-3074-5p	NM_001024917	7mer-1a	NA	-63.73	469	N4bp2	-	K15720|1|0.0|3092|mmu:333789|NEDD4-binding protein 2 [EC:3.-.-.-]	gi|568934326|ref|XP_006504069.1|	0	PREDICTED: NEDD4-binding protein 2 isoform X3 [Mus musculus]
mmu-miR-3074-5p	NM_007431	6mer	NA	-22.94	156	Alpl	-	K01077|1|0.0|1022|mmu:11647|alkaline phosphatase [EC:3.1.3.1]	-	-	-
mmu-miR-3074-5p	NM_008080	6mer	NA	-42.99	323	B4galnt1	-	K00725|1|0.0|993|mmu:14421|(N-Acetylneuraminyl)-galactosylglucosylceramide N-acetylgalactosaminyltransferase [EC:2.4.1.92]	gi|148692528|gb|EDL24475.1|	0	beta-1,4-N-acetyl-galactosaminyl transferase 1, isoform CRA_c, partial [Mus musculus]
mmu-miR-3074-5p	NM_145928	6mer	NA	-22.38	155	Tspan14	-	K17296|1|3e-142|508|cge:100758665|tetraspanin-14	-	-	-
mmu-miR-3074-5p	NM_028959	6mer	NA	-21.24	153	Cep72	-	K16532|1|0.0|1180|mmu:74470|centrosomal protein CEP72	gi|187960077|ref|NP_083235.3|	0	centrosomal protein of 72 kDa [Mus musculus]
mmu-miR-3074-5p	NM_008313	6mer	NA	-20.5	155	Htr4	-	K04160|1|0.0|797|mmu:15562|5-hydroxytryptamine receptor 4	gi|84370240|ref|NP_032339.2|	0	5-hydroxytryptamine receptor 4 [Mus musculus]
mmu-miR-3074-5p	NM_173440	6mer	NA	-25.84	169	Nrip1	-	K17965|1|0.0|2204|mmu:268903|nuclear receptor-interacting protein 1	gi|27734110|ref|NP_775616.1|	0	nuclear receptor-interacting protein 1 [Mus musculus]
mmu-miR-3074-5p	NM_009133	7mer-1a	NA	-24.11	158	Stmn3	-	K04381|1|4e-39|164|cmy:102930305|stathmin	gi|149033946|gb|EDL88729.1|	3.13558e-79	stathmin-like 3, isoform CRA_b [Rattus norvegicus]
mmu-miR-3074-5p	NM_175238	8mer-1a	NA	-20.65	154	Rif1	-	K11138|1|0.0|4351|mmu:51869|telomere-associated protein RIF1	gi|146231944|ref|NP_780447.4|	0	telomere-associated protein RIF1 [Mus musculus]
mmu-miR-3074-5p	NM_001081125	7mer-1a	NA	-24.65	146	Gli2	-	K16798|1|0.0|2855|mmu:14633|zinc finger protein GLI2	-	-	-
mmu-miR-3074-5p	NM_145138	6mer	NA	-21.27	154	Nek9	-	K08857|1|0.0|1749|mmu:217718|NIMA (never in mitosis gene a)-related kinase [EC:2.7.11.1]	gi|50511231|dbj|BAD32601.1|	0	mKIAA1995 protein [Mus musculus]
mmu-miR-3074-5p	NM_178143	7mer-m8	NA	-21.32	144	Prkaa2	-	K07198|1|0.0|1079|mmu:108079|5'-AMP-activated protein kinase, catalytic alpha subunit [EC:2.7.11.11]	-	-	-
mmu-miR-3074-5p	NM_177092	7mer-m8	NA	-48.6	312	Msrb3	-	K07305|1|3e-107|392|rno:680036|peptide-methionine (R)-S-oxide reductase [EC:1.8.4.12]	gi|327478524|sp|Q8BU85.2|MSRB3_MOUSE	2.61773e-125	RecName: Full=Methionine-R-sulfoxide reductase B3, mitochondrial; Short=MsrB3; Flags: Precursor
mmu-miR-3074-5p	NM_018872	7mer-m8	NA	-20.46	150	Tmem131	-	-	gi|119372306|ref|NP_061360.2|	0	transmembrane protein 131 [Mus musculus]
mmu-miR-3074-5p	NM_008332	6mer	NA	-20.75	151	Ifit2	-	K14217|1|4e-92|342|ecb:100058990|interferon-induced protein with tetratricopeptide repeats 1	gi|6680363|ref|NP_032358.1|	0	interferon-induced protein with tetratricopeptide repeats 2 [Mus musculus]
mmu-miR-3074-5p	NM_001164493	7mer-m8	NA	-49.5	313	Klhl29	-	K10465|1|0.0|1588|mcf:102145809|kelch-like protein 29	gi|28972876|dbj|BAC65854.1|	0	mKIAA1921 protein [Mus musculus]
mmu-miR-3074-5p	NM_153516	7mer-m8	NA	-47.38	304	Bcl2l13	-	K15485|1|0.0|719|mmu:94044|Bcl-2-like protein 13	gi|23943828|ref|NP_705736.1|	0	bcl-2-like protein 13 [Mus musculus]
mmu-miR-3074-5p	NM_001276462	6mer	NA	-22.33	154	Asap1	-	K12488|1|0.0|1830|mmu:13196|Arf-GAP with SH3 domain, ANK repeat and PH domain-containing protein	gi|568991272|ref|XP_006520462.1|	0	PREDICTED: arf-GAP with SH3 domain, ANK repeat and PH domain-containing protein 1 isoform X8 [Mus musculus]
mmu-miR-3074-5p	NM_001285872	8mer-1a	NA	-21.95	163	Pafah2	-	K01062|1|0.0|797|mmu:100163|platelet-activating factor acetylhydrolase [EC:3.1.1.47]	gi|552953737|ref|NP_001272801.1|	0	platelet-activating factor acetylhydrolase 2, cytoplasmic isoform a [Mus musculus]
mmu-miR-3074-5p	NM_001170847	7mer-1a	NA	-20.09	156	Rbm20	-	K13213|1|6e-25|120|cmk:103177265|matrin 3	-	-	-
mmu-miR-3074-5p	NM_144789	7mer-1a	NA	-21.11	150	Prdm15	-	K09228|1|8e-77|292|ptr:742564|KRAB domain-containing zinc finger protein	gi|226531251|ref|NP_659038.2|	0	PR domain zinc finger protein 15 [Mus musculus]
mmu-miR-3074-5p	NM_033576	7mer-m8	NA	-20.87	154	Pcdhgb4	-	K16496|1|0.0|1645|mmu:93701|protocadherin gamma subfamily B!K16497|5|0.0|1366|aml:100466380|protocadherin gamma subfamily C	gi|18087737|ref|NP_291054.1|	0	protocadherin gamma-B4 precursor [Mus musculus]
mmu-miR-3074-5p	NM_144548	7mer-1a	NA	-20.5	152	Il23r	-	K05065|1|0.0|1354|mmu:209590|interleukin 23 receptor	gi|239052137|ref|NP_653131.2|	0	interleukin-23 receptor [Mus musculus]
mmu-miR-3074-5p	NM_028838	6mer	NA	-20.53	155	Lrrc2	-	K12796|1|6e-21|106|ola:101172095|erbb2-interacting protein	gi|146219826|ref|NP_083114.2|	0	leucine-rich repeat-containing protein 2 [Mus musculus]
mmu-miR-3074-5p	NM_148950	8mer-1a	NA	-42.51	293	Pknox2	-	K16670|1|5e-60|236|pale:102886688|homeobox protein Meis2!K16672|4|1e-58|231|nvi:100117144|homeobox protein homothorax	gi|71067110|ref|NP_683752.2|	0	homeobox protein PKNOX2 [Mus musculus]
mmu-miR-3074-5p	NM_016981	8mer-1a	NA	-29.47	152	Slc9a1	-	K05742|1|0.0|1431|mmu:20544|solute carrier family 9 (sodium/hydrogen exchanger), member 1	gi|148698122|gb|EDL30069.1|	0	solute carrier family 9 (sodium/hydrogen exchanger), member 1, isoform CRA_a, partial [Mus musculus]
mmu-miR-3074-5p	NM_001081157	6mer	NA	-21.21	156	Lmod3	-	K10370|1|6e-39|165|ola:101175631|tropomodulin	-	-	-
mmu-miR-3074-5p	NM_183426	7mer-1a	NA	-44.88	305	Sbno2	-	K04425|1|4e-06|57.4|pss:102456989|mitogen-activated protein kinase kinase kinase 6 [EC:2.7.11.25]	gi|148699657|gb|EDL31604.1|	0	strawberry notch homolog (Drosophila), isoform CRA_c, partial [Mus musculus]
mmu-miR-3074-5p	NM_053207	7mer-m8	NA	-25.04	159	Egln1	-	K09592|1|0.0|696|mmu:112405|hypoxia-inducible factor prolyl hydroxylase [EC:1.14.11.29]	gi|158303306|ref|NP_444437.2|	0	egl nine homolog 1 [Mus musculus]
mmu-miR-3074-5p	NM_001110504	6mer	NA	-21.78	146	Capn1	-	K01367|1|0.0|1437|mmu:12333|calpain-1 [EC:3.4.22.52]	gi|6671668|ref|NP_031626.1|	0	calpain-1 catalytic subunit [Mus musculus]
mmu-miR-3074-5p	NM_175003	7mer-m8	NA	-21.26	145	Arhgap44	-	K19269|1|1e-115|421|pbi:103065057|phosphoglycolate phosphatase [EC:3.1.3.18 3.1.3.48]!K13709|2|1e-21|108|mze:101477658|Rho GTPase-activating protein 5!K20315|3|2e-21|107|pbi:103056452|Rho GTPase-activating protein 21/23	gi|34328406|ref|NP_778168.2|	0	rho GTPase-activating protein 44 isoform 2 [Mus musculus]
mmu-miR-3074-5p	NM_146120	8mer-1a	NA	-22.44	157	Gsn	-	K05768|1|0.0|1541|mmu:227753|gelsolin	gi|28916693|ref|NP_666232.2|	0	gelsolin isoform 1 precursor [Mus musculus]
mmu-miR-3074-5p	NM_139300	6mer	NA	-27.94	168	Mylk	-	K00907|1|0.0|3723|mmu:107589|myosin-light-chain kinase [EC:2.7.11.18]	gi|126157499|ref|NP_647461.3|	0	myosin light chain kinase, smooth muscle [Mus musculus]
mmu-miR-3074-5p	NM_001285470	7mer-m8	NA	-24.32	159	Steap2	-	K14738|1|0.0|935|mmu:74051|metalloreductase STEAP2 [EC:1.16.1.-]	gi|124249344|ref|NP_083010.2|	0	metalloreductase STEAP2 isoform 1 [Mus musculus]
mmu-miR-3074-5p	NM_001289576	7mer-m8	NA	-23.62	166	Tsc1	-	K07206|1|0.0|1929|mmu:64930|tuberous sclerosis 1	gi|575771787|ref|NP_001276505.1|	0	hamartin isoform 3 [Mus musculus]
mmu-miR-3074-5p	NM_053090	7mer-m8	NA	-23.12	168	Fam126a	-	K00605|1|2e-15|88.6|tsp:Tsp_07633|aminomethyltransferase [EC:2.1.2.10]	gi|148671210|gb|EDL03157.1|	0	down-regulated by Ctnnb1, a, isoform CRA_a, partial [Mus musculus]
mmu-miR-3074-5p	NR_033218	7mer-1a	NA	-26.77	163	Rreb1	-	K20210|1|0.0|2655|mmu:68750|ras-responsive element-binding protein 1	gi|152060560|sp|Q3UH06.2|RREB1_MOUSE	0	RecName: Full=Ras-responsive element-binding protein 1; Short=RREB-1; AltName: Full=RAS-responsive zinc finger transcription factor RREB
mmu-miR-3074-5p	NM_021383	6mer	NA	-20.65	146	Rqcd1	-	K12606|1|3e-158|562|acs:100565877|CCR4-NOT transcription complex subunit 9	gi|4885579|ref|NP_005435.1|	2.25382e-157	cell differentiation protein RCD1 homolog isoform 2 [Homo sapiens]
mmu-miR-3074-5p	NM_019820	7mer-m8	NA	-25.45	149	Cbln3	-	K18744|1|1e-13|82.4|xma:102217643|caprin-2	gi|148704285|gb|EDL36232.1|	7.90187e-90	cerebellin 3 precursor protein, isoform CRA_b, partial [Mus musculus]
mmu-miR-3074-5p	NM_001033257	7mer-m8	NA	-21.62	153	Phactr2	-	K17585|1|2e-78|298|gga:421667|phosphatase and actin regulator 4	gi|84781783|ref|NP_001028429.1|	0	phosphatase and actin regulator 2 isoform D [Mus musculus]
mmu-miR-3074-5p	NM_001168521	7mer-1a	NA	-21.43	162	Sarm1	-	-	gi|281183137|ref|NP_001161993.1|	0	sterile alpha and TIR motif-containing protein 1 isoform 1 [Mus musculus]
mmu-miR-3074-5p	NM_178379	7mer-1a	NA	-23.22	160	Cox10	-	K02257|1|0.0|843|mmu:70383|protoheme IX farnesyltransferase [EC:2.5.1.-]	gi|30410008|ref|NP_848466.1|	0	protoheme IX farnesyltransferase, mitochondrial [Mus musculus]
mmu-miR-3074-5p	NM_001024142	6mer	NA	-21.45	169	Fbxo10	-	K10296|1|0.0|1867|mmu:269529|F-box protein 10	gi|32451765|gb|AAH54731.1|	0	Fbxo10 protein, partial [Mus musculus]
mmu-miR-3074-5p	NM_001145778	7mer-m8	NA	-20.87	154	Zkscan3	-	K09229|1|0.0|1107|mmu:72739|KRAB and SCAN domains-containing zinc finger protein	gi|224809350|ref|NP_076174.3|	0	zinc finger protein with KRAB and SCAN domains 3 [Mus musculus]
mmu-miR-3074-5p	NM_001195031	8mer-1a	NA	-21.82	160	Pag1	-	-	gi|148673233|gb|EDL05180.1|	0	phosphoprotein associated with glycosphingolipid microdomains 1, isoform CRA_b, partial [Mus musculus]
mmu-miR-3074-5p	NM_010630	7mer-m8	NA	-26.16	157	Kifc2	-	K10406|1|0.0|1220|mmu:16581|kinesin family member C2/C3	gi|1928995|gb|AAB51397.1|	0	kinesin motor protein [Mus musculus]
mmu-miR-3074-5p	NM_010450	7mer-1a	NA	-22.44	154	Hoxa11	-	K09296|1|3e-144|514|mmu:15396|homeobox protein HoxA/C/D11	gi|6754226|ref|NP_034580.1|	2.70314e-143	homeobox protein Hox-A11 [Mus musculus]
mmu-miR-3074-5p	NM_198127	7mer-m8	NA	-43.76	307	Abi2	-	K05751|1|0.0|723|mmu:329165|abl interactor 2	gi|37693505|ref|NP_937760.1|	0	abl interactor 2 isoform 3 [Mus musculus]
mmu-miR-3074-5p	NM_010280	6mer	NA	-21.52	162	Gfra3	-	K19895|1|2e-55|219|ola:101167523|GDNF family receptor alpha 1	-	-	-
mmu-miR-3074-5p	NM_016686	7mer-m8	NA	-23.27	169	Vezf1	-	K17559|1|1e-157|560|chx:102182741|phostensin!K03252|2|1e-31|142|aam:106489419|translation initiation factor 3 subunit C!K09228|4|9e-30|135|obi:106878000|KRAB domain-containing zinc finger protein	gi|4106547|gb|AAD02883.1|	0	vascular endothelial zinc finger 1 [Mus musculus]
mmu-miR-3074-5p	NM_027711	7mer-1a	NA	-25.05	151	Iqgap2	-	K05767|1|0.0|2966|mmu:544963|Ras GTPase-activating-like protein IQGAP2/3	gi|148668579|gb|EDL00898.1|	0	mCG114897, isoform CRA_a, partial [Mus musculus]
mmu-miR-3074-5p	NM_001252655	6mer	NA	-21.59	152	Kcnab2	-	K04883|1|0.0|703|cfa:489626|potassium voltage-gated channel Shaker-related subfamily A, beta member 2	gi|358030291|ref|NP_001239583.1|	0	voltage-gated potassium channel subunit beta-2 isoform 2 [Mus musculus]
mmu-miR-3074-5p	NM_172428	7mer-m8	NA	-43.59	304	Ccdc134	-	K10802|1|4e-21|105|aqu:100632949|high mobility group protein B1	gi|116268089|ref|NP_766016.2|	6.17568e-107	coiled-coil domain-containing protein 134 precursor [Mus musculus]
mmu-miR-3074-5p	NM_008258	6mer	NA	-22.79	152	Hn1	-	-	gi|755537448|ref|XP_011247058.1|	1.99503e-87	PREDICTED: hematological and neurological expressed 1 protein isoform X1 [Mus musculus]
mmu-miR-3074-5p	NM_175523	7mer-m8	NA	-22.36	155	Ppm1k	-	K17505|1|0.0|725|mmu:243382|protein phosphatase 1K [EC:3.1.3.16]	gi|30425290|ref|NP_780732.1|	0	protein phosphatase 1K, mitochondrial precursor [Mus musculus]
mmu-miR-3074-5p	NM_025692	7mer-1a	NA	-23.32	146	Uba5	-	K12164|1|0.0|679|mmu:66663|ubiquitin-like modifier-activating enzyme 5	gi|227499242|ref|NP_079968.2|	0	ubiquitin-like modifier-activating enzyme 5 [Mus musculus]
mmu-miR-3074-5p	NM_001171001	7mer-1a	NA	-22.3	147	Ahcyl2	-	K01251|1|0.0|962|oas:101114101|adenosylhomocysteinase [EC:3.3.1.1]	gi|953850655|ref|XP_014594557.1|	0	PREDICTED: adenosylhomocysteinase 3 isoform X2 [Equus caballus]
mmu-miR-3074-5p	NM_010560	7mer-m8	NA	-77.15	472	Il6st	-	K05060|1|0.0|1694|mmu:16195|interleukin 6 signal transducer	gi|225007625|ref|NP_034690.3|	0	interleukin-6 receptor subunit beta precursor [Mus musculus]
mmu-miR-3074-5p	NM_026539	6mer	NA	-21.15	144	Chd1l	-	K20092|1|0.0|1576|mmu:68058|chromodomain-helicase-DNA-binding protein 1-like [EC:3.6.4.12]	gi|13386044|ref|NP_080815.1|	0	chromodomain-helicase-DNA-binding protein 1-like [Mus musculus]
mmu-miR-3074-5p	NM_133975	6mer	NA	-20.11	154	Trip12	-	K10590|1|0.0|3535|mmu:14897|E3 ubiquitin-protein ligase TRIP12 [EC:2.3.2.26]	gi|91932791|ref|NP_598736.4|	0	E3 ubiquitin-protein ligase TRIP12 [Mus musculus]
mmu-miR-3074-5p	NM_028038	7mer-m8	NA	-27.1	149	Ddx28	-	K20096|1|0.0|989|mmu:71986|ATP-dependent RNA helicase DDX28 [EC:3.6.4.13]	gi|12845809|dbj|BAB26907.1|	0	unnamed protein product [Mus musculus]
mmu-miR-3074-5p	NM_172862	6mer	NA	-26.31	149	Frem2	-	K08115|1|9e-64|250|tru:101065472|chondroitin sulfate proteoglycan 4	gi|71051607|ref|NP_766450.2|	0	FRAS1-related extracellular matrix protein 2 precursor [Mus musculus]
mmu-miR-3074-5p	NM_177629	7mer-m8	NA	-22.87	160	Fam216b	-	-	gi|29244020|ref|NP_808297.1|	8.34185e-73	protein FAM216B [Mus musculus]
mmu-miR-3074-5p	NM_001170561	6mer	NA	-21.06	162	Sbf1	-	K18061|1|0.0|3486|rno:300147|myotubularin-related protein 5/13	gi|281604100|ref|NP_001164032.1|	0	myotubularin-related protein 5 isoform 1 [Mus musculus]
mmu-miR-3074-5p	NM_134437	7mer-1a	NA	-27.79	160	Il17rd	-	K05167|1|0.0|1417|mmu:171463|interleukin 17 receptor D	gi|24025662|ref|NP_602319.1|	0	interleukin-17 receptor D precursor [Mus musculus]
mmu-miR-3074-5p	NM_008636	7mer-m8	NA	-21.69	154	Mtf1	-	K09228|1|4e-40|171|ola:105355511|KRAB domain-containing zinc finger protein	gi|188528620|ref|NP_032662.3|	0	metal regulatory transcription factor 1 [Mus musculus]
mmu-miR-3074-5p	NM_175088	6mer	NA	-20.02	155	Mdfic	-	-	gi|74192518|dbj|BAE43047.1|	3.5251e-161	unnamed protein product [Mus musculus]
mmu-miR-3074-5p	NM_025504	7mer-m8	NA	-21.37	159	Atp5sl	-	K09649|1|8e-23|111|amj:102566372|thymus-specific serine protease [EC:3.4.-.-]!K14816|2|1e-16|91.3|tsp:Tsp_01411|pre-60S factor REI1!K07554|3|9e-14|81.6|spu:593766|ATP synthase, H+ transporting, mitochondrial F0 complex, subunit s	gi|31560249|ref|NP_079780.2|	2.75821e-130	ATP synthase subunit s-like protein isoform 2 [Mus musculus]
mmu-miR-3074-5p	NM_133673	6mer	NA	-41.46	299	Tor1b	-	K01056|1|1e-25|121|tgu:100227249|peptidyl-tRNA hydrolase, PTH1 family [EC:3.1.1.29]!K03695|2|2e-07|60.8|mze:101482743|ATP-dependent Clp protease ATP-binding subunit ClpB	gi|31559990|ref|NP_598434.2|	0	torsin-1B precursor [Mus musculus]
mmu-miR-3074-5p	NM_001039089	6mer	NA	-23.94	154	Sel1l	-	K14026|1|0.0|1463|mmu:20338|SEL1 protein	gi|60360536|dbj|BAD90512.1|	0	mKIAA4137 protein [Mus musculus]
mmu-miR-3074-5p	NM_175437	8mer-1a	NA	-24.82	150	Gsap	-	-	gi|148671264|gb|EDL03211.1|	0	RIKEN cDNA A530088I07, isoform CRA_b, partial [Mus musculus]
mmu-miR-3074-5p	NM_008441	8mer-1a	NA	-20.62	156	Kif1b	-	K10392|1|0.0|2108|cge:100770947|kinesin family member 1	gi|86990458|ref|NP_032467.2|	0	kinesin-like protein KIF1B isoform a [Mus musculus]
mmu-miR-3074-5p	NM_001012322	8mer-1a	NA	-21.95	147	Sctr	-	K04588|1|0.0|768|mmu:319229|secretin receptor	gi|145699143|ref|NP_001012322.2|	0	secretin receptor isoform 1 precursor [Mus musculus]
mmu-miR-3074-5p	NM_001285503	7mer-1a	NA	-20.32	153	Nde1	-	K16738|1|1e-167|592|mmu:67203|nuclear distribution protein NudE	gi|550822038|ref|NP_001272432.1|	1.52154e-168	nuclear distribution protein nudE homolog 1 isoform c [Mus musculus]
mmu-miR-3074-5p	NM_177464	6mer	NA	-42.87	301	R3hcc1l	-	K07412|1|1e-27|128|chx:102177329|cytochrome P450, family 2, subfamily B [EC:1.14.14.1]	gi|29126193|ref|NP_803415.1|	0	coiled-coil domain-containing protein R3HCC1L [Mus musculus]
mmu-miR-3074-5p	NM_177718	6mer	NA	-20.39	160	Mb21d2	-	K04358|1|2e-33|147|cfa:607829|fibroblast growth factor!K16271|2|7e-20|102|chx:102190496|E3 ubiquitin-protein ligase RLIM [EC:2.3.2.27]!K17834|4|5e-07|59.7|crg:105322106|cyclic GMP-AMP synthase [EC:2.7.7.86]	gi|86262157|ref|NP_808386.2|	0	protein MB21D2 [Mus musculus]
mmu-miR-3074-5p	NM_001167923	7mer-m8	NA	-90.77	618	Col6a5	-	K06238|1|0.0|2916|mmu:665033|collagen, type VI, alpha	gi|816380041|sp|A6H584.4|CO6A5_MOUSE	0	RecName: Full=Collagen alpha-5(VI) chain; AltName: Full=Collagen alpha-1(XXIX) chain; Flags: Precursor
mmu-miR-3074-5p	NM_008773	6mer	NA	-23.55	160	P2ry2	-	K04269|1|0.0|646|mmu:18442|purinergic receptor P2Y, G protein-coupled, 2	gi|148684539|gb|EDL16486.1|	0	purinergic receptor P2Y, G-protein coupled 2, isoform CRA_b, partial [Mus musculus]
mmu-miR-3074-5p	NM_177093	6mer	NA	-24.13	162	Lrrc58	-	K05692|1|5e-158|233|umr:103665813|actin beta/gamma 1	gi|671002440|ref|XP_008692076.1|	4.32543e-157	PREDICTED: LOW QUALITY PROTEIN: actin, cytoplasmic 2 [Ursus maritimus]
mmu-miR-3074-5p	NM_013510	7mer-1a	NA	-24.28	148	Epb41l1	-	K06107|1|0.0|1596|mmu:13821|erythrocyte membrane protein band 4.1	gi|28972159|dbj|BAC65533.1|	0	mKIAA0338 protein [Mus musculus]
mmu-miR-3074-5p	NM_008909	7mer-m8	NA	-42.28	302	Ppl	-	K10386|1|0.0|2920|mmu:19041|periplakin	gi|112421039|ref|NP_032935.2|	0	periplakin [Mus musculus]
mmu-miR-3074-5p	NM_080553	6mer	NA	-22.51	146	Itpr3	-	K04960|1|0.0|5116|mmu:16440|inositol 1,4,5-triphosphate receptor type 3	gi|568999131|ref|XP_006523775.1|	0	PREDICTED: inositol 1,4,5-trisphosphate receptor type 3 isoform X1 [Mus musculus]
mmu-miR-3074-5p	NM_133962	6mer	NA	-22.81	153	Arhgef18	-	K16529|1|8e-144|514|acs:100568036|A-kinase anchor protein 13	gi|148689955|gb|EDL21902.1|	0	rho/rac guanine nucleotide exchange factor (GEF) 18 [Mus musculus]
mmu-miR-3074-5p	NM_001166457	6mer	NA	-26.04	149	Brcc3	-	K11864|1|2e-143|513|mmu:210766|BRCA1/BRCA2-containing complex subunit 3	gi|12848275|dbj|BAB27894.1|	2.1355e-142	unnamed protein product [Mus musculus]
mmu-miR-3074-5p	NM_001114332	7mer-m8	NA	-20.98	151	Slc16a10	-	K08187|1|0.0|929|mmu:72472|MFS transporter, MCP family, solute carrier family 16 (monocarboxylic acid transporters), member 10	gi|148672996|gb|EDL04943.1|	0	solute carrier family 16 (monocarboxylic acid transporters), member 10, isoform CRA_b, partial [Mus musculus]
mmu-miR-3074-5p	NM_001190409	7mer-m8	NA	-23.04	153	Magt1	-	K19478|1|0.0|663|mmu:67075|magnesium transporter 1	gi|298676496|ref|NP_080228.4|	0	magnesium transporter protein 1 [Mus musculus]
mmu-miR-3074-5p	NM_172739	8mer-1a	NA	-40.82	294	Arhgap35	-	K05732|1|0.0|2774|mmu:232906|glucocorticoid receptor DNA-binding factor 1	gi|75677442|ref|NP_766327.3|	0	rho GTPase-activating protein 35 [Mus musculus]
mmu-miR-3074-5p	NR_117093	7mer-1a	NA	-26.06	174	Map4k2	-	K04414|1|0.0|997|rno:293694|mitogen-activated protein kinase kinase kinase kinase 2 [EC:2.7.11.1]	gi|755562435|ref|XP_011246933.1|	0	PREDICTED: mitogen-activated protein kinase kinase kinase kinase 2 isoform X4 [Mus musculus]
mmu-miR-3074-5p	NM_178392	7mer-m8	NA	-20.36	150	Snapc1	-	K15208|1|0.0|664|mmu:75627|snRNA-activating protein complex subunit 1	gi|148704550|gb|EDL36497.1|	0	small nuclear RNA activating complex, polypeptide 1 [Mus musculus]
mmu-miR-3074-5p	NM_001024952	7mer-1a	NA	-24.21	153	Rc3h1	-	K15690|1|0.0|2014|mmu:381305|RING finger and CCCH-type zinc finger domain-containing protein	gi|50511255|dbj|BAD32613.1|	0	mKIAA2025 protein [Mus musculus]
mmu-miR-3074-5p	NM_001146060	6mer	NA	-20.72	150	Als2cl	-	K04575|1|2e-139|500|mcf:101925534|amyotrophic lateral sclerosis 2 protein	gi|225690620|ref|NP_666340.3|	0	ALS2 C-terminal-like protein [Mus musculus]
mmu-miR-3074-5p	NM_033575	7mer-m8	NA	-20.87	154	Pcdhgb2	-	K16496|1|0.0|1682|mmu:93700|protocadherin gamma subfamily B	gi|18087735|ref|NP_291053.1|	0	protocadherin gamma-B2 precursor [Mus musculus]
mmu-miR-3074-5p	NM_001163336	7mer-1a	NA	-22	154	Atp2a3	-	K05853|1|0.0|1903|mmu:53313|Ca2+ transporting ATPase, sarcoplasmic/endoplasmic reticulum [EC:3.6.3.8]	gi|564372536|ref|XP_006246659.1|	0	PREDICTED: sarcoplasmic/endoplasmic reticulum calcium ATPase 3 isoform X1 [Rattus norvegicus]
mmu-miR-3074-5p	NM_177582	6mer	NA	-20.86	157	Mlxip	-	K09113|1|0.0|855|mmu:208104|MAX-like protein X	gi|148687690|gb|EDL19637.1|	0	MLX interacting protein, isoform CRA_b, partial [Mus musculus]
mmu-miR-3074-5p	NM_146169	6mer	NA	-21.5	156	Paip2b	-	-	gi|50510813|dbj|BAD32392.1|	4.55812e-81	mKIAA1155 protein [Mus musculus]
mmu-miR-3074-5p	NM_153507	6mer	NA	-20.59	149	Cpne2	-	K11348|1|5e-12|75.9|apla:101800649|bromodomain and PHD finger-containing protein 1!K19910|2|1e-09|67.8|tca:658788|synaptotagmin-10!K19906|3|2e-09|67.0|sko:100376714|synaptotagmin-6!K15290|4|7e-09|65.5|cel:CELE_F31E8.2|synaptotagmin-1	gi|148679188|gb|EDL11135.1|	0	copine II, isoform CRA_a, partial [Mus musculus]
mmu-miR-3074-5p	NM_175179	6mer	NA	-23.89	157	Amer1	-	K19407|1|0.0|1920|mmu:72345|APC membrane recruitment protein 1	-	-	-
mmu-miR-3074-5p	NM_026110	7mer-m8	NA	-26.1	158	Paxbp1	-	K13211|1|0.0|1428|mmu:67367|GC-rich sequence DNA-binding factor	gi|148671893|gb|EDL03840.1|	0	mCG115613, isoform CRA_b, partial [Mus musculus]
mmu-miR-3074-5p	NM_001044308	6mer	NA	-20.04	141	Cacna1i	-	K04856|1|0.0|3385|mmu:239556|voltage-dependent calcium channel T type alpha-1I	gi|157057194|ref|NP_001037773.2|	0	voltage-dependent T-type calcium channel subunit alpha-1I [Mus musculus]
mmu-miR-3074-5p	NM_028194	6mer	NA	-46.33	327	Fryl	-	-	-	-	-
mmu-miR-3074-5p	NM_080464	6mer	NA	-43.68	298	Ppp1r3a	-	K07189|1|0.0|2094|mmu:140491|protein phosphatase 1 regulatory subunit 3A/B/C/D/E	gi|13569343|gb|AAK31072.1|	0	type 1 protein phosphatase targeting subunit RGL/GM [Mus musculus]
mmu-miR-3074-5p	NM_198862	6mer	NA	-21.48	155	Nlgn2	-	K07378|1|0.0|1352|mmu:216856|neuroligin	gi|50510903|dbj|BAD32437.1|	0	mKIAA1366 protein [Mus musculus]
mmu-miR-3074-5p	NM_134068	7mer-m8	NA	-25.88	167	Dusp22	-	K14165|1|4e-104|380|mmu:105352|atypical dual specificity phosphatase [EC:3.1.3.16 3.1.3.48]	-	-	-
mmu-miR-3074-5p	NM_001085373	7mer-m8	NA	-26.58	170	Mcc	-	-	gi|145699114|ref|NP_001078842.1|	0	colorectal mutant cancer protein isoform 1 [Mus musculus]
mmu-miR-3074-5p	NM_030721	7mer-m8	NA	-29.44	166	Acox3	-	K00232|1|0.0|1373|mmu:80911|acyl-CoA oxidase [EC:1.3.3.6]	gi|148705543|gb|EDL37490.1|	0	acyl-Coenzyme A oxidase 3, pristanoyl, isoform CRA_c, partial [Mus musculus]
mmu-miR-3074-5p	NM_177324	8mer-1a	NA	-22.17	152	Sbf2	-	K18061|1|0.0|3649|mmu:319934|myotubularin-related protein 5/13	gi|256355198|ref|NP_796298.2|	0	myotubularin-related protein 13 [Mus musculus]
mmu-miR-3074-5p	NM_001033351	7mer-1a	NA	-89.9	611	Grin3a	-	K05213|1|0.0|2131|mmu:242443|glutamate receptor ionotropic, NMDA 3A	gi|166158134|ref|NP_001028523.1|	0	glutamate receptor ionotropic, NMDA 3A isoform 2 precursor [Mus musculus]
mmu-miR-3074-5p	NM_025558	7mer-1a	NA	-25.97	162	Cyb5b	-	K19703|1|1e-11|75.9|tad:TRIADDRAFT_37592|4-hydroxysphinganine ceramide fatty acyl 2-hydroxylase [EC:1.14.18.6]!K00326|2|1e-11|75.5|cin:100178699|cytochrome-b5 reductase [EC:1.6.2.2]!K10595|3|5e-11|73.6|tad:TRIADDRAFT_56425|E3 ubiquitin-protein ligase HERC2 [EC:2.3.2.26]!K10226|5|4e-10|70.5|aqu:100632154|acyl-CoA 6-desaturase (Delta-6 desaturase) [EC:1.14.19.3]	gi|31542438|ref|NP_079834.2|	5.12184e-80	cytochrome b5 type B precursor [Mus musculus]
mmu-miR-3074-5p	NM_021316	7mer-m8	NA	-42.57	307	Cend1	-	-	gi|148686123|gb|EDL18070.1|	6.15906e-51	cell cycle exit and neuronal differentiation 1, isoform CRA_b, partial [Mus musculus]
mmu-miR-3074-5p	NM_133808	7mer-1a	NA	-20.61	156	Hdlbp	-	K18756|1|2e-11|75.9|apla:101800706|protein bicaudal C	gi|148708011|gb|EDL39958.1|	0	high density lipoprotein (HDL) binding protein, isoform CRA_h [Mus musculus]
mmu-miR-3074-5p	NM_001081345	6mer	NA	-22.01	167	Chd2	-	K20091|1|0.0|2921|mmu:244059|chromodomain-helicase-DNA-binding protein 2 [EC:3.6.4.12]	gi|189458810|ref|NP_001074814.2|	0	chromodomain-helicase-DNA-binding protein 2 [Mus musculus]
mmu-miR-3074-5p	NR_004429	6mer	NA	-22.06	150	Adarb1	-	K13194|1|0.0|1267|mmu:110532|double stranded RNA-specific editase B [EC:3.5.-.-]	gi|564397432|ref|XP_006256339.1|	0	PREDICTED: double-stranded RNA-specific editase 1 isoform X5 [Rattus norvegicus]
mmu-miR-3074-5p	NM_198618	7mer-1a	NA	-23.79	151	Dlgap3	-	K15008|1|5e-127|458|gja:107118007|discs, large-associated protein 1	gi|443906724|ref|NP_775161.2|	0	disks large-associated protein 3 isoform 1 [Rattus norvegicus]
mmu-miR-3074-5p	NM_172838	6mer	NA	-25.05	166	Slc16a12	-	K11810|1|0.0|984|mmu:240638|MFS transporter, MCP family, solute carrier family 16 (monocarboxylic acid transporters), member 12	gi|27370260|ref|NP_766426.1|	0	monocarboxylate transporter 12 [Mus musculus]
mmu-miR-3074-5p	NM_001170913	7mer-m8	NA	-20.19	145	Trim66	-	K12032|1|0.0|2251|mmu:330627|tripartite motif-containing protein 66	gi|284004881|ref|NP_001164383.1|	0	tripartite motif-containing protein 66 isoform 1 [Mus musculus]
mmu-miR-3074-5p	NM_028860	6mer	NA	-45.52	307	Mtmr3	-	K18082|1|0.0|2264|mmu:74302|myotubularin-related protein 3/4 [EC:3.1.3.48 3.1.3.64 3.1.3.95]	gi|145207976|ref|NP_083136.2|	0	myotubularin-related protein 3 [Mus musculus]
mmu-miR-3074-5p	NM_010271	7mer-1a	NA	-20.6	149	Gpd1	-	K00006|1|0.0|703|mmu:14555|glycerol-3-phosphate dehydrogenase (NAD+) [EC:1.1.1.8]	gi|60360470|dbj|BAD90479.1|	0	mKIAA4010 protein [Mus musculus]
mmu-miR-3074-5p	NM_021715	7mer-1a	NA	-20.31	142	Chst7	-	K04743|1|0.0|809|mmu:60322|chondroitin 6-sulfotransferase 7 [EC:2.8.2.17]	gi|11096336|ref|NP_068361.1|	0	carbohydrate sulfotransferase 7 precursor [Mus musculus]
mmu-miR-3074-5p	NM_013881	7mer-1a	NA	-27.64	158	Ulk2	-	K08269|1|0.0|1764|mmu:29869|serine/threonine-protein kinase ULK/ATG1 [EC:2.7.11.1]	gi|49022835|dbj|BAC65613.2|	0	mKIAA0623 protein [Mus musculus]
mmu-miR-3074-5p	NM_021297	6mer	NA	-42.58	291	Tlr4	-	K10160|1|0.0|1618|mmu:21898|toll-like receptor 4	-	-	-
mmu-miR-3074-5p	NR_109938	6mer	NA	-20.04	154	Atg9a	-	K17907|1|0.0|838|mmu:245860|autophagy-related protein 9	gi|731283160|ref|XP_010610152.1|	0	PREDICTED: autophagy-related protein 9A isoform X1 [Fukomys damarensis]
mmu-miR-3074-5p	NM_019569	6mer	NA	-24.08	160	Fscn3	-	K17456|1|0.0|1044|mmu:56223|fascin 3	-	-	-
mmu-miR-3074-5p	NM_139299	6mer	NA	-22.54	151	Il31ra	-	K05060|1|1e-67|261|cmk:103177817|interleukin 6 signal transducer	gi|568984405|ref|XP_006517682.1|	0	PREDICTED: interleukin-31 receptor subunit alpha isoform X2 [Mus musculus]
mmu-miR-3074-5p	NM_008000	6mer	NA	-22.9	150	Fer	-	K08889|1|0.0|890|rno:301737|tyrosine-protein kinase Fer [EC:2.7.10.2]	gi|226054045|ref|NP_032026.2|	0	tyrosine-protein kinase Fer isoform b [Mus musculus]
mmu-miR-3074-5p	NM_027563	7mer-m8	NA	-23.79	160	Krt34	-	K07604|1|0.0|717|mmu:16672|type I keratin, acidic	-	-	-
mmu-miR-3074-5p	NM_001267622	7mer-1a	NA	-50.15	313	Ttc28	-	K15837|1|8e-53|213|clv:102087986|G-protein signaling modulator 2	gi|390407654|ref|NP_001254551.1|	0	tetratricopeptide repeat protein 28 [Mus musculus]
mmu-miR-3074-5p	NM_001278534	7mer-1a	NA	-20.58	160	Rgag4	-	-	gi|60360096|dbj|BAD90267.1|	0	mKIAA2001 protein [Mus musculus]
mmu-miR-3074-5p	NM_009727	7mer-m8	NA	-24.74	158	Atp8a1	-	K14802|1|0.0|2237|mcc:702630|phospholipid-transporting ATPase [EC:3.6.3.1]	gi|7106257|ref|NP_033857.1|	0	phospholipid-transporting ATPase IA isoform b [Mus musculus]
mmu-miR-3074-5p	NM_182997	6mer	NA	-20.38	148	Prkab2	-	K07199|1|8e-139|498|mmu:108097|5'-AMP-activated protein kinase, regulatory beta subunit	gi|72384347|ref|NP_892042.2|	7.00429e-138	5'-AMP-activated protein kinase subunit beta-2 [Mus musculus]
mmu-miR-3074-5p	NM_001005740	8mer-1a	NA	-21.42	149	Phactr1	-	K17594|1|1e-74|285|aam:106492795|phosphatase and actin regulator 3	gi|148709038|gb|EDL40984.1|	0	phosphatase and actin regulator 1, isoform CRA_a, partial [Mus musculus]
mmu-miR-3074-5p	NM_001163637	6mer	NA	-24.9	154	Jakmip2	-	K20478|1|2e-39|167|sko:100376626|golgin subfamily B member 1	gi|507645114|ref|XP_004631318.1|	0	PREDICTED: janus kinase and microtubule-interacting protein 2 isoform X1 [Octodon degus]
mmu-miR-3074-5p	NM_009616	7mer-m8	NA	-44.64	298	Adam19	-	K08608|1|0.0|1703|mmu:11492|disintegrin and metalloproteinase domain-containing protein 19 [EC:3.4.24.-]	gi|6752966|ref|NP_033746.1|	0	disintegrin and metalloproteinase domain-containing protein 19 isoform 1 preproprotein [Mus musculus]
mmu-miR-3074-5p	NM_008243	7mer-m8	NA	-20.92	163	Mst1	-	K05460|1|1e-176|622|acs:100566618|hepatocyte growth factor	gi|254675205|ref|NP_032269.3|	0	hepatocyte growth factor-like protein precursor [Mus musculus]
mmu-miR-3074-5p	NM_021361	7mer-m8	NA	-23.59	156	Nova1	-	K14944|1|4e-145|519|mmu:664883|RNA-binding protein Nova	gi|488534205|ref|XP_004458817.1|	2.86916e-144	PREDICTED: RNA-binding protein Nova-1 [Dasypus novemcinctus]
mmu-miR-3074-5p	NM_029250	8mer-1a	NA	-21.72	150	Etnk1	-	K00894|1|0.0|756|mmu:75320|ethanolamine kinase [EC:2.7.1.82]	gi|26328955|dbj|BAC28216.1|	0	unnamed protein product [Mus musculus]
mmu-miR-3074-5p	NM_028945	6mer	NA	-20.66	162	Fam208a	-	-	gi|163838637|ref|NP_083221.1|	0	protein TASOR isoform 2 [Mus musculus]
mmu-miR-3074-5p	NM_001081134	7mer-1a	NA	-24.54	153	Kcng1	-	K04900|1|0.0|907|mmu:241794|potassium voltage-gated channel subfamily G member 1	gi|124487487|ref|NP_001074603.1|	0	potassium voltage-gated channel subfamily G member 1 [Mus musculus]
mmu-miR-3074-5p	NM_011851	8mer-1a	NA	-22.19	148	Nt5e	-	K19970|1|0.0|1122|mmu:23959|5'-nucleotidase [EC:3.1.3.5]	gi|6754900|ref|NP_035981.1|	0	5'-nucleotidase precursor [Mus musculus]
mmu-miR-3074-5p	NM_013474	7mer-m8	NA	-26.97	172	Apoa2	-	K08758|1|3e-50|199|mmu:11807|apolipoprotein A-II	-	-	-
mmu-miR-3074-5p	NM_010492	6mer	NA	-26.29	146	Ica1	-	K19863|1|0.0|971|mmu:15893|islet cell auto antigen 1	gi|145386533|ref|NP_034622.3|	0	islet cell autoantigen 1 isoform 1 [Mus musculus]
mmu-miR-3074-5p	NM_007400	6mer	NA	-73.77	471	Adam12	-	K06835|1|0.0|1772|mmu:11489|disintegrin and metalloproteinase domain-containing protein 12 [EC:3.4.24.-]	gi|117606341|ref|NP_031426.2|	0	disintegrin and metalloproteinase domain-containing protein 12 precursor [Mus musculus]
mmu-miR-3074-5p	NM_199152	7mer-m8	NA	-23.84	167	Obscn	-	K17531|1|0.0|1.076e+04|cge:100763304|Obscurin-RhoGEF [EC:2.7.11.1]	gi|345842337|ref|NP_954603.3|	0	obscurin isoform 2 [Mus musculus]
mmu-miR-3074-5p	NM_001253770	7mer-1a	NA	-28.8	167	Ssx2ip	-	K06085|1|0.0|1149|mmu:99167|synovial sarcoma, X breakpoint 2 interacting protein	gi|148680030|gb|EDL11977.1|	0	synovial sarcoma, X breakpoint 2 interacting protein, isoform CRA_b, partial [Mus musculus]
mmu-miR-3074-5p	NM_008965	6mer	NA	-20.68	148	Ptger4	-	K04261|1|0.0|924|mmu:19219|prostaglandin E receptor 4	gi|6679531|ref|NP_032991.1|	0	prostaglandin E2 receptor EP4 subtype isoform 2 [Mus musculus]
mmu-miR-3074-5p	NM_033593	7mer-m8	NA	-20.87	154	Pcdhga10	-	K16495|1|0.0|1736|mmu:93722|protocadherin gamma subfamily A	gi|18087771|ref|NP_291071.1|	0	protocadherin gamma-A10 precursor [Mus musculus]
mmu-miR-3074-5p	NM_181415	6mer	NA	-27.27	162	Atrnl1	-	K10895|1|2e-57|228|aqu:100636243|fanconi anemia group I protein!K03177|3|6e-25|120|mgp:100548652|tRNA pseudouridine55 synthase [EC:5.4.99.25]!K06243|4|2e-14|85.9|chx:102179246|laminin, beta 2	gi|50510519|dbj|BAD32245.1|	0	mKIAA0534 protein [Mus musculus]
mmu-miR-3074-5p	NM_009142	7mer-m8	NA	-24.86	146	Cx3cl1	-	K05508|1|0.0|682|mmu:20312|C-X3-C motif chemokine 1	gi|31982017|ref|NP_033168.2|	0	fractalkine precursor [Mus musculus]
mmu-miR-3074-5p	NM_011512	7mer-m8	NA	-40.98	315	Surf4	-	K20369|1|1e-145|520|chx:102170434|ER-derived vesicles protein	gi|926705357|ref|XP_005687391.2|	1.09514e-144	PREDICTED: surfeit locus protein 4 [Capra hircus]
mmu-miR-3074-5p	NM_033584	7mer-m8	NA	-20.87	154	Pcdhga1	-	K16495|1|0.0|1701|mmu:93709|protocadherin gamma subfamily A	gi|18087753|ref|NP_291062.1|	0	protocadherin gamma-A1 precursor [Mus musculus]
mmu-miR-3074-5p	NM_001034060	6mer	NA	-20.7	144	Rufy4	-	-	gi|282165731|ref|NP_001164112.1|	0	RUN and FYVE domain-containing protein 4 isoform 1 [Mus musculus]
mmu-miR-3074-5p	NM_011053	6mer	NA	-21.15	154	Pdcd11	-	K14792|1|0.0|3299|mmu:18572|rRNA biogenesis protein RRP5	gi|54607128|ref|NP_035183.2|	0	protein RRP5 homolog [Mus musculus]
mmu-miR-3074-5p	NM_181402	6mer	NA	-22.54	160	Parp11	-	K15259|1|0.0|641|mmu:101187|poly [ADP-ribose] polymerase 7/11/12/13 [EC:2.4.2.30]	gi|148667444|gb|EDK99860.1|	0	poly (ADP-ribose) polymerase family, member 11, isoform CRA_b, partial [Mus musculus]
mmu-miR-3074-5p	NM_001037711	6mer	NA	-27.14	159	Cgn	-	K06102|1|0.0|1888|mmu:70737|cingulin	gi|50510881|dbj|BAD32426.1|	0	mKIAA1319 protein [Mus musculus]
mmu-miR-3074-5p	NM_026439	7mer-1a	NA	-25.71	166	Ccdc80	-	K19408|1|3e-10|70.9|umr:103672995|sushi repeat-containing protein SRPX2	gi|110625752|ref|NP_080715.2|	0	coiled-coil domain-containing protein 80 precursor [Mus musculus]
mmu-miR-3074-5p	NM_133654	7mer-1a	NA	-20.78	148	Cd34	-	K06474|1|0.0|641|mmu:12490|CD34 antigen	gi|19526792|ref|NP_598415.1|	0	hematopoietic progenitor cell antigen CD34 isoform 2 precursor [Mus musculus]
mmu-miR-3074-5p	NM_011193	6mer	NA	-23.35	158	Pstpip1	-	K12804|1|0.0|725|mmu:19200|proline-serine-threonine phosphatase interacting protein 1	gi|171184423|ref|NP_035323.2|	0	proline-serine-threonine phosphatase-interacting protein 1 [Mus musculus]
mmu-miR-3074-5p	NM_011923	8mer-1a	NA	-20.28	147	Angptl2	-	K05466|1|3e-53|213|bfo:BRAFLDRAFT_231341|angiopoietin 2!K10104|2|3e-53|213|bfo:BRAFLDRAFT_203922|ficolin!K05465|3|3e-53|213|xma:102221719|angiopoietin 1	gi|31560520|ref|NP_036053.2|	0	angiopoietin-related protein 2 precursor [Mus musculus]
mmu-miR-3074-5p	NM_016778	7mer-m8	NA	-22.37	157	Bok	-	K02561|1|1e-117|426|rno:29884|Bcl-2-related ovarian killer protein	-	-	-
mmu-miR-3074-5p	NM_054066	7mer-1a	NA	-21.51	161	Plcz1	-	K05861|1|0.0|1286|mmu:114875|phosphatidylinositol phospholipase C, zeta [EC:3.1.4.11]	gi|22550102|ref|NP_473407.2|	0	1-phosphatidylinositol 4,5-bisphosphate phosphodiesterase zeta-1 [Mus musculus]
mmu-miR-3074-5p	NM_153394	6mer	NA	-23.67	154	Gpr156	-	K04617|1|0.0|1236|mmu:239845|gamma-aminobutyric acid type B receptor-like	gi|40254201|ref|NP_700443.2|	0	probable G-protein coupled receptor 156 [Mus musculus]
mmu-miR-3074-5p	NM_027144	7mer-m8	NA	-26.54	169	Arhgef12	-	K07532|1|0.0|2836|mmu:69632|Rho guanine nucleotide exchange factor 12	gi|148693599|gb|EDL25546.1|	0	Rho guanine nucleotide exchange factor (GEF) 12, isoform CRA_b, partial [Mus musculus]
mmu-miR-3074-5p	NM_001290537	7mer-1a	NA	-24.53	156	Otud5	-	K12655|1|0.0|775|rno:363452|OTU domain-containing protein 5 [EC:3.4.19.12]	-	-	-
mmu-miR-3074-5p	NM_175319	6mer	NA	-24.22	163	Acp7	-	K01113|1|5e-60|234|cel:CELE_Y105C5B.3|alkaline phosphatase D [EC:3.1.3.1]!K05734|3|9e-38|160|gja:107116363|p21-activated kinase 4 [EC:2.7.11.1]	gi|30425000|ref|NP_780528.1|	0	acid phosphatase type 7 [Mus musculus]
mmu-miR-3074-5p	NM_001294331	6mer	NA	-20.58	147	Tlk2	-	K08864|1|0.0|1327|mmu:24086|tousled-like kinase [EC:2.7.11.1]	gi|661567357|ref|NP_001281260.1|	0	serine/threonine-protein kinase tousled-like 2 isoform B [Mus musculus]
mmu-miR-3074-5p	NM_011945	6mer	NA	-22.14	155	Map3k1	-	K04416|1|0.0|2442|mmu:26401|mitogen-activated protein kinase kinase kinase 1 [EC:2.7.11.25]	gi|101944546|ref|NP_036075.2|	0	mitogen-activated protein kinase kinase kinase 1 [Mus musculus]
mmu-miR-3074-5p	NM_178045	6mer	NA	-20.61	154	Rassf4	-	K09851|1|1e-148|531|mmu:213391|Ras association domain-containing protein 2/4	gi|38174483|gb|AAH60709.1|	8.76436e-148	Ras association (RalGDS/AF-6) domain family member 4 [Mus musculus]
mmu-miR-3074-5p	NM_023655	6mer	NA	-20.34	158	Trim29	-	K12010|1|0.0|1100|mmu:72169|tripartite motif-containing protein 29	gi|160333881|ref|NP_076144.2|	0	tripartite motif-containing protein 29 [Mus musculus]
mmu-miR-3074-5p	NM_178793	6mer	NA	-21.09	155	Ccbe1	-	K19638|1|0.0|647|mmu:320924|collagen and calcium-binding EGF domain-containing protein 1	-	-	-
mmu-miR-3074-5p	NM_028135	6mer	NA	-20.54	152	Tmem163	-	-	gi|478499378|ref|XP_004424015.1|	3.77545e-129	PREDICTED: transmembrane protein 163 [Ceratotherium simum simum]
mmu-miR-3074-5p	NM_028291	7mer-m8	NA	-20.99	154	Pan3	-	K12572|1|0.0|1422|mmu:72587|PAB-dependent poly(A)-specific ribonuclease subunit 3	gi|270265830|ref|NP_082567.3|	0	PAB-dependent poly(A)-specific ribonuclease subunit PAN3 [Mus musculus]
mmu-miR-3074-5p	NM_181815	6mer	NA	-21.64	147	Cep128	-	K16460|1|0.0|1848|mmu:75216|centrosomal protein CEP128	gi|160333189|ref|NP_861536.3|	0	centrosomal protein of 128 kDa [Mus musculus]
mmu-miR-3074-5p	NM_001029988	7mer-1a	NA	-22.79	156	Fat2	-	K16506|1|0.0|8564|mmu:245827|protocadherin Fat 1/2/3	-	-	-
mmu-miR-3074-5p	NM_010585	7mer-1a	NA	-20.23	151	Itpr1	-	K04958|1|0.0|5219|mmu:16438|inositol 1,4,5-triphosphate receptor type 1	gi|672050620|ref|XP_008761391.1|	0	PREDICTED: inositol 1,4,5-trisphosphate receptor type 1 isoform X3 [Rattus norvegicus]
mmu-miR-3074-5p	NM_153560	6mer	NA	-21.38	149	Fam102a	-	-	gi|958774474|ref|XP_014719110.1|	1.56192e-173	PREDICTED: protein FAM102A isoform X1 [Equus asinus]
mmu-miR-3074-5p	NM_008559	6mer	NA	-27.3	164	Mc1r	-	K04199|1|3e-147|525|mmu:17199|melanocortin 1 receptor!K07375|5|3e-113|412|cfr:102511248|tubulin beta	-	-	-
mmu-miR-3074-5p	NM_009459	7mer-1a	NA	-20.23	158	Ube2h	-	K10576|1|1e-77|295|phi:102108185|ubiquitin-conjugating enzyme E2 H [EC:2.3.2.23]	gi|585168963|ref|XP_006736538.1|	5.48082e-89	PREDICTED: ubiquitin-conjugating enzyme E2 H-like [Leptonychotes weddellii]
mmu-miR-3074-5p	NM_011724	7mer-1a	NA	-21.62	156	Xirp1	-	K11588|1|5e-07|60.8|mze:101476582|methyl CpG binding protein 2!K03006|2|2e-06|58.9|cmk:103185088|DNA-directed RNA polymerase II subunit RPB1 [EC:2.7.7.6]!K02085|3|2e-06|58.9|cjc:100385653|adenomatosis polyposis coli protein	gi|285002266|ref|NP_035854.3|	0	xin actin-binding repeat-containing protein 1 [Mus musculus]
mmu-miR-3074-5p	NM_016714	6mer	NA	-22.12	151	Nup50	-	K14295|1|0.0|669|mmu:18141|nuclear pore complex protein Nup50	gi|38016154|ref|NP_057923.2|	0	nuclear pore complex protein Nup50 [Mus musculus]
mmu-miR-3074-5p	NM_015773	6mer	NA	-22.38	163	Spag6	-	K15043|1|2e-17|93.6|nve:NEMVE_v1g195115|importin subunit alpha-2	-	-	-
mmu-miR-3074-5p	NM_010587	6mer	NA	-21.09	159	Itsn1	-	K20045|1|0.0|2479|mmu:16443|intersectin	gi|134288904|ref|NP_034717.2|	0	intersectin-1 isoform 1 [Mus musculus]
mmu-miR-3074-5p	NM_011864	6mer	NA	-22.01	156	Papss2	-	K13811|1|0.0|1251|mmu:23972|3'-phosphoadenosine 5'-phosphosulfate synthase [EC:2.7.7.4 2.7.1.25]	gi|61098088|ref|NP_035994.2|	0	bifunctional 3'-phosphoadenosine 5'-phosphosulfate synthase 2 isoform 1 [Mus musculus]
mmu-miR-3074-5p	NM_031391	6mer	NA	-24.07	154	Gtf2a1	-	K03122|1|2e-115|421|mmu:83602|transcription initiation factor TFIIA large subunit	gi|226958572|ref|NP_113568.2|	1.48481e-114	transcription initiation factor IIA subunit 1 isoform 1 [Mus musculus]
mmu-miR-3074-5p	NM_001017955	6mer	NA	-43.08	320	Zscan18	-	K09230|1|5e-127|458|ocu:100353219|SCAN domain-containing zinc finger protein	gi|755519384|ref|XP_011248809.1|	0	PREDICTED: zinc finger and SCAN domain-containing protein 18 isoform X2 [Mus musculus]
mmu-miR-3074-5p	NM_009630	7mer-1a	NA	-22.45	151	Adora2a	-	K04266|1|0.0|719|mmu:11540|adenosine receptor A2a	gi|126517500|ref|NP_033760.2|	0	adenosine receptor A2a [Mus musculus]
mmu-miR-3074-5p	NM_175337	6mer	NA	-20.59	159	Mlh3	-	K08739|1|0.0|2677|mmu:217716|DNA mismatch repair protein MLH3	gi|124249062|ref|NP_780546.1|	0	DNA mismatch repair protein Mlh3 [Mus musculus]
mmu-miR-3074-5p	NM_029745	6mer	NA	-26.81	156	Tbc1d9b	-	K19951|1|0.0|2276|mmu:76795|TBC1 domain family member 9	gi|124358940|ref|NP_084021.2|	0	TBC1 domain family member 9B isoform 3 [Mus musculus]
mmu-miR-3074-5p	NM_033588	7mer-m8	NA	-20.87	154	Pcdhga5	-	K16495|1|0.0|1762|mmu:93713|protocadherin gamma subfamily A	gi|18087761|ref|NP_291066.1|	0	protocadherin gamma-A5 precursor [Mus musculus]
mmu-miR-3074-5p	NM_025734	6mer	NA	-21.6	163	Kcng4	-	K04903|1|0.0|876|mmu:66733|potassium voltage-gated channel subfamily G member 4	-	-	-
mmu-miR-3074-5p	NM_133927	7mer-m8	NA	-20.25	156	Itfg2	-	-	gi|19527142|ref|NP_598688.1|	0	integrin-alpha FG-GAP repeat-containing protein 2 [Mus musculus]
mmu-miR-3074-5p	NM_053085	6mer	NA	-22.83	151	Tcf23	-	-	gi|16716369|ref|NP_444315.1|	8.54769e-93	transcription factor 23 [Mus musculus]
mmu-miR-3074-5p	NM_001003912	7mer-1a	NA	-26.14	165	Arhgef11	-	K12331|1|0.0|2758|mmu:213498|Rho guanine nucleotide exchange factor 11	gi|51491850|ref|NP_001003912.1|	0	rho guanine nucleotide exchange factor 11 [Mus musculus]
mmu-miR-3074-5p	NM_001168615	6mer	NA	-20.06	141	Tifab	-	-	gi|60359824|dbj|BAD90131.1|	2.01962e-79	mFLJ00292 protein [Mus musculus]
mmu-miR-3074-5p	NM_133351	7mer-m8	NA	-21.49	146	Prss8	-	K08664|1|0.0|654|mmu:76560|prostasin [EC:3.4.21.-]!K09630|3|2e-171|604|cge:100758312|polyserase 2 [EC:3.4.21.-]	gi|148685661|gb|EDL17608.1|	0	protease, serine, 8 (prostasin), isoform CRA_b, partial [Mus musculus]
mmu-miR-3074-5p	NM_175260	7mer-1a	NA	-70.65	475	Myh10	-	K10352|1|0.0|3245|mmu:77579|myosin heavy chain	gi|755540019|ref|XP_011247615.1|	0	PREDICTED: myosin-10 isoform X2 [Mus musculus]
mmu-miR-3074-5p	NM_001161541	6mer	NA	-30.71	162	Islr2	-	K16357|1|1e-25|121|bfo:BRAFLDRAFT_84652|leucine-rich repeat and fibronectin type-III domain-containing protein 4!K06838|2|5e-23|113|mze:101467001|slit 1	gi|238859603|ref|NP_001155007.1|	0	immunoglobulin superfamily containing leucine-rich repeat protein 2 isoform a [Mus musculus]
mmu-miR-3074-5p	NM_013825	6mer	NA	-23.11	157	Ly75	-	K06559|1|0.0|3613|mmu:17076|lymphocyte antigen 75	gi|148747179|ref|NP_038853.2|	0	lymphocyte antigen 75 precursor [Mus musculus]
mmu-miR-3074-5p	NM_153179	7mer-m8	NA	-49.73	327	Pkhd1	-	K19865|1|0.0|7925|mmu:241035|fibrocystin	gi|126157466|ref|NP_694819.2|	0	fibrocystin precursor [Mus musculus]
mmu-miR-3074-5p	NM_026082	7mer-1a	NA	-22.49	152	Dock7	-	K13708|1|3e-14|85.1|crg:105338650|dedicator of cytokinesis protein 1!K05727|2|2e-12|79.0|oas:101114650|dedicator of cytokinesis protein 3	gi|78191789|ref|NP_080358.3|	0	dedicator of cytokinesis protein 7 isoform 2 [Mus musculus]
mmu-miR-3074-5p	NM_021408	7mer-m8	NA	-20.71	147	Ush2a	-	K19636|1|0.0|1.053e+04|mmu:22283|usherin	gi|145699097|ref|NP_067383.3|	0	usherin precursor [Mus musculus]
mmu-miR-3074-5p	NM_029381	6mer	NA	-23.99	153	Tex22	-	-	gi|148686617|gb|EDL18564.1|	1.31858e-84	testis expressed gene 22, isoform CRA_a [Mus musculus]
mmu-miR-3074-5p	NM_010173	7mer-m8	NA	-47.07	323	Faah	-	K15528|1|0.0|957|mmu:14073|fatty acid amide hydrolase [EC:3.5.1.99]	gi|226443015|ref|NP_034303.3|	0	fatty-acid amide hydrolase 1 [Mus musculus]
mmu-miR-3074-5p	NM_183204	7mer-m8	NA	-21.86	148	Rnf182	-	K11983|1|1e-110|404|mmu:328234|E3 ubiquitin-protein ligase RNF182 [EC:2.3.2.27]	gi|34147266|ref|NP_899027.1|	1.08385e-109	E3 ubiquitin-protein ligase RNF182 [Mus musculus]
mmu-miR-3074-5p	NM_008130	6mer	NA	-25.83	154	Gli3	-	K06230|1|0.0|2775|mmu:14634|zinc finger protein GLI3	gi|120953173|ref|NP_032156.2|	0	transcriptional activator GLI3 [Mus musculus]
mmu-miR-3074-5p	NM_139304	6mer	NA	-21.45	152	Gatad2b	-	K10310|1|1e-19|100|nvi:100122742|F-box protein 33	-	-	-
mmu-miR-3074-5p	NM_147220	6mer	NA	-22.77	160	Abca9	-	K05651|1|0.0|2911|mmu:217262|ATP-binding cassette, subfamily A (ABC1), member 9	gi|153792543|ref|NP_671753.2|	0	ATP-binding cassette sub-family A member 9 [Mus musculus]
mmu-miR-3074-5p	NM_001198566	7mer-1a	NA	-23.19	152	Sulf1	-	K14607|1|0.0|1706|mmu:240725|extracellular sulfatase Sulf [EC:3.1.6.-]	gi|26986617|ref|NP_758498.1|	0	extracellular sulfatase Sulf-1 precursor [Mus musculus]
mmu-miR-3074-5p	NM_023794	6mer	NA	-43.06	310	Etv5	-	K15593|1|0.0|979|mmu:104156|ets translocation variant 5	gi|148665211|gb|EDK97627.1|	0	mCG127346, isoform CRA_b, partial [Mus musculus]
mmu-miR-3074-5p	NM_009179	6mer	NA	-22.95	152	St3gal2	-	K03368|1|0.0|742|mmu:20444|beta-galactoside alpha-2,3-sialyltransferase (sialyltransferase 4B) [EC:2.4.99.4]	gi|589922499|ref|XP_006974157.1|	0	PREDICTED: CMP-N-acetylneuraminate-beta-galactosamide-alpha-2,3-sialyltransferase 2 isoform X1 [Peromyscus maniculatus bairdii]
mmu-miR-3074-5p	NM_026186	6mer	NA	-24.35	157	Cwc25	-	K12182|1|1e-07|61.6|dpe:Dper_GL26577|hepatocyte growth factor-regulated tyrosine kinase substrate	-	-	-
mmu-miR-3074-5p	NM_001163502	6mer	NA	-23.78	160	Elmsan1	-	-	gi|254553410|ref|NP_001156973.1|	0	ELM2 and SANT domain-containing protein 1 [Mus musculus]
mmu-miR-3074-5p	NM_199323	7mer-1a	NA	-20.07	155	Tacc1	-	K14281|1|3e-171|606|mmu:320165|transforming acidic coiled-coil-containing protein 1	gi|40556391|ref|NP_955355.1|	0	transforming acidic coiled-coil-containing protein 1 short isoform [Mus musculus]
mmu-miR-3074-5p	NM_053009	6mer	NA	-20.77	149	Zfp91	-	K04961|1|8e-147|525|ocu:103351584|ryanodine receptor 1!K09228|2|1e-21|109|xma:102228377|KRAB domain-containing zinc finger protein	gi|90669983|ref|NP_443735.2|	0	E3 ubiquitin-protein ligase ZFP91 [Mus musculus]
mmu-miR-3074-5p	NM_007883	7mer-m8	NA	-43.96	313	Dsg2	-	K07597|1|0.0|2043|mmu:13511|desmoglein 2	gi|161016843|ref|NP_031909.2|	0	desmoglein-2 preproprotein [Mus musculus]
mmu-miR-3074-5p	NM_172719	8mer-1a	NA	-22.68	168	Gcn1l1	-	K19759|1|7e-07|60.8|crg:105339120|dynein assembly factor 5, axonemal	gi|112807186|ref|NP_766307.2|	0	eIF-2-alpha kinase activator GCN1 [Mus musculus]
mmu-miR-3074-5p	NM_001165929	6mer	NA	-22.78	155	Ccdc78	-	-	gi|260064083|ref|NP_001159401.1|	0	coiled-coil domain-containing protein 78 [Mus musculus]
mmu-miR-3074-5p	NM_011822	7mer-m8	NA	-23.98	162	Pigq	-	K03860|1|0.0|1076|mmu:14755|phosphatidylinositol glycan, class Q	gi|31981380|ref|NP_035952.2|	0	phosphatidylinositol N-acetylglucosaminyltransferase subunit Q isoform 2 [Mus musculus]
mmu-miR-3074-5p	NM_001080754	6mer	NA	-21.07	155	Ambra1	-	K17985|1|0.0|2077|ecb:100050652|activating molecule in BECN1-regulated autophagy protein 1	gi|148695630|gb|EDL27577.1|	0	RIKEN cDNA D030051N19, isoform CRA_b, partial [Mus musculus]
mmu-miR-3074-5p	NM_001142948	7mer-1a	NA	-20.99	150	Pogk	-	K09228|1|1e-13|83.2|pss:102447774|KRAB domain-containing zinc finger protein	gi|219273495|ref|NP_001136420.1|	0	pogo transposable element with KRAB domain isoform 2 [Mus musculus]
mmu-miR-3074-5p	NM_198422	7mer-m8	NA	-20.75	162	Paqr3	-	K07297|1|2e-31|139|cqu:CpipJ_CPIJ002779|adiponectin receptor	gi|38259216|ref|NP_940814.1|	3.53089e-179	progestin and adipoQ receptor family member 3 [Mus musculus]
mmu-miR-3074-5p	NM_011390	7mer-m8	NA	-20.8	146	Slc12a7	-	K13627|1|0.0|1965|mmu:20499|solute carrier family 12 (potassium/chloride transporter), member 7	gi|47847414|dbj|BAD21379.1|	0	mFLJ00098 protein [Mus musculus]
mmu-miR-3074-5p	NM_175036	6mer	NA	-20.45	151	Leprot	-	K05062|1|2e-08|63.5|phd:102316341|leptin receptor	gi|148698920|gb|EDL30867.1|	2.91709e-73	mCG146281, isoform CRA_a, partial [Mus musculus]
mmu-miR-3074-5p	NM_023196	7mer-1a	NA	-21.98	144	Pla2g12a	-	K01047|1|5e-90|334|mmu:66350|secretory phospholipase A2 [EC:3.1.1.4]	gi|148680280|gb|EDL12227.1|	4.00748e-89	phospholipase A2, group XIIA, isoform CRA_b, partial [Mus musculus]
mmu-miR-3074-5p	NM_001081132	7mer-1a	NA	-23.59	154	Upf2	-	K14327|1|0.0|2049|mmu:326622|regulator of nonsense transcripts 2	gi|124487283|ref|NP_001074601.1|	0	regulator of nonsense transcripts 2 [Mus musculus]
mmu-miR-3074-5p	NM_001142781	6mer	NA	-22.15	164	Fam188b	-	K08742|1|9e-50|202|fpg:101913080|E3 ubiquitin-protein ligase SIAH2 [EC:2.3.2.27]	gi|218505822|ref|NP_001136253.1|	0	protein FAM188B isoform 1 [Mus musculus]
mmu-miR-3074-5p	NM_018865	6mer	NA	-26.43	154	Wisp1	-	K06827|1|2e-87|327|lcm:102363650|connective tissue growth factor	gi|148697435|gb|EDL29382.1|	0	WNT1 inducible signaling pathway protein 1, isoform CRA_d, partial [Mus musculus]
mmu-miR-3074-5p	NM_018867	6mer	NA	-22.32	145	Cpxm2	-	K08639|1|0.0|1383|mmu:55987|carboxypeptidase X2	gi|229092758|ref|NP_061355.3|	0	inactive carboxypeptidase-like protein X2 precursor [Mus musculus]
mmu-miR-3074-5p	NM_023537	7mer-1a	NA	-23.85	155	Rab3b	-	K06108|1|3e-122|442|mmu:69908|Ras-related protein Rab-3B	gi|148698775|gb|EDL30722.1|	9.04992e-122	RAB3B, member RAS oncogene family, isoform CRA_b, partial [Mus musculus]
mmu-miR-3074-5p	NM_022312	7mer-1a	NA	-22.97	155	Tnr	-	K06252|1|0.0|2767|mmu:21960|tenascin	gi|226958549|ref|NP_071707.2|	0	tenascin-R precursor [Mus musculus]
mmu-miR-3074-5p	NM_001284300	7mer-m8	NA	-20.01	157	Aifm2	-	K04727|1|9e-09|64.3|aqu:100632533|programmed cell death 8 (apoptosis-inducing factor) [EC:1.-.-.-]	gi|564397948|ref|XP_006256515.1|	0	PREDICTED: apoptosis-inducing factor 2 isoform X2 [Rattus norvegicus]
mmu-miR-3074-5p	NM_001110214	7mer-1a	NA	-20.88	154	Dclre1c	-	K10887|1|0.0|780|mmu:227525|DNA cross-link repair 1C protein [EC:3.1.-.-]	-	-	-
mmu-miR-3074-5p	NM_198415	6mer	NA	-30.63	184	Ckmt2	-	K00933|1|0.0|857|rno:688698|creatine kinase [EC:2.7.3.2]	gi|537215227|gb|ERE81679.1|	0	creatine kinase S-type [Cricetulus griseus]
mmu-miR-3074-5p	NM_172799	7mer-1a	NA	-21.05	162	Ttll6	-	K16582|1|0.0|1587|mmu:237930|tubulin polyglutamylase TTLL6/13 [EC:6.-.-.-]	gi|282847336|ref|NP_766387.2|	0	tubulin polyglutamylase TTLL6 [Mus musculus]
mmu-miR-3074-5p	NM_144551	8mer-1a	NA	-46.61	315	Trib2	-	K08814|1|0.0|700|mmu:217410|tribbles homolog 1/2	gi|31542100|ref|NP_653134.2|	0	tribbles homolog 2 [Mus musculus]
mmu-miR-3074-5p	NM_177863	8mer-1a	NA	-20.12	149	Frem1	-	K08115|1|2e-60|239|pss:102456884|chondroitin sulfate proteoglycan 4	gi|52138540|ref|NP_808531.2|	0	FRAS1-related extracellular matrix protein 1 isoform 1 precursor [Mus musculus]
mmu-miR-3074-5p	NM_201227	7mer-m8	NA	-20.44	153	Dand5	-	K01645|1|2e-13|79.7|cge:100764648|cerberus 1	gi|41054862|ref|NP_957679.1|	1.31384e-95	DAN domain family member 5 precursor [Mus musculus]
mmu-miR-3074-5p	NM_033586	7mer-m8	NA	-20.87	154	Pcdhga3	-	K16495|1|0.0|1730|mmu:93711|protocadherin gamma subfamily A	gi|18087757|ref|NP_291064.1|	0	protocadherin gamma-A3 precursor [Mus musculus]
mmu-miR-3074-5p	NM_009229	7mer-m8	NA	-40.76	297	Sntb2	-	K12196|1|0.0|695|pps:100979126|vacuolar protein-sorting-associated protein 4!K00431|2|2e-18|98.2|ola:101156451|thyroid peroxidase [EC:1.11.1.8]!K14548|3|4e-15|87.0|tgu:100229140|U3 small nucleolar RNA-associated protein 4!K12076|4|4e-10|70.5|acs:100556749|disks large protein 1	gi|6678059|ref|NP_033255.1|	0	beta-2-syntrophin [Mus musculus]
mmu-miR-3074-5p	NM_011803	7mer-m8	NA	-21.46	163	Klf6	-	K09207|1|6e-149|531|mmu:23849|krueppel-like factor 6/7	gi|84794649|ref|NP_035933.2|	5.62214e-148	Krueppel-like factor 6 [Mus musculus]
mmu-miR-3074-5p	NM_009764	7mer-1a	NA	-20.81	155	Brca1	-	K10605|1|0.0|3555|mmu:12189|breast cancer type 1 susceptibility protein [EC:2.3.2.27]	gi|161016835|ref|NP_033894.3|	0	breast cancer type 1 susceptibility protein homolog [Mus musculus]
mmu-miR-3074-5p	NM_175526	6mer	NA	-21.01	154	Clec1a	-	K10069|1|6e-144|514|mmu:243653|C-type lectin domain family 1 member A	gi|225543519|ref|NP_780735.2|	5.35507e-143	C-type lectin domain family 1 member A [Mus musculus]
mmu-miR-3074-5p	NM_025709	7mer-1a	NA	-42.9	306	Gapvd1	-	K20131|1|7e-19|100|tru:101073601|Rab5 GDP/GTP exchange factor	gi|40254514|ref|NP_079985.2|	0	GTPase-activating protein and VPS9 domain-containing protein 1 [Mus musculus]
mmu-miR-3074-5p	NM_001001182	8mer-1a	NA	-21.94	150	Baz2b	-	K15224|1|1e-115|422|lcm:102355413|bromodomain adjacent to zinc finger domain protein 2A	gi|62177117|ref|NP_001001182.2|	0	bromodomain adjacent to zinc finger domain protein 2B [Mus musculus]
mmu-miR-3074-5p	NM_009164	6mer	NA	-24.19	162	Sh3bp1	-	K19269|1|6e-176|620|pbi:103065057|phosphoglycolate phosphatase [EC:3.1.3.18 3.1.3.48]!K18470|2|3e-24|116|cqu:CpipJ_CPIJ002097|Rho GTPase-activating protein 1!K08878|5|1e-22|110|nve:NEMVE_v1g239294|breakpoint cluster region protein [EC:2.7.11.1]	-	-	-
mmu-miR-3074-5p	NM_175641	7mer-m8	NA	-21.73	157	Ltbp4	-	K08023|1|0.0|3084|mmu:108075|latent transforming growth factor beta binding protein 2/3/4	-	-	-
mmu-miR-3074-5p	NM_010213	7mer-m8	NA	-20.56	146	Fhl3	-	K12827|1|1e-138|495|gfr:102040976|splicing factor 3A subunit 3	gi|568928422|ref|XP_006502829.1|	9.35938e-180	PREDICTED: four and a half LIM domains protein 3 isoform X2 [Mus musculus]
mmu-miR-3074-5p	NM_013723	6mer	NA	-21.07	155	Podxl	-	K06817|1|0.0|733|mmu:27205|podocalyxin-like	gi|6448471|dbj|BAA86912.1|	0	podocalyxin-like protein 1 [Mus musculus]
mmu-miR-3074-5p	NM_008997	6mer	NA	-25.65	165	Rab11b	-	K07905|1|4e-119|433|mmu:19326|Ras-related protein Rab-11B	gi|395841772|ref|XP_003793707.1|	1.09029e-131	PREDICTED: ras-related protein Rab-11B [Otolemur garnettii]
mmu-miR-3074-5p	NM_001252223	7mer-1a	NA	-20.92	146	Nbr1	-	K17987|1|0.0|1682|mmu:17966|next to BRCA1 gene 1 protein	gi|37359750|dbj|BAC97853.1|	0	mKIAA0049 protein [Mus musculus]
mmu-miR-3074-5p	NM_007523	7mer-m8	NA	-21.1	150	Bak1	-	K14021|1|4e-117|424|mmu:12018|Bcl-2 homologous antagonist/killer	gi|111955302|ref|NP_031549.2|	3.15251e-116	bcl-2 homologous antagonist/killer [Mus musculus]
mmu-miR-3074-5p	NM_207659	6mer	NA	-21.68	159	Hook3	-	K16536|1|0.0|1283|mmu:320191|protein HOOK3	-	-	-
mmu-miR-3074-5p	NM_021318	7mer-1a	NA	-20.15	145	Fhl5	-	K14380|1|3e-127|457|lcm:102346315|four and a half LIM domains protein 2	gi|568927112|ref|XP_006538188.1|	0	PREDICTED: four and a half LIM domains protein 5 isoform X2 [Mus musculus]
mmu-miR-3074-5p	NM_001081426	6mer	NA	-27.16	168	Dip2c	-	-	-	-	-
mmu-miR-3074-5p	NM_145823	6mer	NA	-24.64	151	Pitpnc1	-	-	gi|351710336|gb|EHB13255.1|	6.40183e-174	Cytoplasmic phosphatidylinositol transfer protein 1 [Heterocephalus glaber]
mmu-miR-3074-5p	NM_033591	7mer-m8	NA	-20.87	154	Pcdhga8	-	K16495|1|0.0|1711|mmu:93716|protocadherin gamma subfamily A	gi|60360120|dbj|BAD90279.1|	0	mKIAA0327 protein [Mus musculus]
mmu-miR-3074-5p	NM_011197	7mer-m8	NA	-60.09	325	Ptgfrn	-	K06729|1|0.0|1670|mmu:19221|prostaglandin F2 receptor negative regulator	gi|148675683|gb|EDL07630.1|	0	prostaglandin F2 receptor negative regulator, partial [Mus musculus]
mmu-miR-3074-5p	NM_001162869	7mer-1a	NA	-24.91	164	Rab11fip3	-	K12485|1|0.0|2086|mmu:215445|Rab11 family-interacting protein 3/4	-	-	-
mmu-miR-3074-5p	NM_027694	7mer-1a	NA	-20.23	148	Golga7b	-	K11728|1|8e-23|112|smm:Smp_129330|nucleosome-remodeling factor subunit BPTF!K05546|2|2e-22|110|tsp:Tsp_01492|alpha 1,3-glucosidase [EC:3.2.1.84]!K17584|3|4e-06|56.6|acs:100554132|phosphorylated CTD-interacting factor 1	gi|74228183|dbj|BAE23972.1|	5.04066e-126	unnamed protein product [Mus musculus]
mmu-miR-3074-5p	NM_175106	7mer-1a	NA	-21.41	152	Tmem177	-	-	gi|30424705|ref|NP_780315.1|	1.9048e-180	transmembrane protein 177 [Mus musculus]
mmu-miR-3074-5p	NM_017395	6mer	NA	-20.08	153	Rfx5	-	K08061|1|0.0|759|mmu:53970|regulatory factor X 5	gi|7716046|gb|AAF68260.1|	0	regulator factor X 5 [Mus musculus]
mmu-miR-3074-5p	NM_001102438	7mer-m8	NA	-22.07	147	Acbd5	-	K13239|1|1e-14|85.5|pon:100459134|peroxisomal 3,2-trans-enoyl-CoA isomerase [EC:5.3.3.8]	gi|31566352|gb|AAH53518.1|	0	Acbd5 protein, partial [Mus musculus]
mmu-miR-3074-5p	NM_008344	7mer-m8	NA	-22.64	150	Igfbp6	-	K10138|1|8e-29|130|pss:102445995|insulin-like growth factor-binding protein 3	gi|168693654|ref|NP_032370.2|	1.64448e-122	insulin-like growth factor-binding protein 6 precursor [Mus musculus]
mmu-miR-3074-5p	NM_009167	6mer	NA	-21.36	164	Shc3	-	K17448|1|0.0|966|mmu:20418|SHC-transforming protein 3	gi|148709153|gb|EDL41099.1|	0	src homology 2 domain-containing transforming protein C3 [Mus musculus]
mmu-miR-3074-5p	NM_170593	6mer	NA	-28.11	168	Disp2	-	K10649|1|2e-45|188|tsp:Tsp_06730|tripartite motif-containing protein 9/67!K18730|2|2e-07|60.8|bfo:BRAFLDRAFT_118428|PERQ amino acid-rich with GYF domain-containing protein	gi|24528557|ref|NP_733481.1|	0	protein dispatched homolog 2 [Mus musculus]
mmu-miR-3074-5p	NM_001033268	6mer	NA	-20.69	148	Fam120a	-	-	gi|50510403|dbj|BAD32187.1|	0	mKIAA0183 protein [Mus musculus]
mmu-miR-3074-5p	NM_001081184	6mer	NA	-20.5	152	Focad	-	-	gi|124487123|ref|NP_001074653.1|	0	focadhesin [Mus musculus]
mmu-miR-3074-5p	NM_015756	6mer	NA	-24.26	164	Shroom3	-	K18625|1|0.0|3580|mmu:27428|protein Shroom	gi|117606395|ref|NP_056571.2|	0	protein Shroom3 isoform 1 [Mus musculus]
mmu-miR-3074-5p	NM_001162977	6mer	NA	-22.91	146	Megf6	-	K02258|1|5e-159|565|hmg:100209451|cytochrome c oxidase assembly protein subunit 11	gi|244790081|ref|NP_001156449.1|	0	multiple epidermal growth factor-like domains protein 6 precursor [Mus musculus]
mmu-miR-3074-5p	NM_181073	6mer	NA	-20.35	156	Plekhh1	-	K10359|1|1e-33|149|aqu:100639733|myosin VII!K12559|3|2e-31|142|mze:101480403|myosin X	gi|28972660|dbj|BAC65746.1|	0	mKIAA1200 protein [Mus musculus]
mmu-miR-3074-5p	NM_008983	7mer-m8	NA	-21.58	158	Ptprk	-	K06776|1|0.0|2856|mmu:19272|receptor-type tyrosine-protein phosphatase kappa [EC:3.1.3.48]	gi|6679561|ref|NP_033009.1|	0	receptor-type tyrosine-protein phosphatase kappa precursor [Mus musculus]
mmu-miR-3074-5p	NM_011345	8mer-1a	NA	-41.42	311	Sele	-	K06494|1|0.0|1252|mmu:20339|selectin, endothelial cell	gi|6755452|ref|NP_035475.1|	0	E-selectin precursor [Mus musculus]
mmu-miR-3074-5p	NM_001102412	6mer	NA	-22.66	152	Kng1	-	K03898|1|0.0|766|mmu:16644|kininogen	gi|156231023|ref|NP_001095882.1|	0	kininogen-1 isoform 3 precursor [Mus musculus]
mmu-miR-3074-5p	NM_013660	7mer-m8	NA	-21.69	157	Sema4d	-	K06521|1|0.0|1645|mmu:20354|semaphorin 4	gi|49274623|ref|NP_038688.2|	0	semaphorin-4D precursor [Mus musculus]
mmu-miR-3074-5p	NM_001081102	7mer-1a	NA	-21.95	154	Whsc1	-	K11424|1|0.0|2633|mmu:107823|histone-lysine N-methyltransferase NSD2 [EC:2.1.1.43]	gi|295424164|ref|NP_001074571.2|	0	histone-lysine N-methyltransferase NSD2 isoform 1 [Mus musculus]
mmu-miR-3074-5p	NM_134073	7mer-1a	NA	-22.53	150	Kctd9	-	K20131|1|1e-08|65.5|cmy:102940364|Rab5 GDP/GTP exchange factor!K01011|2|1e-08|65.1|fch:102052071|thiosulfate/3-mercaptopyruvate sulfurtransferase [EC:2.8.1.1 2.8.1.2]	gi|148704020|gb|EDL35967.1|	0	potassium channel tetramerisation domain containing 9, isoform CRA_c, partial [Mus musculus]
mmu-miR-3074-5p	NM_010758	7mer-m8	NA	-20.38	145	Mag	-	K06771|1|0.0|1158|rno:29409|myelin associated glycoprotein	gi|568944963|ref|XP_006539653.1|	0	PREDICTED: myelin-associated glycoprotein isoform X2 [Mus musculus]
mmu-miR-3074-5p	NM_178719	7mer-m8	NA	-45.95	311	Mief1	-	K17834|1|1e-09|69.3|nve:NEMVE_v1g211400|cyclic GMP-AMP synthase [EC:2.7.7.86]	gi|148672661|gb|EDL04608.1|	0	Smith-Magenis syndrome chromosome region, candidate 7-like (human), isoform CRA_b, partial [Mus musculus]
mmu-miR-3074-5p	NM_173011	7mer-m8	NA	-20.28	144	Idh2	-	K00031|1|0.0|932|mmu:269951|isocitrate dehydrogenase [EC:1.1.1.42]	gi|537205233|gb|ERE79866.1|	0	isocitrate dehydrogenase [Cricetulus griseus]
mmu-miR-3074-5p	NM_008146	7mer-1a	NA	-20.37	159	Golga3	-	K20283|1|5e-36|156|mde:101892550|golgin subfamily A member 4	gi|148688087|gb|EDL20034.1|	0	golgi autoantigen, golgin subfamily a, 3, isoform CRA_b, partial [Mus musculus]
mmu-miR-3074-5p	NM_007478	7mer-1a	NA	-26.62	157	Arf3	-	K07938|1|3e-104|382|umr:103677912|ADP-ribosylation factor 3	gi|432114501|gb|ELK36349.1|	1.47661e-106	ADP-ribosylation factor 3 [Myotis davidii]
mmu-miR-3074-5p	NM_198711	7mer-m8	NA	-21.95	159	Col25a1	-	K16617|1|4e-55|220|lcm:102359040|collagen, type XIII, alpha	gi|38570079|ref|NP_942004.1|	0	collagen alpha-1(XXV) chain isoform 2 [Mus musculus]
mmu-miR-3074-5p	NM_175207	6mer	NA	-20.63	142	Ankrd9	-	-	gi|148686700|gb|EDL18647.1|	1.62215e-176	ankyrin repeat domain 9, isoform CRA_a, partial [Mus musculus]
mmu-miR-3074-5p	NM_001081256	6mer	NA	-21.79	154	Kdm3b	-	K15601|1|0.0|3234|mmu:277250|lysine-specific demethylase 3 [EC:1.14.11.-]	gi|124486935|ref|NP_001074725.1|	0	lysine-specific demethylase 3B [Mus musculus]
mmu-miR-3074-5p	NM_001025586	6mer	NA	-20.21	147	Nr2c2ap	-	-	gi|70980537|ref|NP_001020757.1|	2.29032e-67	nuclear receptor 2C2-associated protein isoform 1 [Mus musculus]
mmu-miR-3074-5p	NM_010084	7mer-m8	NA	-21.36	165	Adam18	-	K16909|1|0.0|1504|mmu:13524|disintegrin and metalloproteinase domain-containing protein 18 [EC:3.4.24.-]	gi|242332494|ref|NP_034214.2|	0	disintegrin and metalloproteinase domain-containing protein 18 precursor [Mus musculus]
mmu-miR-3074-5p	NM_024217	6mer	NA	-21.29	150	Cmtm3	-	-	gi|13195644|ref|NP_077179.1|	6.29425e-85	CKLF-like MARVEL transmembrane domain-containing protein 3 [Mus musculus]
mmu-miR-3074-5p	NM_001004148	7mer-m8	NA	-45.09	298	Slc13a5	-	K14445|1|0.0|1066|mmu:237831|solute carrier family 13 (sodium-dependent dicarboxylate transporter), member 2/3/5	gi|51921291|ref|NP_001004148.1|	0	solute carrier family 13 member 5 [Mus musculus]
mmu-miR-3074-5p	NM_021901	7mer-m8	NA	-21.13	159	Tlx1	-	K09340|1|6e-112|403|cjc:100388140|T-cell leukemia homeobox protein 1	gi|675710970|ref|XP_002756582.2|	5.30397e-111	PREDICTED: T-cell leukemia homeobox protein 1 isoform X2 [Callithrix jacchus]
mmu-miR-3074-5p	NM_026271	7mer-m8	NA	-20.19	147	Fibin	-	-	gi|13385776|ref|NP_080547.1|	5.18463e-122	fin bud initiation factor homolog precursor [Mus musculus]
mmu-miR-3074-5p	NM_001039530	7mer-m8	NA	-43.76	305	Parp14	-	K15261|1|0.0|3471|mmu:547253|poly [ADP-ribose] polymerase 10/14/15 [EC:2.4.2.30]	-	-	-
mmu-miR-3074-5p	NM_001039080	6mer	NA	-20.85	145	Rbms2	-	K13088|1|3e-22|111|ola:101172398|ELAV-like protein 1!K13208|2|6e-22|110|bfo:BRAFLDRAFT_92208|ELAV like protein 2/3/4	gi|84872203|ref|NP_062685.2|	0	RNA-binding motif, single-stranded-interacting protein 2 isoform a [Mus musculus]
mmu-miR-3074-5p	NM_021295	8mer-1a	NA	-20.49	152	Lancl1	-	K17509|1|2e-51|207|cqu:CpipJ_CPIJ006058|pyruvate dehydrogenase phosphatase regulatory subunit!K19522|2|3e-41|173|chx:102176212|membrane transport protein XK	gi|148667829|gb|EDL00246.1|	0	LanC (bacterial lantibiotic synthetase component C)-like 1, isoform CRA_b, partial [Mus musculus]
mmu-miR-3074-5p	NM_029911	7mer-m8	NA	-43.37	303	Kcnk10	-	K04920|1|0.0|846|mmu:72258|potassium channel subfamily K member 10	-	-	-
mmu-miR-3074-5p	NM_001111043	7mer-m8	NA	-22.12	159	Serpinh1	-	K09501|1|0.0|753|mmu:12406|serpin peptidase inhibitor, clade H, member 1	gi|635016454|ref|XP_008018373.1|	0	PREDICTED: serpin H1 isoform X1 [Chlorocebus sabaeus]
mmu-miR-3074-5p	NM_033579	7mer-m8	NA	-20.87	154	Pcdhgb7	-	K16496|1|0.0|1743|mmu:93704|protocadherin gamma subfamily B	gi|18087743|ref|NP_291057.1|	0	protocadherin gamma-B7 precursor [Mus musculus]
mmu-miR-3074-5p	NM_007488	6mer	NA	-69.05	466	Arnt2	-	K15589|1|0.0|1226|mmu:11864|aryl hydrocarbon receptor nuclear translocator 2	gi|459215027|ref|NP_031514.3|	0	aryl hydrocarbon receptor nuclear translocator 2 [Mus musculus]
mmu-miR-3074-5p	NM_010487	7mer-1a	NA	-21.43	152	Elavl3	-	K13208|1|1e-180|637|rno:282824|ELAV like protein 2/3/4	gi|27229298|ref|NP_758827.1|	1.14744e-179	ELAV-like protein 3 [Rattus norvegicus]
mmu-miR-3074-5p	NM_178118	7mer-1a	NA	-20.79	147	Dixdc1	-	K02353|1|2e-12|78.6|hmg:100205784|segment polarity protein dishevelled	gi|46559410|ref|NP_835219.1|	0	dixin isoform 1 [Mus musculus]
mmu-miR-3074-5p	NM_181328	8mer-1a	NA	-20.12	154	Slc25a29	-	K15109|1|3e-152|541|mmu:214663|solute carrier family 25 (mitochondrial carnitine/acylcarnitine transporter), member 20/29	gi|31044469|ref|NP_851845.1|	2.91437e-151	mitochondrial basic amino acids transporter [Mus musculus]
mmu-miR-3074-5p	NM_133678	6mer	NA	-42.49	306	Sac3d1	-	K16734|1|0.0|680|mmu:66406|SAC3 domain-containing protein 1	gi|119508435|ref|NP_598439.3|	0	SAC3 domain-containing protein 1 [Mus musculus]
mmu-miR-3074-5p	NM_009025	7mer-m8	NA	-23.27	146	Rasa3	-	K12380|1|0.0|1657|mmu:19414|Ras GTPase-activating protein 3	gi|120444918|ref|NP_033051.2|	0	ras GTPase-activating protein 3 [Mus musculus]
mmu-miR-3074-5p	NM_010657	6mer	NA	-21.23	152	Hivep3	-	K09239|1|0.0|3666|mmu:16656|human immunodeficiency virus type I enhancer-binding protein	-	-	-
mmu-miR-3074-5p	NM_178775	6mer	NA	-24.05	162	Rps6kc1	-	K17927|1|2e-39|167|bom:102286466|sorting nexin-15	gi|294862300|ref|NP_848890.3|	0	ribosomal protein S6 kinase delta-1 [Mus musculus]
mmu-miR-3074-5p	NM_025331	6mer	NA	-20.75	154	Gng11	-	K04546|1|1e-34|149|ecb:100051499|guanine nucleotide-binding protein G(I)/G(S)/G(O) subunit gamma-11	gi|4758448|ref|NP_004117.1|	9.28832e-34	guanine nucleotide-binding protein G(I)/G(S)/G(O) subunit gamma-11 precursor [Homo sapiens]
mmu-miR-3074-5p	NM_175495	7mer-m8	NA	-21.41	154	Gpr150	-	K08434|1|0.0|678|mmu:238725|G protein-coupled receptor 150	gi|30425246|ref|NP_780704.1|	0	probable G-protein coupled receptor 150 [Mus musculus]
mmu-miR-3074-5p	NM_009917	7mer-m8	NA	-24.49	162	Ccr5	-	K04180|1|0.0|682|mmu:12774|C-C chemokine receptor type 5	gi|31542356|ref|NP_034047.2|	0	C-C chemokine receptor type 5 [Mus musculus]
mmu-miR-3074-5p	NM_028149	6mer	NA	-21.05	141	Fbxl20	-	K10268|1|0.0|887|mmu:72194|F-box and leucine-rich repeat protein 2/20	gi|60359876|dbj|BAD90157.1|	0	mKIAA4147 protein [Mus musculus]
mmu-miR-3074-5p	NM_207258	6mer	NA	-20.94	154	Fam71f1	-	-	gi|85797652|ref|NP_997141.2|	0	protein FAM71F1 isoform 3 [Mus musculus]
mmu-miR-3074-5p	NM_028718	7mer-m8	NA	-20.87	141	Traf3ip1	-	K19680|1|5e-179|631|mmu:74019|TRAF3-interacting protein 1	gi|63147418|ref|NP_082994.1|	4.26191e-178	TRAF3-interacting protein 1 [Mus musculus]
mmu-miR-3074-5p	NM_177343	6mer	NA	-21.74	143	Camk1d	-	K08794|1|0.0|692|rno:307124|calcium/calmodulin-dependent protein kinase I [EC:2.7.11.17]	-	-	-
mmu-miR-3074-5p	NM_001164249	7mer-m8	NA	-23.08	166	Tpm1	-	K10373|1|9e-103|376|pon:100172445|tropomyosin 1	gi|635135323|ref|XP_008014547.1|	2.62684e-105	PREDICTED: tropomyosin alpha-1 chain isoform X8 [Chlorocebus sabaeus]
mmu-miR-3074-5p	NM_001162921	7mer-1a	NA	-25.87	161	Zc3h12c	-	K18668|1|0.0|1680|mmu:244871|ribonuclease ZC3H12 [EC:3.1.-.-]	-	-	-
mmu-miR-3074-5p	NM_001033877	8mer-1a	NA	-23.19	162	Adamts17	-	K08631|1|0.0|2315|mmu:233332|a disintegrin and metalloproteinase with thrombospondin motifs 17 [EC:3.4.24.-]	-	-	-
mmu-miR-3074-5p	NM_001190297	6mer	NA	-21.89	156	Gpr155	-	K19475|1|4e-15|87.4|lcm:102354926|WAS/WASL-interacting protein!K20402|2|2e-07|62.0|aqu:100640629|DEP domain-containing mTOR-interacting protein!K12365|5|5e-07|60.5|lcm:102357864|phosphatidylinositol-3,4,5-trisphosphate-dependent Rac exchanger 1 protein	-	-	-
mmu-miR-3074-5p	NM_026244	7mer-m8	NA	-50.71	318	Slc39a9	-	K14715|1|6e-134|482|mmu:328133|solute carrier family 39 (zinc transporter), member 9	gi|254939687|ref|NP_080520.2|	4.95409e-133	zinc transporter ZIP9 [Mus musculus]
mmu-miR-3074-5p	NM_001286002	8mer-1a	NA	-22.84	157	Scyl3	-	K17542|1|0.0|1333|mmu:240880|SCY1-like protein 3	gi|553727163|ref|NP_001272931.1|	0	protein-associating with the carboxyl-terminal domain of ezrin isoform 2 [Mus musculus]
mmu-miR-3074-5p	NM_029721	6mer	NA	-20.74	150	Snx27	-	K17936|1|0.0|1023|mmu:76742|sorting nexin-27	gi|126722910|ref|NP_083997.1|	0	sorting nexin-27 isoform 2 [Mus musculus]
mmu-miR-3074-5p	NM_198632	6mer	NA	-23.46	142	Trim67	-	K10649|1|0.0|1382|mmu:330863|tripartite motif-containing protein 9/67	gi|254939710|ref|NP_941034.2|	0	tripartite motif-containing protein 67 [Mus musculus]
mmu-miR-3074-5p	NM_153422	7mer-m8	NA	-21.39	157	Pde5a	-	K13762|1|0.0|1746|mmu:242202|cGMP-specific 3',5'-cyclic phosphodiesterase [EC:3.1.4.35]	-	-	-
mmu-miR-3074-5p	NM_001199677	7mer-1a	NA	-21.74	168	Vps37d	-	K12185|1|1e-90|336|rno:687208|ESCRT-I complex subunit VPS37	gi|189491873|ref|NP_001121665.1|	8.09651e-90	vacuolar protein sorting-associated protein 37D [Rattus norvegicus]
mmu-miR-3074-5p	NM_001034858	7mer-1a	NA	-44.42	318	Armc2	-	-	gi|167900462|ref|NP_001030030.2|	0	armadillo repeat-containing protein 2 [Mus musculus]
mmu-miR-3074-5p	NM_133780	7mer-1a	NA	-26.24	154	Tpr	-	K09291|1|0.0|3638|mmu:108989|nucleoprotein TPR	gi|270309140|ref|NP_598541.3|	0	nucleoprotein TPR [Mus musculus]
mmu-miR-3074-5p	NM_008071	7mer-m8	NA	-22.84	159	Gabrb3	-	K05181|1|0.0|939|mmu:14402|gamma-aminobutyric acid receptor subunit beta	-	-	-
mmu-miR-3074-5p	NM_001081182	7mer-m8	NA	-25.3	160	Atp8b2	-	K01530|1|0.0|2207|mmu:54667|phospholipid-translocating ATPase [EC:3.6.3.1]	gi|148683232|gb|EDL15179.1|	0	mCG22242, partial [Mus musculus]
mmu-miR-3074-5p	NM_001039090	7mer-m8	NA	-21.83	141	Skil	-	K18499|1|0.0|1107|mmu:20482|Ski-like protein	gi|84875520|ref|NP_001034179.1|	0	ski-like protein isoform b [Mus musculus]
mmu-miR-3074-5p	NM_027225	7mer-m8	NA	-22.37	155	Cobll1	-	K18623|1|4e-56|223|cmk:103181198|protein cordon-bleu	gi|26342745|dbj|BAC35029.1|	0	unnamed protein product [Mus musculus]
mmu-miR-3074-5p	NM_183147	7mer-m8	NA	-20.05	147	Sprn	-	-	gi|34147163|ref|NP_898970.1|	5.35508e-23	shadow of prion protein precursor [Mus musculus]
mmu-miR-3074-5p	NM_007911	6mer	NA	-24.95	150	Efnb3	-	K05463|1|6e-152|541|mmu:13643|ephrin-B	gi|6681281|ref|NP_031937.1|	5.26846e-151	ephrin-B3 precursor [Mus musculus]
mmu-miR-3074-5p	NM_148413	7mer-1a	NA	-20.65	162	Myo3a	-	K08834|1|0.0|3091|mmu:667663|myosin III [EC:2.7.11.1]	gi|291219940|ref|NP_680779.3|	0	myosin-IIIa [Mus musculus]
mmu-miR-3074-5p	NM_001174107	7mer-m8	NA	-27.78	154	Map3k9	-	K04417|1|0.0|1793|mmu:338372|mitogen-activated protein kinase kinase kinase 9 [EC:2.7.11.25]	-	-	-
mmu-miR-3074-5p	NM_031388	6mer	NA	-24.93	168	Usp26	-	K11850|1|0.0|1587|mmu:83563|ubiquitin carboxyl-terminal hydrolase 26/29/37 [EC:3.4.19.12]	gi|148697162|gb|EDL29109.1|	0	ubiquitin specific peptidase 26, partial [Mus musculus]
mmu-miR-3074-5p	NM_015755	7mer-m8	NA	-20.53	153	Hunk	-	K08797|1|0.0|1317|mmu:26559|hormonally upregulated Neu-associated kinase [EC:2.7.11.1]	gi|7657216|ref|NP_056570.1|	0	hormonally up-regulated neu tumor-associated kinase [Mus musculus]
mmu-miR-3074-5p	NM_018854	7mer-m8	NA	-21.22	160	Ift20	-	K16473|1|1e-64|217|pale:102891339|intraflagellar transport protein 20	gi|955523670|ref|XP_004433450.2|	1.67706e-64	PREDICTED: LOW QUALITY PROTEIN: intraflagellar transport protein 20 homolog [Ceratotherium simum simum]
mmu-miR-3074-5p	NM_001201378	7mer-m8	NA	-20.05	150	Ccdc136	-	K20478|1|2e-13|81.3|sko:100377934|golgin subfamily B member 1!K20283|5|2e-13|80.9|apla:101803359|golgin subfamily A member 4	gi|148681833|gb|EDL13780.1|	0	mCG9138, isoform CRA_b, partial [Mus musculus]
mmu-miR-3074-5p	NM_027002	7mer-m8	NA	-22.88	146	Polr2d	-	K03012|1|9e-74|279|ssc:100737579|DNA-directed RNA polymerase II subunit RPB4	gi|83754528|pdb|2C35|A	7.39815e-73	Chain A, Subunits Rpb4 And Rpb7 Of Human Rna Polymerase Ii
mmu-miR-3074-5p	NM_031198	6mer	NA	-20.77	148	Tfec	-	K15591|1|3e-165|584|mmu:21426|transcription factor EC	gi|568939519|ref|XP_006505098.1|	1.44549e-178	PREDICTED: transcription factor EC isoform X1 [Mus musculus]
mmu-miR-3074-5p	NM_011356	7mer-1a	NA	-21.45	154	Frzb	-	K02185|1|7e-91|338|cjo:107309421|secreted frizzled-related protein 4	gi|6755476|ref|NP_035486.1|	0	secreted frizzled-related protein 3 precursor [Mus musculus]
mmu-miR-3074-5p	NM_011551	7mer-m8	NA	-45.65	310	Ubtf	-	K09273|1|0.0|1263|rno:25574|upstream-binding transcription factor	gi|189095262|ref|NP_001121162.1|	0	nucleolar transcription factor 1 isoform 2 [Rattus norvegicus]
mmu-miR-3074-5p	NM_001114637	7mer-1a	NA	-24.98	152	Jmjd7	-	K19219|1|0.0|642|mmu:433466|jumonji domain-containing protein 7	gi|887492346|pdb|4QU2|A	0	Chain A, The Structure Of Jmjd7 With Alpha-kg
mmu-miR-3074-5p	NM_001161782	6mer	NA	-21.52	160	Trim32	-	K10607|1|0.0|1239|mmu:69807|tripartite motif-containing protein 32 [EC:2.3.2.27]	gi|148699134|gb|EDL31081.1|	0	tripartite motif protein 32, isoform CRA_a, partial [Mus musculus]
mmu-miR-3074-5p	NM_198103	6mer	NA	-21.68	157	Exoc8	-	K19986|1|0.0|1253|mmu:102058|exocyst complex component 8	-	-	-
mmu-miR-3074-5p	NM_015803	7mer-m8	NA	-20.38	158	Atp8a2	-	K14802|1|0.0|2267|mmu:50769|phospholipid-transporting ATPase [EC:3.6.3.1]	gi|568988129|ref|XP_006519295.1|	0	PREDICTED: phospholipid-transporting ATPase IB isoform X2 [Mus musculus]
mmu-miR-3074-5p	NM_001159589	6mer	NA	-23.08	158	Sirt1	-	K11411|1|0.0|1063|mmu:93759|NAD-dependent deacetylase sirtuin 1 [EC:3.5.1.-]	-	-	-
mmu-miR-3074-5p	NM_001081222	6mer	NA	-22.18	151	Esco1	-	K11268|1|0.0|1541|mmu:77805|N-acetyltransferase [EC:2.3.1.-]	-	-	-
mmu-miR-3074-5p	NM_001039472	7mer-m8	NA	-42.77	301	Kif21b	-	K10395|1|0.0|2754|mmu:16565|kinesin family member 4/21/27	-	-	-
mmu-miR-3074-5p	NM_009195	7mer-m8	NA	-26.73	155	Slc12a4	-	K14427|1|0.0|1950|mmu:20498|solute carrier family 12 (potassium/chloride transporter), member 4/5/6	gi|6677993|ref|NP_033221.1|	0	solute carrier family 12 member 4 isoform 2 [Mus musculus]
mmu-miR-3074-5p	NM_001114140	7mer-1a	NA	-47.71	315	Tcf20	-	K19749|1|2e-63|248|gga:427664|retinoic acid-induced protein 1	gi|166706891|ref|NP_001107612.1|	0	transcription factor 20 isoform a [Mus musculus]
mmu-miR-3074-5p	NM_001198635	6mer	NA	-23.72	154	Map7	-	K10433|1|7e-163|577|mmu:17761|microtubule-associated protein 7	gi|310772196|ref|NP_001185564.1|	3.14602e-169	ensconsin isoform 2 [Mus musculus]
mmu-miR-3074-5p	NM_177806	8mer-1a	NA	-21.07	146	Prpf39	-	K13217|1|0.0|1284|mmu:328110|pre-mRNA-processing factor 39	-	-	-
mmu-miR-3074-5p	NM_011682	6mer	NA	-20.32	160	Utrn	-	K10366|1|0.0|2786|shr:100921237|dystrophin	gi|110431378|ref|NP_035812.3|	0	utrophin [Mus musculus]
mmu-miR-3074-5p	NM_172841	7mer-m8	NA	-23.08	160	Slco5a1	-	K14356|1|0.0|1574|mmu:240726|solute carrier organic anion transporter family, member 5A	gi|124378011|ref|NP_766429.2|	0	solute carrier organic anion transporter family member 5A1 [Mus musculus]
mmu-miR-3074-5p	NM_001293667	7mer-1a	NA	-22.75	154	Atp11a	-	K01530|1|0.0|2133|mmu:50770|phospholipid-translocating ATPase [EC:3.6.3.1]	gi|652698139|ref|NP_001280596.1|	0	probable phospholipid-transporting ATPase IH isoform 2 [Mus musculus]
mmu-miR-3074-5p	NM_001013025	6mer	NA	-23.09	145	Tgfbrap1	-	K20177|1|0.0|1721|mmu:73122|vacuolar protein sorting-associated protein 3	gi|755492804|ref|XP_011236905.1|	0	PREDICTED: transforming growth factor-beta receptor-associated protein 1 isoform X3 [Mus musculus]
mmu-miR-3074-5p	NM_027148	7mer-1a	NA	-23.14	152	Exosc8	-	K12586|1|3e-157|556|mmu:69639|exosome complex component RRP43	gi|60359866|dbj|BAD90152.1|	1.36665e-166	mKIAA4013 protein [Mus musculus]
mmu-miR-3074-5p	NM_009509	7mer-1a	NA	-20.4	150	Vil1	-	K05761|1|0.0|1599|mmu:22349|villin 1	gi|755492322|ref|XP_011236780.1|	0	PREDICTED: villin-1 isoform X1 [Mus musculus]
mmu-miR-3074-5p	NM_001199116	8mer-1a	NA	-23.55	157	Slc29a1	-	K15014|1|0.0|874|mmu:63959|solute carrier family 29 (equilibrative nucleoside transporter), member 1/2/3	gi|12584968|ref|NP_075018.1|	0	equilibrative nucleoside transporter 1 isoform 2 [Mus musculus]
mmu-miR-3074-5p	NM_153399	7mer-1a	NA	-20.29	142	Syne1	-	K19326|1|0.0|2369|cge:100769533|nesprin-1	gi|119120859|ref|NP_700448.2|	0	nesprin-1 isoform 1 [Mus musculus]
mmu-miR-3074-5p	NM_173781	7mer-m8	NA	-20.62	147	Rab6b	-	K07894|1|4e-111|406|chx:102170824|Ras-related protein Rab-6B	gi|926684126|ref|XP_013821666.1|	3.0923e-110	PREDICTED: ras-related protein Rab-6B [Capra hircus]
mmu-miR-3074-5p	NM_172474	7mer-m8	NA	-23.64	147	Tyw3	-	K15450|1|9e-138|494|mmu:209584|tRNA wybutosine-synthesizing protein 3 [EC:2.1.1.282]	gi|148679943|gb|EDL11890.1|	8.21129e-150	tRNA-yW synthesizing protein 3 homolog (S. cerevisiae), isoform CRA_a [Mus musculus]
mmu-miR-3074-5p	NM_175430	6mer	NA	-49.36	304	Ccdc40	-	K20478|1|1e-27|129|dre:557772|golgin subfamily B member 1	gi|148702741|gb|EDL34688.1|	0	coiled-coil domain containing 40, isoform CRA_a [Mus musculus]
mmu-miR-3074-5p	NM_001033537	8mer-1a	NA	-21.47	142	Pgap3	-	-	gi|114326508|ref|NP_001028709.2|	5.60019e-163	post-GPI attachment to proteins factor 3 precursor [Mus musculus]
mmu-miR-3074-5p	NM_001005863	7mer-1a	NA	-21.79	155	Mtus1	-	K10352|1|4e-16|91.3|obi:106880451|myosin heavy chain!K10402|2|3e-14|85.1|phu:Phum_PHUM600400|kinesin family member 20!K20283|4|3e-14|85.1|clv:102091665|golgin subfamily A member 4	-	-	-
mmu-miR-3074-5p	NM_025545	6mer	NA	-20.42	146	Aptx	-	K10863|1|0.0|702|mmu:66408|aprataxin [EC:3.-.-.-]	gi|32526865|ref|NP_079821.3|	0	aprataxin isoform a [Mus musculus]
mmu-miR-3074-5p	NM_026191	7mer-1a	NA	-21.28	151	Dhx40	-	K18711|1|0.0|1569|mmu:67487|ATP-dependent RNA helicase DHX40 [EC:3.6.4.13]	gi|144926009|ref|NP_080467.3|	0	probable ATP-dependent RNA helicase DHX40 [Mus musculus]
mmu-miR-3074-5p	NM_001003953	6mer	NA	-21.05	157	Kdm2b	-	K10276|1|0.0|2355|mmu:30841|F-box and leucine-rich repeat protein 10/11 [EC:1.14.11.27]	gi|54607022|ref|NP_001003953.1|	0	lysine-specific demethylase 2B isoform 1 [Mus musculus]
mmu-miR-3074-5p	NM_207237	8mer-1a	NA	-40.95	309	Man1c1	-	K01230|1|0.0|1176|mmu:230815|mannosyl-oligosaccharide alpha-1,2-mannosidase [EC:3.2.1.113]	gi|46402229|ref|NP_997120.1|	0	mannosyl-oligosaccharide 1,2-alpha-mannosidase IC [Mus musculus]
mmu-miR-3074-5p	NM_001163850	6mer	NA	-21.68	145	Tbc1d24	-	K00771|1|3e-15|88.6|myb:102241358|protein xylosyltransferase [EC:2.4.2.26]	gi|148690351|gb|EDL22298.1|	0	TBC1 domain family, member 24, isoform CRA_c, partial [Mus musculus]
mmu-miR-3074-5p	NM_001004367	6mer	NA	-47.48	302	Cxxc4	-	K03344|1|4e-142|509|mmu:319478|Dvl-binding protein IDAX	gi|365812519|ref|NP_001004367.2|	3.12333e-141	CXXC-type zinc finger protein 4 [Mus musculus]
mmu-miR-3074-5p	NM_007598	7mer-m8	NA	-20.81	143	Cap1	-	K17261|1|0.0|873|mmu:12331|adenylyl cyclase-associated protein	gi|148698452|gb|EDL30399.1|	0	CAP, adenylate cyclase-associated protein 1 (yeast), isoform CRA_b, partial [Mus musculus]
mmu-miR-3074-5p	NM_001159634	7mer-1a	NA	-47.13	314	Prrc2b	-	K13219|1|2e-130|471|acs:100568202|splicing factor, proline- and glutamine-rich!K13171|2|1e-05|57.4|obi:106872131|serine/arginine repetitive matrix protein 1	gi|227500365|ref|NP_001153106.1|	0	protein PRRC2B isoform 1 [Mus musculus]
mmu-miR-3074-5p	NM_007754	6mer	NA	-21.7	153	Cpd	-	K07752|1|0.0|2550|mmu:12874|carboxypeptidase D [EC:3.4.17.22]	gi|150378501|ref|NP_031780.2|	0	carboxypeptidase D precursor [Mus musculus]
mmu-miR-3074-5p	NM_028763	7mer-1a	NA	-21.15	149	Cbx6	-	K11453|1|1e-172|610|mmu:494448|chromobox protein 6	-	-	-
mmu-miR-3074-5p	NM_029332	6mer	NA	-20.7	152	Akap13	-	K16529|1|0.0|4870|mmu:75547|A-kinase anchor protein 13	gi|189181672|ref|NP_083608.1|	0	A-kinase anchor protein 13 [Mus musculus]
mmu-miR-3074-5p	NM_022007	7mer-m8	NA	-27.69	152	Fxyd7	-	K13364|1|2e-39|164|mmu:57780|FXYD domain-containing ion transport regulator 7	gi|38174623|gb|AAH61101.1|	3.04111e-75	Fxyd7 protein [Mus musculus]
mmu-miR-3074-5p	NM_001204252	6mer	NA	-20.06	146	Clec10a	-	K06721|1|7e-163|576|mmu:17312|C-type lectin domain family 10 member A	gi|74218091|dbj|BAE42024.1|	8.06201e-164	unnamed protein product [Mus musculus]
mmu-miR-3074-5p	NM_001114385	7mer-1a	NA	-23.36	152	Chrdl1	-	K17280|1|2e-99|367|aam:106484156|chordin-like protein 2	gi|625243530|ref|XP_007613006.1|	0	PREDICTED: chordin-like protein 1 isoform X8 [Cricetulus griseus]
mmu-miR-3074-5p	NM_001005511	6mer	NA	-20.97	161	Lmtk3	-	K08899|1|0.0|1283|rno:691056|lemur tyrosine kinase 3 [EC:2.7.10.1]	gi|568948028|ref|XP_006541024.1|	0	PREDICTED: serine/threonine-protein kinase LMTK3 isoform X3 [Mus musculus]
mmu-miR-3074-5p	NM_139311	6mer	NA	-21.43	161	Mllt6	-	K05175|1|6e-102|376|ocu:100339376|gamma-aminobutyric acid receptor subunit alpha!K11348|2|5e-40|170|cmk:103176610|bromodomain and PHD finger-containing protein 1	gi|118130868|ref|NP_647472.2|	0	protein AF-17 [Mus musculus]
mmu-miR-3074-5p	NM_172598	6mer	NA	-22.43	154	Wdhd1	-	K11274|1|0.0|2094|mmu:218973|chromosome transmission fidelity protein 4	gi|40254224|ref|NP_766186.2|	0	WD repeat and HMG-box DNA-binding protein 1 [Mus musculus]
mmu-miR-3074-5p	NM_175398	6mer	NA	-22.34	152	Fam212b	-	-	gi|34328421|ref|NP_780607.2|	1.45796e-144	protein FAM212B isoform 1 [Mus musculus]
mmu-miR-3074-5p	NM_001163270	6mer	NA	-22.68	153	Baiap3	-	K15621|1|0.0|2072|mmu:545192|BAI1-associated protein 3	gi|253795532|ref|NP_001156742.1|	0	BAI1-associated protein 3 [Mus musculus]
mmu-miR-3074-5p	NM_001164096	7mer-m8	NA	-26.76	158	Polr3e	-	K14721|1|0.0|1318|mmu:26939|DNA-directed RNA polymerase III subunit RPC5	gi|148685286|gb|EDL17233.1|	0	polymerase (RNA) III (DNA directed) polypeptide E, isoform CRA_b, partial [Mus musculus]
mmu-miR-3074-5p	NM_012027	7mer-m8	NA	-20.15	147	Mprip	-	K20478|1|3e-23|115|sko:100372617|golgin subfamily B member 1!K09228|3|5e-13|81.3|mcc:697042|KRAB domain-containing zinc finger protein	gi|41152239|ref|NP_957697.1|	0	myosin phosphatase Rho-interacting protein isoform 1 [Mus musculus]
mmu-miR-3074-5p	NM_001177367	7mer-m8	NA	-25.71	164	Fut7	-	K07635|1|0.0|653|mmu:14347|galactoside alpha-1,3-fucosyltransferase 7 [EC:2.4.1.-]	gi|755497180|ref|XP_011237324.1|	0	PREDICTED: alpha-(1,3)-fucosyltransferase 7 isoform X2 [Mus musculus]
mmu-miR-3074-5p	NM_001113364	7mer-m8	NA	-22.74	145	Tbc1d14	-	K20167|1|0.0|840|mmu:100855|TBC1 domain family member 14	gi|164565383|ref|NP_001106835.1|	0	TBC1 domain family member 14 isoform c [Mus musculus]
mmu-miR-3074-5p	NM_030250	6mer	NA	-25.95	151	Nus1	-	K19177|1|5e-133|478|mmu:52014|dehydrodolichyl diphosphate syntase complex subunit NUS1 [EC:2.5.1.87]	gi|13384840|ref|NP_084526.1|	4.76815e-132	dehydrodolichyl diphosphate syntase complex subunit Nus1 [Mus musculus]
mmu-miR-3074-5p	NM_029279	8mer-1a	NA	-24.34	155	Secisbp2	-	K19539|1|0.0|1439|rno:79049|selenocysteine insertion sequence-binding protein 2	-	-	-
mmu-miR-3074-5p	NM_175443	7mer-m8	NA	-25.73	158	Etnk2	-	K00894|1|0.0|778|mmu:214253|ethanolamine kinase [EC:2.7.1.82]	gi|158303302|ref|NP_780652.2|	0	ethanolamine kinase 2 [Mus musculus]
mmu-miR-3074-5p	NM_176916	7mer-m8	NA	-21.11	153	Pld5	-	K16861|1|0.0|1060|mmu:319455|inactive phospholipase D5	gi|83627695|ref|NP_795890.2|	0	inactive phospholipase D5 isoform 1 [Mus musculus]
mmu-miR-3074-5p	NM_009461	7mer-m8	NA	-25.4	148	Ubr1	-	K10625|1|0.0|3454|mmu:22222|E3 ubiquitin-protein ligase UBR1 [EC:2.3.2.27]	-	-	-
mmu-miR-3074-5p	NM_007882	7mer-m8	NA	-87.56	602	Dsc3	-	K07602|1|0.0|1769|mmu:13507|desmocollin 3	-	-	-
mmu-miR-3074-5p	NM_010700	7mer-1a	NA	-25.31	165	Ldlr	-	K12473|1|0.0|1764|mmu:16835|low-density lipoprotein receptor	gi|113195700|ref|NP_034830.2|	0	low-density lipoprotein receptor isoform 1 precursor [Mus musculus]
mmu-miR-3074-5p	NM_023275	7mer-m8	NA	-21.36	152	Rhoj	-	K07864|1|8e-114|414|mmu:80837|Ras homolog gene family, member J	gi|148704543|gb|EDL36490.1|	1.22794e-114	ras homolog gene family, member J, isoform CRA_b, partial [Mus musculus]
mmu-miR-3074-5p	NM_007966	7mer-m8	NA	-24.25	155	Evx1	-	K09320|1|1e-174|616|mmu:14028|homeobox even-skipped homolog protein	-	-	-
mmu-miR-3074-5p	NM_145551	6mer	NA	-21.63	151	Slc5a9	-	K14389|1|0.0|1232|mmu:230612|solute carrier family 5 (sodium/glucose cotransporter), member 9	gi|148698736|gb|EDL30683.1|	0	solute carrier family 5 (sodium/glucose cotransporter), member 9, isoform CRA_b, partial [Mus musculus]
mmu-miR-3074-5p	NM_178710	6mer	NA	-20.31	154	Sik2	-	K16311|1|0.0|1630|mmu:235344|serine/threonine-protein kinase SIK2 [EC:2.7.11.1]	gi|38569497|ref|NP_848825.2|	0	serine/threonine-protein kinase SIK2 [Mus musculus]
mmu-miR-3074-5p	NM_207204	6mer	NA	-43.39	305	Ninl	-	K16477|1|0.0|2631|mmu:78177|ninein-like protein	gi|568918878|ref|XP_006500469.1|	0	PREDICTED: ninein-like protein isoform X1 [Mus musculus]
mmu-miR-3074-5p	NM_001081059	7mer-1a	NA	-27.56	157	Mcur1	-	-	gi|148709050|gb|EDL40996.1|	1.49381e-135	mCG19428 [Mus musculus]
mmu-miR-3074-5p	NM_080457	7mer-1a	NA	-20.23	163	Muc4	-	K06825|1|3e-77|295|bfo:BRAFLDRAFT_129967|fibrillin 1!K17307|3|1e-63|249|tad:TRIADDRAFT_53733|fibulin 1/2!K10955|4|6e-30|76.3|mze:101471083|intestinal mucin-2	gi|167736365|ref|NP_536705.3|	0	mucin-4 precursor [Mus musculus]
mmu-miR-3074-5p	NM_028900	7mer-1a	NA	-51.36	306	Gcc1	-	K20281|1|0.0|1100|mmu:74375|GRIP and coiled-coil domain-containing protein 1	gi|268370067|ref|NP_083176.3|	0	GRIP and coiled-coil domain-containing protein 1 [Mus musculus]
mmu-miR-3074-5p	NM_007405	8mer-1a	NA	-21.37	155	Adcy6	-	K08046|1|0.0|2223|mmu:11512|adenylate cyclase 6 [EC:4.6.1.1]	gi|86604721|ref|NP_031431.2|	0	adenylate cyclase type 6 [Mus musculus]
[truncated: 71,954 more rows]
