# Supplementary material for: Vasorin Deletion in C57BL/6J Mice Induces Hepatocyte Autophagy through Glycogen-Mediated mTOR Regulation
Source: Nutrients. 2022 Aug 31;14(17):3600. doi: 10.3390/nu14173600 (PMC9460126; doi:10.3390/nu14173600)
Supplement: Supplementary file 1 [file nutrients-14-03600-s001.zip › Table S4.xlsx]

## Sheet: Sheet1
#	Pathway	DEGs genes with pathway annotation (10266)	All genes with pathway annotation (27604)	Pvalue	Qvalue	Pathway ID	Level 1	Level 2
1	mTOR signaling pathway	174 (1.69%)	346 (1.25%)	3.98271e-07	8.92718e-05	ko04150	Environmental Information Processing	Signal transduction
2	Focal adhesion	255 (2.48%)	537 (1.95%)	5.49365e-07	8.92718e-05	ko04510	Cellular Processes	Cellular community - eukaryotes
3	Hippo signaling pathway	179 (1.74%)	363 (1.32%)	1.41519e-06	0.000153312	ko04390	Environmental Information Processing	Signal transduction
4	Basal cell carcinoma	57 (0.56%)	99 (0.36%)	2.92976e-05	0.00203983	ko05217	Human Diseases	Cancers: Specific types
5	Phosphatidylinositol signaling system	116 (1.13%)	231 (0.84%)	3.42251e-05	0.00203983	ko04070	Environmental Information Processing	Signal transduction
6	Axon guidance	226 (2.2%)	492 (1.78%)	3.81807e-05	0.00203983	ko04360	Organismal Systems	Development
7	Platelet activation	142 (1.38%)	293 (1.06%)	4.86389e-05	0.00203983	ko04611	Organismal Systems	Immune system
8	ECM-receptor interaction	107 (1.04%)	212 (0.77%)	5.16578e-05	0.00203983	ko04512	Environmental Information Processing	Signaling molecules and interaction
9	Breast cancer	154 (1.5%)	322 (1.17%)	5.64875e-05	0.00203983	ko05224	Human Diseases	Cancers: Specific types
10	FoxO signaling pathway	138 (1.34%)	287 (1.04%)	9.76621e-05	0.00317402	ko04068	Environmental Information Processing	Signal transduction
11	Regulation of actin cytoskeleton	232 (2.26%)	515 (1.87%)	0.000136529	0.00392936	ko04810	Cellular Processes	Cell motility
12	TGF-beta signaling pathway	96 (0.94%)	191 (0.69%)	0.000148103	0.00392936	ko04350	Environmental Information Processing	Signal transduction
13	Insulin resistance	108 (1.05%)	219 (0.79%)	0.000157175	0.00392936	ko04931	Human Diseases	Endocrine and metabolic diseases
14	Inositol phosphate metabolism	78 (0.76%)	151 (0.55%)	0.000196975	0.00457264	ko00562	Metabolism	Carbohydrate metabolism
15	Lysosome	118 (1.15%)	245 (0.89%)	0.000274788	0.00595374	ko04142	Cellular Processes	Transport and catabolism
16	Apelin signaling pathway	138 (1.34%)	295 (1.07%)	0.000443146	0.0090014	ko04371	Environmental Information Processing	Signal transduction
17	Pathways in cancer	387 (3.77%)	914 (3.31%)	0.000643689	0.0123058	ko05200	Human Diseases	Cancers: Overview
18	Metabolic pathways	1048 (10.21%)	2615 (9.47%)	0.00074722	0.0134915	ko01100	Metabolism	Global and overview maps
19	Synaptic vesicle cycle	66 (0.64%)	130 (0.47%)	0.00106276	0.0181787	ko04721	Organismal Systems	Nervous system
20	ABC transporters	39 (0.38%)	70 (0.25%)	0.00121866	0.019603	ko02010	Environmental Information Processing	Membrane transport
21	Proteoglycans in cancer	236 (2.3%)	542 (1.96%)	0.00126666	0.019603	ko05205	Human Diseases	Cancers: Overview
22	Wnt signaling pathway	163 (1.59%)	363 (1.32%)	0.00146043	0.0206988	ko04310	Environmental Information Processing	Signal transduction
23	Signaling pathways regulating pluripotency of stem cells	147 (1.43%)	324 (1.17%)	0.00146484	0.0206988	ko04550	Cellular Processes	Cellular community - eukaryotes
24	MicroRNAs in cancer	174 (1.69%)	391 (1.42%)	0.00168666	0.0228298	ko05206	Human Diseases	Cancers: Overview
25	Epithelial cell signaling in Helicobacter pylori infection	66 (0.64%)	132 (0.48%)	0.00175614	0.0228298	ko05120	Human Diseases	Infectious diseases: Bacterial
26	Protein processing in endoplasmic reticulum	166 (1.62%)	373 (1.35%)	0.00211095	0.0263869	ko04141	Genetic Information Processing	Folding, sorting and degradation
27	Thyroid hormone signaling pathway	138 (1.34%)	305 (1.1%)	0.00226971	0.0273206	ko04919	Organismal Systems	Endocrine system
28	NF-kappa B signaling pathway	93 (0.91%)	197 (0.71%)	0.00246816	0.0286482	ko04064	Environmental Information Processing	Signal transduction
29	RNA polymerase	31 (0.3%)	55 (0.2%)	0.00293247	0.0328639	ko03020	Genetic Information Processing	Transcription
30	Sphingolipid signaling pathway	126 (1.23%)	279 (1.01%)	0.00368702	0.0399428	ko04071	Environmental Information Processing	Signal transduction
31	Gap junction	81 (0.79%)	171 (0.62%)	0.00401573	0.0410988	ko04540	Cellular Processes	Cellular community - eukaryotes
32	Melanogenesis	108 (1.05%)	236 (0.85%)	0.00413666	0.0410988	ko04916	Organismal Systems	Endocrine system
33	Terpenoid backbone biosynthesis	25 (0.24%)	43 (0.16%)	0.00417311	0.0410988	ko00900	Metabolism	Metabolism of terpenoids and polyketides
34	Pyrimidine metabolism	91 (0.89%)	197 (0.71%)	0.00582874	0.0549642	ko00240	Metabolism	Nucleotide metabolism
35	Calcium signaling pathway	172 (1.68%)	396 (1.43%)	0.00591923	0.0549642	ko04020	Environmental Information Processing	Signal transduction
36	Cell cycle	109 (1.06%)	241 (0.87%)	0.00618507	0.0558374	ko04110	Cellular Processes	Cell growth and death
37	Other types of O-glycan biosynthesis	30 (0.29%)	55 (0.2%)	0.00648361	0.0569506	ko00514	Metabolism	Glycan biosynthesis and metabolism
38	Mucin type O-glycan biosynthesis	23 (0.22%)	40 (0.14%)	0.0070972	0.0577702	ko00512	Metabolism	Glycan biosynthesis and metabolism
39	Purine metabolism	144 (1.4%)	328 (1.19%)	0.00710286	0.0577702	ko00230	Metabolism	Nucleotide metabolism
40	Biotin metabolism	5 (0.05%)	5 (0.02%)	0.00711018	0.0577702	ko00780	Metabolism	Metabolism of cofactors and vitamins
41	p53 signaling pathway	81 (0.79%)	175 (0.63%)	0.00834854	0.0661775	ko04115	Cellular Processes	Cell growth and death
42	Long-term potentiation	81 (0.79%)	176 (0.64%)	0.0099073	0.0766636	ko04720	Organismal Systems	Nervous system
43	Glycosphingolipid biosynthesis - globo and isoglobo series	15 (0.15%)	24 (0.09%)	0.0103721	0.0778726	ko00603	Metabolism	Glycan biosynthesis and metabolism
44	Collecting duct acid secretion	23 (0.22%)	41 (0.15%)	0.0105428	0.0778726	ko04966	Organismal Systems	Excretory system
45	Hippo signaling pathway -multiple species	31 (0.3%)	59 (0.21%)	0.0114922	0.0829991	ko04392	Environmental Information Processing	Signal transduction
46	Valine, leucine and isoleucine degradation	41 (0.4%)	82 (0.3%)	0.0119378	0.0843429	ko00280	Metabolism	Amino acid metabolism
47	Mannose type O-glycan biosynthesis	25 (0.24%)	46 (0.17%)	0.0131326	0.0908107	ko00515	Metabolism	Glycan biosynthesis and metabolism
48	Endometrial cancer	64 (0.62%)	137 (0.5%)	0.0138867	0.0940244	ko05213	Human Diseases	Cancers: Specific types
49	Chronic myeloid leukemia	93 (0.91%)	208 (0.75%)	0.015311	0.101553	ko05220	Human Diseases	Cancers: Specific types
50	ErbB signaling pathway	103 (1%)	233 (0.84%)	0.0161962	0.105275	ko04012	Environmental Information Processing	Signal transduction
51	Leishmaniasis	59 (0.57%)	126 (0.46%)	0.016663	0.105728	ko05140	Human Diseases	Infectious diseases: Parasitic
52	Adipocytokine signaling pathway	78 (0.76%)	172 (0.62%)	0.0169164	0.105728	ko04920	Organismal Systems	Endocrine system
53	Ras signaling pathway	248 (2.42%)	599 (2.17%)	0.0177404	0.108785	ko04014	Environmental Information Processing	Signal transduction
54	MAPK signaling pathway	245 (2.39%)	592 (2.14%)	0.0187109	0.11178	ko04010	Environmental Information Processing	Signal transduction
55	Glycosaminoglycan biosynthesis - chondroitin sulfate / dermatan sulfate	20 (0.19%)	36 (0.13%)	0.0189166	0.11178	ko00532	Metabolism	Glycan biosynthesis and metabolism
56	Renal cell carcinoma	75 (0.73%)	166 (0.6%)	0.0207773	0.120582	ko05211	Human Diseases	Cancers: Specific types
57	Rap1 signaling pathway	238 (2.32%)	576 (2.09%)	0.0217654	0.123864	ko04015	Environmental Information Processing	Signal transduction
58	Propanoate metabolism	30 (0.29%)	59 (0.21%)	0.0221049	0.123864	ko00640	Metabolism	Carbohydrate metabolism
59	Butanoate metabolism	25 (0.24%)	48 (0.17%)	0.0249265	0.13665	ko00650	Metabolism	Carbohydrate metabolism
60	Glioma	81 (0.79%)	182 (0.66%)	0.0252276	0.13665	ko05214	Human Diseases	Cancers: Specific types
61	Glucagon signaling pathway	97 (0.94%)	222 (0.8%)	0.0268389	0.142994	ko04922	Organismal Systems	Endocrine system
62	Autophagy - animal	140 (1.36%)	330 (1.2%)	0.0280329	0.146947	ko04140	Cellular Processes	Transport and catabolism
63	Insulin signaling pathway	153 (1.49%)	363 (1.32%)	0.0285657	0.147363	ko04910	Organismal Systems	Endocrine system
64	Pathogenic Escherichia coli infection	57 (0.56%)	125 (0.45%)	0.0327784	0.163763	ko05130	Human Diseases	Infectious diseases: Bacterial
65	Lysine degradation	66 (0.64%)	147 (0.53%)	0.0329869	0.163763	ko00310	Metabolism	Amino acid metabolism
66	Vibrio cholerae infection	59 (0.57%)	130 (0.47%)	0.0335078	0.163763	ko05110	Human Diseases	Infectious diseases: Bacterial
67	Ubiquinone and other terpenoid-quinone biosynthesis	11 (0.11%)	18 (0.07%)	0.0337603	0.163763	ko00130	Metabolism	Metabolism of cofactors and vitamins
68	Oxytocin signaling pathway	158 (1.54%)	378 (1.37%)	0.0356078	0.166802	ko04921	Organismal Systems	Endocrine system
69	Ribosome biogenesis in eukaryotes	67 (0.65%)	150 (0.54%)	0.0358216	0.166802	ko03008	Genetic Information Processing	Translation
70	Gastric acid secretion	84 (0.82%)	192 (0.7%)	0.0359266	0.166802	ko04971	Organismal Systems	Digestive system
71	Glycine, serine and threonine metabolism	33 (0.32%)	68 (0.25%)	0.0364881	0.167023	ko00260	Metabolism	Amino acid metabolism
72	Protein digestion and absorption	91 (0.89%)	210 (0.76%)	0.0386886	0.174115	ko04974	Organismal Systems	Digestive system
73	cAMP signaling pathway	205 (2%)	499 (1.81%)	0.0391088	0.174115	ko04024	Environmental Information Processing	Signal transduction
74	Prostate cancer	89 (0.87%)	206 (0.75%)	0.0436407	0.189133	ko05215	Human Diseases	Cancers: Specific types
75	Adherens junction	93 (0.91%)	216 (0.78%)	0.043646	0.189133	ko04520	Cellular Processes	Cellular community - eukaryotes
76	Hedgehog signaling pathway	48 (0.47%)	105 (0.38%)	0.0449285	0.19095	ko04340	Environmental Information Processing	Signal transduction
77	AMPK signaling pathway	129 (1.26%)	307 (1.11%)	0.0452405	0.19095	ko04152	Environmental Information Processing	Signal transduction
78	beta-Alanine metabolism	27 (0.26%)	55 (0.2%)	0.0472779	0.195351	ko00410	Metabolism	Metabolism of other amino acids
79	Protein export	17 (0.17%)	32 (0.12%)	0.0480863	0.195351	ko03060	Genetic Information Processing	Folding, sorting and degradation
80	Glycosaminoglycan degradation	17 (0.17%)	32 (0.12%)	0.0480863	0.195351	ko00531	Metabolism	Glycan biosynthesis and metabolism
81	Non-small cell lung cancer	62 (0.6%)	140 (0.51%)	0.0501866	0.200538	ko05223	Human Diseases	Cancers: Specific types
82	Circadian rhythm	29 (0.28%)	60 (0.22%)	0.0505972	0.200538	ko04710	Organismal Systems	Environmental adaptation
83	Glycerophospholipid metabolism	86 (0.84%)	200 (0.72%)	0.0522041	0.202345	ko00564	Metabolism	Lipid metabolism
84	2-Oxocarboxylic acid metabolism	16 (0.16%)	30 (0.11%)	0.0522985	0.202345	ko01210	Metabolism	Global and overview maps
85	Aldosterone-regulated sodium reabsorption	48 (0.47%)	106 (0.38%)	0.0531459	0.203205	ko04960	Organismal Systems	Excretory system
86	Shigellosis	81 (0.79%)	188 (0.68%)	0.055499	0.209734	ko05131	Human Diseases	Infectious diseases: Bacterial
87	Bacterial invasion of epithelial cells	102 (0.99%)	241 (0.87%)	0.0568652	0.212427	ko05100	Human Diseases	Infectious diseases: Bacterial
88	AGE-RAGE signaling pathway in diabetic complications	101 (0.98%)	239 (0.87%)	0.0600707	0.221852	ko04933	Human Diseases	Endocrine and metabolic diseases
89	Hippo signaling pathway - fly	98 (0.95%)	232 (0.84%)	0.0638023	0.23293	ko04391	Environmental Information Processing	Signal transduction
90	One carbon pool by folate	17 (0.17%)	33 (0.12%)	0.0656335	0.23293	ko00670	Metabolism	Metabolism of cofactors and vitamins
91	Glyoxylate and dicarboxylate metabolism	31 (0.3%)	66 (0.24%)	0.0658789	0.23293	ko00630	Metabolism	Carbohydrate metabolism
92	Biosynthesis of amino acids	66 (0.64%)	152 (0.55%)	0.0665618	0.23293	ko01230	Metabolism	Global and overview maps
93	Apoptosis - fly	68 (0.66%)	157 (0.57%)	0.0666539	0.23293	ko04214	Cellular Processes	Cell growth and death
94	Steroid biosynthesis	16 (0.16%)	31 (0.11%)	0.0716869	0.244791	ko00100	Metabolism	Lipid metabolism
95	Small cell lung cancer	92 (0.9%)	218 (0.79%)	0.0720427	0.244791	ko05222	Human Diseases	Cancers: Specific types
96	Nicotine addiction	37 (0.36%)	81 (0.29%)	0.0723076	0.244791	ko05033	Human Diseases	Substance dependence
97	T cell receptor signaling pathway	112 (1.09%)	269 (0.97%)	0.0739036	0.247615	ko04660	Organismal Systems	Immune system
98	Notch signaling pathway	64 (0.62%)	148 (0.54%)	0.0755339	0.248672	ko04330	Environmental Information Processing	Signal transduction
99	Oocyte meiosis	106 (1.03%)	254 (0.92%)	0.0757492	0.248672	ko04114	Cellular Processes	Cell growth and death
100	EGFR tyrosine kinase inhibitor resistance	87 (0.85%)	206 (0.75%)	0.0770506	0.249723	ko01521	Human Diseases	Drug resistance: Antineoplastic
101	Carbon metabolism	98 (0.95%)	234 (0.85%)	0.0781433	0.249723	ko01200	Metabolism	Global and overview maps
102	Arginine biosynthesis	15 (0.15%)	29 (0.11%)	0.0783747	0.249723	ko00220	Metabolism	Amino acid metabolism
103	Nicotinate and nicotinamide metabolism	31 (0.3%)	67 (0.24%)	0.0801117	0.252349	ko00760	Metabolism	Metabolism of cofactors and vitamins
104	Endocytosis	282 (2.75%)	709 (2.57%)	0.0807516	0.252349	ko04144	Cellular Processes	Transport and catabolism
105	Thyroid hormone synthesis	68 (0.66%)	159 (0.58%)	0.0850968	0.263395	ko04918	Organismal Systems	Endocrine system
106	Vascular smooth muscle contraction	124 (1.21%)	302 (1.09%)	0.0908545	0.276863	ko04270	Organismal Systems	Circulatory system
107	Chemokine signaling pathway	171 (1.67%)	423 (1.53%)	0.0911517	0.276863	ko04062	Organismal Systems	Immune system
108	Apoptosis	153 (1.49%)	377 (1.37%)	0.0940932	0.279033	ko04210	Cellular Processes	Cell growth and death
109	TNF signaling pathway	116 (1.13%)	282 (1.02%)	0.0947172	0.279033	ko04668	Environmental Information Processing	Signal transduction
110	Amino sugar and nucleotide sugar metabolism	40 (0.39%)	90 (0.33%)	0.0948642	0.279033	ko00520	Metabolism	Carbohydrate metabolism
111	Synthesis and degradation of ketone bodies	9 (0.09%)	16 (0.06%)	0.0953005	0.279033	ko00072	Metabolism	Lipid metabolism
112	B cell receptor signaling pathway	79 (0.77%)	188 (0.68%)	0.0975464	0.283059	ko04662	Organismal Systems	Immune system
113	IL-17 signaling pathway	88 (0.86%)	211 (0.76%)	0.0989737	0.284659	ko04657	Organismal Systems	Immune system
114	Endocrine resistance	111 (1.08%)	270 (0.98%)	0.101453	0.289065	ko01522	Human Diseases	Drug resistance: Antineoplastic
115	GnRH signaling pathway	100 (0.97%)	242 (0.88%)	0.102756	0.289065	ko04912	Organismal Systems	Endocrine system
116	Tight junction	215 (2.09%)	539 (1.95%)	0.103473	0.289065	ko04530	Cellular Processes	Cellular community - eukaryotes
117	Prion diseases	49 (0.48%)	113 (0.41%)	0.104063	0.289065	ko05020	Human Diseases	Neurodegenerative diseases
118	Acute myeloid leukemia	70 (0.68%)	166 (0.6%)	0.106148	0.292358	ko05221	Human Diseases	Cancers: Specific types
119	Melanoma	66 (0.64%)	156 (0.57%)	0.107516	0.293637	ko05218	Human Diseases	Cancers: Specific types
120	Estrogen signaling pathway	107 (1.04%)	261 (0.95%)	0.11283	0.29985	ko04915	Organismal Systems	Endocrine system
121	Folate biosynthesis	11 (0.11%)	21 (0.08%)	0.113362	0.29985	ko00790	Metabolism	Metabolism of cofactors and vitamins
122	Chagas disease (American trypanosomiasis)	98 (0.95%)	238 (0.86%)	0.113482	0.29985	ko05142	Human Diseases	Infectious diseases: Parasitic
123	Longevity regulating pathway	98 (0.95%)	238 (0.86%)	0.113482	0.29985	ko04211	Organismal Systems	Aging
124	Phototransduction - fly	43 (0.42%)	99 (0.36%)	0.118868	0.31155	ko04745	Organismal Systems	Sensory system
125	Base excision repair	34 (0.33%)	77 (0.28%)	0.12594	0.327443	ko03410	Genetic Information Processing	Replication and repair
126	Salmonella infection	74 (0.72%)	178 (0.64%)	0.128329	0.331008	ko05132	Human Diseases	Infectious diseases: Bacterial
127	Salivary secretion	90 (0.88%)	219 (0.79%)	0.129445	0.331257	ko04970	Organismal Systems	Digestive system
128	Toxoplasmosis	102 (0.99%)	250 (0.91%)	0.131501	0.33389	ko05145	Human Diseases	Infectious diseases: Parasitic
129	Phospholipase D signaling pathway	146 (1.42%)	364 (1.32%)	0.134644	0.335339	ko04072	Environmental Information Processing	Signal transduction
130	HTLV-I infection	227 (2.21%)	575 (2.08%)	0.135042	0.335339	ko05166	Human Diseases	Infectious diseases: Viral
131	Phenylalanine metabolism	15 (0.15%)	31 (0.11%)	0.135167	0.335339	ko00360	Metabolism	Amino acid metabolism
132	Glycosaminoglycan biosynthesis - heparan sulfate / heparin	24 (0.23%)	53 (0.19%)	0.140847	0.346496	ko00534	Metabolism	Glycan biosynthesis and metabolism
133	Amyotrophic lateral sclerosis (ALS)	50 (0.49%)	118 (0.43%)	0.142102	0.346496	ko05014	Human Diseases	Neurodegenerative diseases
134	SNARE interactions in vesicular transport	26 (0.25%)	58 (0.21%)	0.142863	0.346496	ko04130	Genetic Information Processing	Folding, sorting and degradation
135	Long-term depression	59 (0.57%)	141 (0.51%)	0.144978	0.348976	ko04730	Organismal Systems	Nervous system
136	Histidine metabolism	19 (0.19%)	41 (0.15%)	0.146702	0.348976	ko00340	Metabolism	Amino acid metabolism
137	Leukocyte transendothelial migration	132 (1.29%)	329 (1.19%)	0.147107	0.348976	ko04670	Organismal Systems	Immune system
138	VEGF signaling pathway	72 (0.7%)	175 (0.63%)	0.157005	0.369757	ko04370	Environmental Information Processing	Signal transduction
139	Bladder cancer	44 (0.43%)	104 (0.38%)	0.163392	0.379821	ko05219	Human Diseases	Cancers: Specific types
140	PI3K-Akt signaling pathway	315 (3.07%)	810 (2.93%)	0.163912	0.379821	ko04151	Environmental Information Processing	Signal transduction
141	Vitamin digestion and absorption	22 (0.21%)	49 (0.18%)	0.165952	0.379821	ko04977	Organismal Systems	Digestive system
142	Citrate cycle (TCA cycle)	22 (0.21%)	49 (0.18%)	0.165952	0.379821	ko00020	Metabolism	Carbohydrate metabolism
143	Phototransduction	28 (0.27%)	64 (0.23%)	0.168889	0.381831	ko04744	Organismal Systems	Sensory system
144	Fluid shear stress and atherosclerosis	150 (1.46%)	378 (1.37%)	0.169456	0.381831	ko05418	Human Diseases	Cardiovascular diseases
145	Pantothenate and CoA biosynthesis	15 (0.15%)	32 (0.12%)	0.170356	0.381831	ko00770	Metabolism	Metabolism of cofactors and vitamins
146	Progesterone-mediated oocyte maturation	84 (0.82%)	207 (0.75%)	0.17327	0.385704	ko04914	Organismal Systems	Endocrine system
147	Fatty acid metabolism	40 (0.39%)	95 (0.34%)	0.187155	0.413777	ko01212	Metabolism	Global and overview maps
148	Mineral absorption	32 (0.31%)	75 (0.27%)	0.193392	0.424679	ko04978	Organismal Systems	Digestive system
149	Dorso-ventral axis formation	43 (0.42%)	103 (0.37%)	0.195217	0.425808	ko04320	Organismal Systems	Development
150	African trypanosomiasis	22 (0.21%)	50 (0.18%)	0.196562	0.425883	ko05143	Human Diseases	Infectious diseases: Parasitic
151	Primary bile acid biosynthesis	13 (0.13%)	28 (0.1%)	0.20572	0.442775	ko00120	Metabolism	Lipid metabolism
152	Fc epsilon RI signaling pathway	70 (0.68%)	173 (0.63%)	0.207095	0.442803	ko04664	Organismal Systems	Immune system
153	MAPK signaling pathway - fly	101 (0.98%)	254 (0.92%)	0.214955	0.456604	ko04013	Environmental Information Processing	Signal transduction
154	Cholinergic synapse	99 (0.96%)	249 (0.9%)	0.218066	0.460204	ko04725	Organismal Systems	Nervous system
155	Glutamatergic synapse	111 (1.08%)	281 (1.02%)	0.227823	0.477693	ko04724	Organismal Systems	Nervous system
156	Fatty acid biosynthesis	14 (0.14%)	31 (0.11%)	0.229807	0.477881	ko00061	Metabolism	Lipid metabolism
157	Fatty acid elongation	20 (0.19%)	46 (0.17%)	0.230853	0.477881	ko00062	Metabolism	Lipid metabolism
158	Longevity regulating pathway - worm	64 (0.62%)	159 (0.58%)	0.235171	0.481628	ko04212	Organismal Systems	Aging
159	Colorectal cancer	69 (0.67%)	172 (0.62%)	0.235627	0.481628	ko05210	Human Diseases	Cancers: Specific types
160	Antifolate resistance	29 (0.28%)	69 (0.25%)	0.237954	0.483015	ko01523	Human Diseases	Drug resistance: Antineoplastic
161	RNA degradation	67 (0.65%)	167 (0.6%)	0.239278	0.483015	ko03018	Genetic Information Processing	Folding, sorting and degradation
162	Central carbon metabolism in cancer	60 (0.58%)	149 (0.54%)	0.242558	0.486613	ko05230	Human Diseases	Cancers: Overview
163	Nucleotide excision repair	32 (0.31%)	77 (0.28%)	0.247862	0.493076	ko03420	Genetic Information Processing	Replication and repair
164	Taurine and hypotaurine metabolism	11 (0.11%)	24 (0.09%)	0.250098	0.493076	ko00430	Metabolism	Metabolism of other amino acids
165	Regulation of lipolysis in adipocytes	56 (0.55%)	139 (0.5%)	0.250331	0.493076	ko04923	Organismal Systems	Endocrine system
166	Neuroactive ligand-receptor interaction	211 (2.06%)	546 (1.98%)	0.252225	0.493815	ko04080	Environmental Information Processing	Signaling molecules and interaction
167	Tryptophan metabolism	35 (0.34%)	85 (0.31%)	0.256431	0.499043	ko00380	Metabolism	Amino acid metabolism
168	Galactose metabolism	26 (0.25%)	62 (0.22%)	0.258316	0.499718	ko00052	Metabolism	Carbohydrate metabolism
169	Alzheimer's disease	135 (1.32%)	347 (1.26%)	0.270267	0.519745	ko05010	Human Diseases	Neurodegenerative diseases
170	Circadian rhythm - fly	8 (0.08%)	17 (0.06%)	0.273088	0.52105	ko04711	Organismal Systems	Environmental adaptation
171	GABAergic synapse	69 (0.67%)	174 (0.63%)	0.274152	0.52105	ko04727	Organismal Systems	Nervous system
172	Glycolysis / Gluconeogenesis	49 (0.48%)	122 (0.44%)	0.276861	0.523139	ko00010	Metabolism	Carbohydrate metabolism
173	Fc gamma R-mediated phagocytosis	88 (0.86%)	224 (0.81%)	0.278985	0.524104	ko04666	Organismal Systems	Immune system
174	alpha-Linolenic acid metabolism	23 (0.22%)	55 (0.2%)	0.281398	0.5256	ko00592	Metabolism	Lipid metabolism
175	Non-alcoholic fatty liver disease (NAFLD)	114 (1.11%)	293 (1.06%)	0.289708	0.538029	ko04932	Human Diseases	Endocrine and metabolic diseases
176	Longevity regulating pathway - multiple species	56 (0.55%)	141 (0.51%)	0.294625	0.544052	ko04213	Organismal Systems	Aging
177	Pancreatic cancer	72 (0.7%)	183 (0.66%)	0.297129	0.545576	ko05212	Human Diseases	Cancers: Specific types
178	HIF-1 signaling pathway	100 (0.97%)	257 (0.93%)	0.304203	0.555427	ko04066	Environmental Information Processing	Signal transduction
179	cGMP-PKG signaling pathway	157 (1.53%)	408 (1.48%)	0.310377	0.563534	ko04022	Environmental Information Processing	Signal transduction
180	Other glycan degradation	16 (0.16%)	38 (0.14%)	0.319188	0.574057	ko00511	Metabolism	Glycan biosynthesis and metabolism
181	Oxidative phosphorylation	75 (0.73%)	192 (0.7%)	0.319706	0.574057	ko00190	Metabolism	Energy metabolism
182	Retrograde endocannabinoid signaling	89 (0.87%)	229 (0.83%)	0.321961	0.57493	ko04723	Organismal Systems	Nervous system
183	Choline metabolism in cancer	98 (0.95%)	253 (0.92%)	0.326456	0.579771	ko05231	Human Diseases	Cancers: Overview
184	Malaria	39 (0.38%)	98 (0.36%)	0.331082	0.584791	ko05144	Human Diseases	Infectious diseases: Parasitic
185	Non-homologous end-joining	10 (0.1%)	23 (0.08%)	0.336253	0.590715	ko03450	Genetic Information Processing	Replication and repair
186	Phosphonate and phosphinate metabolism	6 (0.06%)	13 (0.05%)	0.344161	0.597697	ko00440	Metabolism	Metabolism of other amino acids
187	Thiamine metabolism	15 (0.15%)	36 (0.13%)	0.346262	0.597697	ko00730	Metabolism	Metabolism of cofactors and vitamins
188	Tyrosine metabolism	30 (0.29%)	75 (0.27%)	0.347212	0.597697	ko00350	Metabolism	Amino acid metabolism
189	Arrhythmogenic right ventricular cardiomyopathy (ARVC)	76 (0.74%)	196 (0.71%)	0.347584	0.597697	ko05412	Human Diseases	Cardiovascular diseases
190	Apoptosis - multiple species	33 (0.32%)	83 (0.3%)	0.352251	0.600174	ko04215	Cellular Processes	Cell growth and death
191	Arginine and proline metabolism	41 (0.4%)	104 (0.38%)	0.352871	0.600174	ko00330	Metabolism	Amino acid metabolism
192	Alanine, aspartate and glutamate metabolism	28 (0.27%)	70 (0.25%)	0.354947	0.600174	ko00250	Metabolism	Amino acid metabolism
193	Platinum drug resistance	66 (0.64%)	170 (0.62%)	0.356411	0.600174	ko01524	Human Diseases	Drug resistance: Antineoplastic
194	Glycosaminoglycan biosynthesis - keratan sulfate	11 (0.11%)	26 (0.09%)	0.36252	0.607315	ko00533	Metabolism	Glycan biosynthesis and metabolism
195	Proximal tubule bicarbonate reclamation	16 (0.16%)	39 (0.14%)	0.366098	0.610113	ko04964	Organismal Systems	Excretory system
196	Carbohydrate digestion and absorption	37 (0.36%)	94 (0.34%)	0.367945	0.610113	ko04973	Organismal Systems	Digestive system
197	C5-Branched dibasic acid metabolism	1 (0.01%)	1 (0%)	0.371903	0.610446	ko00660	Metabolism	Carbohydrate metabolism
198	Polyketide sugar unit biosynthesis	1 (0.01%)	1 (0%)	0.371903	0.610446	ko00523	Metabolism	Metabolism of terpenoids and polyketides
199	Parkinson's disease	78 (0.76%)	203 (0.74%)	0.383017	0.622837	ko05012	Human Diseases	Neurodegenerative diseases
200	Rheumatoid arthritis	58 (0.56%)	150 (0.54%)	0.383284	0.622837	ko05323	Human Diseases	Immune diseases
201	Phenylalanine, tyrosine and tryptophan biosynthesis	5 (0.05%)	11 (0.04%)	0.390118	0.627666	ko00400	Metabolism	Amino acid metabolism
202	Vitamin B6 metabolism	5 (0.05%)	11 (0.04%)	0.390118	0.627666	ko00750	Metabolism	Metabolism of cofactors and vitamins
203	Insect hormone biosynthesis	3 (0.03%)	6 (0.02%)	0.397573	0.631973	ko00981	Metabolism	Metabolism of terpenoids and polyketides
204	D-Glutamine and D-glutamate metabolism	3 (0.03%)	6 (0.02%)	0.397573	0.631973	ko00471	Metabolism	Metabolism of other amino acids
205	DNA replication	26 (0.25%)	66 (0.24%)	0.40001	0.631973	ko03030	Genetic Information Processing	Replication and repair
206	Fanconi anemia pathway	40 (0.39%)	103 (0.37%)	0.400574	0.631973	ko03460	Genetic Information Processing	Replication and repair
207	Adrenergic signaling in cardiomyocytes	144 (1.4%)	380 (1.38%)	0.406396	0.638061	ko04261	Organismal Systems	Circulatory system
208	Pertussis	73 (0.71%)	191 (0.69%)	0.410497	0.639171	ko05133	Human Diseases	Infectious diseases: Bacterial
209	Riboflavin metabolism	8 (0.08%)	19 (0.07%)	0.411036	0.639171	ko00740	Metabolism	Metabolism of cofactors and vitamins
210	Spliceosome	119 (1.16%)	314 (1.14%)	0.418028	0.644511	ko03040	Genetic Information Processing	Transcription
211	Th1 and Th2 cell differentiation	86 (0.84%)	226 (0.82%)	0.418436	0.644511	ko04658	Organismal Systems	Immune system
212	Starch and sucrose metabolism	22 (0.21%)	56 (0.2%)	0.421696	0.646469	ko00500	Metabolism	Carbohydrate metabolism
213	Glycosphingolipid biosynthesis - lacto and neolacto series	25 (0.24%)	64 (0.23%)	0.424157	0.647188	ko00601	Metabolism	Glycan biosynthesis and metabolism
214	Aminoacyl-tRNA biosynthesis	40 (0.39%)	104 (0.38%)	0.430389	0.653627	ko00970	Genetic Information Processing	Translation
215	Epstein-Barr virus infection	190 (1.85%)	505 (1.83%)	0.436175	0.659223	ko05169	Human Diseases	Infectious diseases: Viral
216	Pyruvate metabolism	35 (0.34%)	91 (0.33%)	0.439735	0.659223	ko00620	Metabolism	Carbohydrate metabolism
217	Glutathione metabolism	38 (0.37%)	99 (0.36%)	0.440158	0.659223	ko00480	Metabolism	Metabolism of other amino acids
218	Hypertrophic cardiomyopathy (HCM)	90 (0.88%)	238 (0.86%)	0.444928	0.66331	ko05410	Human Diseases	Cardiovascular diseases
219	Glycosylphosphatidylinositol (GPI)-anchor biosynthesis	21 (0.2%)	54 (0.2%)	0.448549	0.665303	ko00563	Metabolism	Glycan biosynthesis and metabolism
220	Circadian entrainment	97 (0.94%)	257 (0.93%)	0.450359	0.665303	ko04713	Organismal Systems	Environmental adaptation
221	Tuberculosis	169 (1.65%)	450 (1.63%)	0.453637	0.667113	ko05152	Human Diseases	Infectious diseases: Bacterial
222	Amphetamine addiction	74 (0.72%)	196 (0.71%)	0.461678	0.67375	ko05031	Human Diseases	Substance dependence
223	Proteasome	25 (0.24%)	65 (0.24%)	0.462296	0.67375	ko03050	Genetic Information Processing	Folding, sorting and degradation
224	mRNA surveillance pathway	92 (0.9%)	245 (0.89%)	0.477466	0.690596	ko03015	Genetic Information Processing	Translation
225	Dopaminergic synapse	130 (1.27%)	347 (1.26%)	0.478105	0.690596	ko04728	Organismal Systems	Nervous system
226	Pentose phosphate pathway	24 (0.23%)	63 (0.23%)	0.488253	0.697727	ko00030	Metabolism	Carbohydrate metabolism
227	Neurotrophin signaling pathway	148 (1.44%)	396 (1.43%)	0.488804	0.697727	ko04722	Organismal Systems	Nervous system
228	Huntington's disease	129 (1.26%)	345 (1.25%)	0.489482	0.697727	ko05016	Human Diseases	Neurodegenerative diseases
229	Inflammatory bowel disease (IBD)	37 (0.36%)	98 (0.36%)	0.491974	0.698217	ko05321	Human Diseases	Immune diseases
230	Endocrine and other factor-regulated calcium reabsorption	44 (0.43%)	117 (0.42%)	0.497712	0.703289	ko04961	Organismal Systems	Excretory system
231	Selenocompound metabolism	13 (0.13%)	34 (0.12%)	0.514333	0.723628	ko00450	Metabolism	Metabolism of other amino acids
232	Cysteine and methionine metabolism	43 (0.42%)	115 (0.42%)	0.51744	0.724863	ko00270	Metabolism	Amino acid metabolism
233	Peroxisome	73 (0.71%)	196 (0.71%)	0.52074	0.726355	ko04146	Cellular Processes	Transport and catabolism
234	Th17 cell differentiation	91 (0.89%)	245 (0.89%)	0.530385	0.736646	ko04659	Organismal Systems	Immune system
235	Complement and coagulation cascades	79 (0.77%)	213 (0.77%)	0.538167	0.744274	ko04610	Organismal Systems	Immune system
236	Legionellosis	36 (0.35%)	97 (0.35%)	0.544574	0.747466	ko05134	Human Diseases	Infectious diseases: Bacterial
237	Neomycin, kanamycin and gentamicin biosynthesis	4 (0.04%)	10 (0.04%)	0.545075	0.747466	ko00524	Metabolism	Biosynthesis of other secondary metabolites
238	Hedgehog signaling pathway - fly	26 (0.25%)	70 (0.25%)	0.54833	0.74877	ko04341	Environmental Information Processing	Signal transduction
239	Type II diabetes mellitus	54 (0.53%)	146 (0.53%)	0.551616	0.750106	ko04930	Human Diseases	Endocrine and metabolic diseases
240	Aldosterone synthesis and secretion	86 (0.84%)	233 (0.84%)	0.56015	0.758536	ko04925	Organismal Systems	Endocrine system
241	Osteoclast differentiation	135 (1.32%)	366 (1.33%)	0.568104	0.766115	ko04380	Organismal Systems	Development
242	Glycerolipid metabolism	41 (0.4%)	112 (0.41%)	0.586212	0.787268	ko00561	Metabolism	Lipid metabolism
243	Cocaine addiction	46 (0.45%)	126 (0.46%)	0.596262	0.79747	ko05030	Human Diseases	Substance dependence
244	Cell adhesion molecules (CAMs)	132 (1.29%)	360 (1.3%)	0.601592	0.798225	ko04514	Environmental Information Processing	Signaling molecules and interaction
245	Sulfur relay system	12 (0.12%)	33 (0.12%)	0.603869	0.798225	ko04122	Genetic Information Processing	Folding, sorting and degradation
246	Ether lipid metabolism	40 (0.39%)	110 (0.4%)	0.606651	0.798225	ko00565	Metabolism	Lipid metabolism
247	Sphingolipid metabolism	40 (0.39%)	110 (0.4%)	0.606651	0.798225	ko00600	Metabolism	Lipid metabolism
248	Valine, leucine and isoleucine biosynthesis	3 (0.03%)	8 (0.03%)	0.623283	0.816802	ko00290	Metabolism	Amino acid metabolism
249	Hepatitis B	128 (1.25%)	351 (1.27%)	0.630608	0.823083	ko05161	Human Diseases	Infectious diseases: Viral
250	Hepatitis C	119 (1.16%)	327 (1.18%)	0.638309	0.829802	ko05160	Human Diseases	Infectious diseases: Viral
251	Measles	109 (1.06%)	300 (1.09%)	0.64222	0.83156	ko05162	Human Diseases	Infectious diseases: Viral
252	Basal transcription factors	30 (0.29%)	84 (0.3%)	0.649822	0.838064	ko03022	Genetic Information Processing	Transcription
253	Glycosphingolipid biosynthesis - ganglio series	13 (0.13%)	37 (0.13%)	0.661331	0.849536	ko00604	Metabolism	Glycan biosynthesis and metabolism
254	Toll-like receptor signaling pathway	90 (0.88%)	250 (0.91%)	0.674507	0.85719	ko04620	Organismal Systems	Immune system
255	Vasopressin-regulated water reabsorption	38 (0.37%)	107 (0.39%)	0.674589	0.85719	ko04962	Organismal Systems	Excretory system
256	Ubiquitin mediated proteolysis	150 (1.46%)	414 (1.5%)	0.675202	0.85719	ko04120	Genetic Information Processing	Folding, sorting and degradation
257	RNA transport	134 (1.31%)	371 (1.34%)	0.684574	0.863287	ko03013	Genetic Information Processing	Translation
258	Fructose and mannose metabolism	22 (0.21%)	63 (0.23%)	0.689607	0.863287	ko00051	Metabolism	Carbohydrate metabolism
259	Porphyrin and chlorophyll metabolism	22 (0.21%)	63 (0.23%)	0.689607	0.863287	ko00860	Metabolism	Metabolism of cofactors and vitamins
260	Thyroid cancer	32 (0.31%)	91 (0.33%)	0.692099	0.863287	ko05216	Human Diseases	Cancers: Specific types
261	Dilated cardiomyopathy	91 (0.89%)	254 (0.92%)	0.695942	0.863287	ko05414	Human Diseases	Cardiovascular diseases
262	Amoebiasis	91 (0.89%)	254 (0.92%)	0.695942	0.863287	ko05146	Human Diseases	Infectious diseases: Parasitic
263	Inflammatory mediator regulation of TRP channels	102 (0.99%)	285 (1.03%)	0.70875	0.875832	ko04750	Organismal Systems	Sensory system
264	Fat digestion and absorption	27 (0.26%)	78 (0.28%)	0.719541	0.885798	ko04975	Organismal Systems	Digestive system
265	Fatty acid degradation	30 (0.29%)	87 (0.32%)	0.735119	0.901561	ko00071	Metabolism	Lipid metabolism
266	Maturity onset diabetes of the young	21 (0.2%)	62 (0.22%)	0.747356	0.909156	ko04950	Human Diseases	Endocrine and metabolic diseases
267	D-Arginine and D-ornithine metabolism	1 (0.01%)	3 (0.01%)	0.752228	0.909156	ko00472	Metabolism	Metabolism of other amino acids
268	Lysine biosynthesis	1 (0.01%)	3 (0.01%)	0.752228	0.909156	ko00300	Metabolism	Amino acid metabolism
269	Biosynthesis of unsaturated fatty acids	15 (0.15%)	45 (0.16%)	0.752502	0.909156	ko01040	Metabolism	Lipid metabolism
270	Serotonergic synapse	89 (0.87%)	253 (0.92%)	0.766698	0.922877	ko04726	Organismal Systems	Nervous system
271	N-Glycan biosynthesis	67 (0.65%)	193 (0.7%)	0.784128	0.93757	ko00510	Metabolism	Glycan biosynthesis and metabolism
272	Viral carcinogenesis	190 (1.85%)	533 (1.93%)	0.784674	0.93757	ko05203	Human Diseases	Cancers: Overview
273	Renin secretion	68 (0.66%)	197 (0.71%)	0.802638	0.955521	ko04924	Organismal Systems	Endocrine system
274	Morphine addiction	77 (0.75%)	223 (0.81%)	0.814315	0.965885	ko05032	Human Diseases	Substance dependence
275	Transcriptional misregulation in cancer	158 (1.54%)	452 (1.64%)	0.85095	1	ko05202	Human Diseases	Cancers: Overview
276	Bile secretion	56 (0.55%)	167 (0.6%)	0.85592	1	ko04976	Organismal Systems	Digestive system
277	Prolactin signaling pathway	74 (0.72%)	218 (0.79%)	0.856928	1	ko04917	Organismal Systems	Endocrine system
278	Cardiac muscle contraction	57 (0.56%)	170 (0.62%)	0.857999	1	ko04260	Organismal Systems	Circulatory system
279	Cytosolic DNA-sensing pathway	45 (0.44%)	136 (0.49%)	0.860518	1	ko04623	Organismal Systems	Immune system
280	Pancreatic secretion	72 (0.7%)	213 (0.77%)	0.864209	1	ko04972	Organismal Systems	Digestive system
281	Mismatch repair	10 (0.1%)	34 (0.12%)	0.86894	1	ko03430	Genetic Information Processing	Replication and repair
282	Insulin secretion	71 (0.69%)	214 (0.78%)	0.902294	1	ko04911	Organismal Systems	Endocrine system
283	Ascorbate and aldarate metabolism	12 (0.12%)	42 (0.15%)	0.908112	1	ko00053	Metabolism	Carbohydrate metabolism
284	Toll and Imd signaling pathway	47 (0.46%)	146 (0.53%)	0.910759	1	ko04624	Organismal Systems	Immune system
285	PPAR signaling pathway	59 (0.57%)	181 (0.66%)	0.914083	1	ko03320	Organismal Systems	Endocrine system
286	Influenza A	151 (1.47%)	445 (1.61%)	0.931659	1	ko05164	Human Diseases	Infectious diseases: Viral
287	Caffeine metabolism	2 (0.02%)	10 (0.04%)	0.933897	1	ko00232	Metabolism	Biosynthesis of other secondary metabolites
288	RIG-I-like receptor signaling pathway	47 (0.46%)	149 (0.54%)	0.936472	1	ko04622	Organismal Systems	Immune system
289	Monobactam biosynthesis	1 (0.01%)	6 (0.02%)	0.938621	1	ko00261	Metabolism	Biosynthesis of other secondary metabolites
290	Ovarian steroidogenesis	38 (0.37%)	124 (0.45%)	0.94731	1	ko04913	Organismal Systems	Endocrine system
291	Sulfur metabolism	8 (0.08%)	32 (0.12%)	0.950101	1	ko00920	Metabolism	Energy metabolism
292	Intestinal immune network for IgA production	20 (0.19%)	71 (0.26%)	0.957545	1	ko04672	Organismal Systems	Immune system
293	Pentose and glucuronate interconversions	12 (0.12%)	46 (0.17%)	0.959615	1	ko00040	Metabolism	Carbohydrate metabolism
294	Cytokine-cytokine receptor interaction	161 (1.57%)	487 (1.76%)	0.975141	1	ko04060	Environmental Information Processing	Signaling molecules and interaction
295	Primary immunodeficiency	37 (0.36%)	127 (0.46%)	0.977397	1	ko05340	Human Diseases	Immune diseases
296	Hematopoietic cell lineage	56 (0.55%)	187 (0.68%)	0.984604	1	ko04640	Organismal Systems	Immune system
297	Alcoholism	120 (1.17%)	378 (1.37%)	0.988688	1	ko05034	Human Diseases	Substance dependence
298	Linoleic acid metabolism	21 (0.2%)	83 (0.3%)	0.992202	1	ko00591	Metabolism	Lipid metabolism
299	Natural killer cell mediated cytotoxicity	83 (0.81%)	273 (0.99%)	0.992334	1	ko04650	Organismal Systems	Immune system
300	Drug metabolism - cytochrome P450	25 (0.24%)	97 (0.35%)	0.993703	1	ko00982	Metabolism	Xenobiotics biodegradation and metabolism
301	Taste transduction	43 (0.42%)	154 (0.56%)	0.994058	1	ko04742	Organismal Systems	Sensory system
302	Renin-angiotensin system	14 (0.14%)	61 (0.22%)	0.994087	1	ko04614	Organismal Systems	Endocrine system
303	Staphylococcus aureus infection	27 (0.26%)	104 (0.38%)	0.994368	1	ko05150	Human Diseases	Infectious diseases: Bacterial
304	Jak-STAT signaling pathway	115 (1.12%)	375 (1.36%)	0.996718	1	ko04630	Environmental Information Processing	Signal transduction
305	Phagosome	121 (1.18%)	394 (1.43%)	0.997162	1	ko04145	Cellular Processes	Transport and catabolism
306	Viral myocarditis	57 (0.56%)	206 (0.75%)	0.998501	1	ko05416	Human Diseases	Cardiovascular diseases
307	Drug metabolism - other enzymes	19 (0.19%)	85 (0.31%)	0.998873	1	ko00983	Metabolism	Xenobiotics biodegradation and metabolism
308	Nitrogen metabolism	3 (0.03%)	25 (0.09%)	0.998924	1	ko00910	Metabolism	Energy metabolism
309	Asthma	10 (0.1%)	54 (0.2%)	0.99915	1	ko05310	Human Diseases	Immune diseases
310	NOD-like receptor signaling pathway	132 (1.29%)	456 (1.65%)	0.999923	1	ko04621	Organismal Systems	Immune system
311	Metabolism of xenobiotics by cytochrome P450	24 (0.23%)	114 (0.41%)	0.999934	1	ko00980	Metabolism	Xenobiotics biodegradation and metabolism
312	Herpes simplex infection	141 (1.37%)	485 (1.76%)	0.999939	1	ko05168	Human Diseases	Infectious diseases: Viral
313	Homologous recombination	30 (0.29%)	145 (0.53%)	0.999994	1	ko03440	Genetic Information Processing	Replication and repair
314	Systemic lupus erythematosus	45 (0.44%)	199 (0.72%)	0.999997	1	ko05322	Human Diseases	Immune diseases
315	Retinol metabolism	24 (0.23%)	127 (0.46%)	0.999998	1	ko00830	Metabolism	Metabolism of cofactors and vitamins
316	Type I diabetes mellitus	19 (0.19%)	109 (0.39%)	0.999998	1	ko04940	Human Diseases	Endocrine and metabolic diseases
317	Arachidonic acid metabolism	47 (0.46%)	211 (0.76%)	0.999999	1	ko00590	Metabolism	Lipid metabolism
318	Chemical carcinogenesis	28 (0.27%)	145 (0.53%)	0.999999	1	ko05204	Human Diseases	Cancers: Overview
319	Antigen processing and presentation	43 (0.42%)	201 (0.73%)	1	1	ko04612	Organismal Systems	Immune system
320	Graft-versus-host disease	12 (0.12%)	87 (0.32%)	1	1	ko05332	Human Diseases	Immune diseases
321	Steroid hormone biosynthesis	25 (0.24%)	139 (0.5%)	1	1	ko00140	Metabolism	Lipid metabolism
322	Allograft rejection	12 (0.12%)	95 (0.34%)	1	1	ko05330	Human Diseases	Immune diseases
323	Olfactory transduction	58 (0.56%)	1324 (4.8%)	1	1	ko04740	Organismal Systems	Sensory system
324	Ribosome	52 (0.51%)	261 (0.95%)	1	1	ko03010	Genetic Information Processing	Translation
325	Autoimmune thyroid disease	18 (0.18%)	140 (0.51%)	1	1	ko05320	Human Diseases	Immune diseases
