# Supplementary material for: Vasorin Deletion in C57BL/6J Mice Induces Hepatocyte Autophagy through Glycogen-Mediated mTOR Regulation
Source: Nutrients. 2022 Aug 31;14(17):3600. doi: 10.3390/nu14173600 (PMC9460126; doi:10.3390/nu14173600)
Supplement: Supplementary file 1 [file nutrients-14-03600-s001.zip › Table S5.xlsx]

## Sheet: genename
#	Pathway	Differentially expressed genes
1	mTOR signaling pathway	Rps6kl1, Hras, Ulk3, Atp6v1g2, Braf, Dgcr2, Chuk, Fzd8, Deptor, Ulk2, Fzd1, Ypel3, Tnf, Dixdc1, Pik3r2, Rnf152, Prr5l, Ddit4, Sos2, Arhgap29, Wnt8b, Wnt1, Wdr24, Pik3cd, Gmip, Ulk1, Wnt16, Clip1, Slc3a2, Lamtor1, Eif4e2, Tsc1, Sos1, Rhoa, Map2k1, Cwf19l1, Ccdc149, Nras, Rragb, Lamtor3, Mapk1, Rheb, Lamtor4, Wnt9a, Prkaa1, Fzd10, Wnt3, Cab39, Mansc1, Fnip1, Dpt, Ypel2, Rictor, Chn2, Akt2, Tnfrsf1a…
2	Focal adhesion	Tln2, Chadl, Hras, Bcl2, Rasgef1b, Ralgps2, Lama5, Braf, Kank2, Col6a6, Mylk2, Itgb7, Itga4, Rffl, Rtl3, Bmper, Tln1, Col9a3, Thbs2, Vit, Mst1, Ypel3, Lamc3, Pik3r2, Parvg, Ogfr, Vtn, Sos2, Mcmbp, Arhgap29, Actb, Vegfd, Mapk8, Itgb3, Flnc, Pik3cd, Itga8, Actg1, Ccnd2, Gmip, Flnb, Ctnnb1, Col6a2, Pygo2, Mylk3, Egf, Parva, Itgb5, Thsd1, Actbl2, Lamc1, Sos1, Rhoa, Map2k1, Tmc5, Dock7, Otog, Bad, Src…
3	Hippo signaling pathway	Mpp7, Mob3b, Dlg1, Bmp8b, Myc, Bbc3, Crb2, Yap1, Kank2, Ctnnal1, Tead1, Fzd8, Pdzd7, Tgfb1, Ppp2r1b, Sav1, Pard3, Gdf7, Fzd1, Pard6b, Amh, Pard3b, Dixdc1, Stk3, Mob3c, Wnt8b, Wnt1, Actb, Cdh1, Actg1, Rsu1, Ccnd2, Lrrc10, Bmp7, Ywhag, Ctnnb1, Gdf5, Wnt16, Lrrc63, Tax1bp3, Tgfbr2, Ywhah, Ywhae, Actbl2, Dlg4, Bmpr1b, Lrrc8e, Ppp2cb, Tgfb2, Btrc, Sntb2, Tcf7l1, Smad4, Ccnd1, Ccn3, Lrrc28, Zc3h3, Limd…
4	Basal cell carcinoma	Fzd8, Fzd1, Dixdc1, Smo, Wnt8b, Wnt1, Ctnnb1, Wnt16, Tcf7l1, Wnt9a, Fzd10, Wnt3, Bmp2, Tcf7l2, Wnt8a, Xirp1, Mxra8, Gsk3b, Axin2, Shh, Wnt9b, Dvl1, Fzd9, Wnt5b, Wnt2, Sufu, Gli2, Apc2, Wnt7b, Fzd5, Apc, Stk36, Tcf7, Fzd6, Hhipl1, Ptch2, Fzd4, Fzd7, Wnt7a, Armc8, Wnt6, Wnt10b, Hhipl2, Wnt5a, Wnt2b, Bmp4, Uvrag, Axin1, Gli1, Dvl2, Wnt4, Lrrc32, Wnt3a, Gli3, Fzd2, Wnt11, Lef1
5	Phosphatidylinositol signaling system	Pi4k2b, Inppl1, Cabp5, Itpk1, Esyt1, Itpr3, Mtmr3, Inpp5j, Zfyve28, Pik3r2, Dgkz, Ppip5k1, Arhgap29, Pik3cd, Pikfyve, Ip6k3, Cds1, Pip4k2b, Gmip, Plce1, Mtmr4, Pnma3, Cabp1, Dgkh, Pik3c2b, Plcg2, Synj1, Inpp5a, Ppip5k2, Pip5k1c, Pip4k2a, Pi4k2a, Inpp5b, Ocrl, Itpr2, Plcb3, Calml3, Metrn, Chn2, Cdipt, Pik3r3, Pip5k1a, Plcb2, Pik3ca, Ip6k2, Plcd1, Dgkq, Plekhj1, Efcab11, Pnma2, Mtm1, Fig4, Pi4ka, P…
6	Axon guidance	Unc5b, Ephb3, Lrrc17, Lrrn1, Ssh2, Hras, Ssh3, Sema6d, Plxna3, Sema3d, Ryk, Pard3, Gdf7, She, Epha8, Trpc4, Ankrd13d, Pard6b, Ypel3, Pard3b, Ablim3, Boc, Pik3r2, Nfatc4, Smo, Sema4c, Slitrk1, Cxcr4, Arhgap29, Sema7a, Dpysl3, Pik3cd, Cfl2, Gmip, Ppp3cc, Unc5a, Bmp7, Nudcd3, Efna2, Slit2, Arhgap25, Dmtn, Ppp3r1, Plxna4, Thsd1, Bmpr1b, Rhoa, Plcg2, Stac3, Nras, Src, Sema4d, Sema6b, Sema4f, Zc3h3, Gn…
7	Platelet activation	Tln2, Sprtn, Kank2, Mylk2, P2ry12, Bmper, Tln1, Itpr3, Ypel3, Arhgef1, Pik3r2, Prkacb, Ogfr, Adcy6, Mapk14, Arhgap29, Actb, Itgb3, Pik3cd, Actg1, Gmip, Gna13, Mylk3, Actbl2, Gnaq, Clnk, Rhoa, Plcg2, Otog, Src, Gnai1, Orai1, Mapk1, Dlc1, Vwf, Mapk11, Rap1a, F2rl3, Gnai3, Prkci, Ypel2, Itpr2, Plcb3, Fam171a1, Mylk4, Chn2, Bcl9, Akt2, Myl12a, Itgb1, Adcy4, Pik3r3, Lrrc58, Col1a2, Plcb2, Pik3ca, Ptgi…
8	ECM-receptor interaction	Chadl, Cd44, Lama5, Col6a6, Itgb7, Itga4, Rtl3, Bmper, Col9a3, Thbs2, Vit, Lamc3, Vtn, Spink5, Dag1, Itgb3, Itga8, Col6a2, Itgb5, Thsd1, Lamc1, Tmc5, Otog, Fndc7, Tenm3, Itga3, Vwf, Col4a1, Tenm1, Atrn, Chad, Fam171a1, Itgb1, Vwa2, Col1a2, Atrnl1, Lamb3, Itgav, Lama1, Antxrl, Hspg2, Col2a1, Lama4, Sdc1, Tnxb, Thbs3, Fn1, Sv2b, Coch, Cd36, Svop, Tmeff2, Col4a6, Col9a1, Flywch1, Lrrc15, Gp1bb, Comp…
9	Breast cancer	Jag2, E2f3, Myc, Hras, Frrs1, Hes5, Braf, Araf, Grn, Brca2, Fgf11, Dgcr2, Fzd8, Frat2, Fzd1, Ypel3, Dixdc1, Pik3r2, Csnk1a1, Sos2, Arhgap29, Wnt8b, Dll3, Wnt1, Pik3cd, Notch4, Fgf14, Gmip, Ctnnb1, Wnt16, Fgfr1, Pygo2, Egf, Sos1, Map2k1, Tcf7l1, Nras, Ccnd1, Fgf13, Mapk1, Wnt9a, Fzd10, Wnt3, Mansc1, Jun, Hey1, Tcf7l2, Dpt, Ypel2, Dner, Shc2, Chn2, Akt2, Pik3r3, Pik3ca, Heyl, Wnt8a, Xirp1, Mxra8, G…
10	FoxO signaling pathway	Ccnjl, Hras, Braf, Araf, Chuk, Nxpe4, Tgfb1, Bcl6b, Homer2, Ypel3, Cat, Rag1, Pik3r2, Ccnb1, Sos2, Bcl2l11, Mapk14, Arhgap29, Mapk8, Slc2a4, Pik3cd, Ccni, Irf2bp2, Ccnd2, Gmip, Sod2, Egf, Tgfbr2, Fbxo32, Prkag3, Irf2bp1, Pck1, Sos1, Tgfb2, Map2k1, Purb, Cwf19l1, Klf2, Nras, Smad4, Ccnd1, Prkag1, Irs4, Mapk1, Setd7, Prkaa1, Mapk11, Pck2, Plk3, Dpt, Ypel2, Chn2, Akt2, Mdm2, Prkaa2, Pik3r3, Sgk1, Pi…
11	Regulation of actin cytoskeleton	Ssh2, Hras, Ssh3, Itgax, Scin, Cyfip1, Braf, Itgal, Araf, Kank2, Fgf11, Mylk2, Itgb7, Itga4, Arpc1b, Ankrd13d, Brk1, Ypel3, Arhgef1, Pik3r2, Ogfr, Sos2, Mcmbp, Arhgap29, Fgfr4, Actb, Itgb3, Pik3cd, Pikfyve, Itga8, Fgf14, Actg1, Pip4k2b, Cfl2, Gmip, Arpc2, Gna13, Fgfr1, Mylk3, Egf, Cd14, Itgb5, Actbl2, Diaph2, Sos1, Rhoa, Map2k1, Pfn1, Rdx, Dock7, Nras, Src, Dock1, Tent5d, Pdgfb, Smtn, Plekhg2, Fg…
12	TGF-beta signaling pathway	Bmp8b, Myc, Cul1, Inhba, Tgfb1, Ppp2r1b, Nog, Gdf7, Fam151b, Amh, Ypel3, Smad9, Tnf, Irx2, Irf2bp2, Bmp7, Gdf5, Nbl1, Acvr2a, Tgfbr2, Thsd1, Bmpr1b, Irf2bp1, Ppp2cb, Nodal, Tgfb2, Rhoa, Acvr1, Smad4, Irx4, Mapk1, Bmp2, Ypel2, Smurf1, Dcn, Bmp6, Tgif2, Sp1, Inhbb, Cdkn2b, Chrd, Ypel1, Zfyve16, E2f4, Smad3, Ism1, Gdf6, Thbs1, Zfyve9, Smad5, Mkx, Id4, Ep300, Fst, Fstl3, Grem2, Bmpr2, Id1, Smad6, Cre…
13	Insulin resistance	Rps6kl1, Kank2, Prkce, Ttc16, Tnf, Pik3r2, Arhgap29, Mapk8, Ptpa, Slc2a4, Pik3cd, Gmip, Trib3, Ttc13, Creb3l3, Prkag3, Pck1, Gfpt2, Ppargc1b, Prkag1, Nfkbia, Gys2, Prkaa1, Pck2, Prkcq, Ppp1r3e, Srebf1, Pygm, Tmtc4, Chn2, Akt2, Tnfrsf1a, Ppp1r3g, Prkaa2, Pik3r3, Ptpn11, Slc27a1, Ppp1r3a, Pik3ca, Irs2, G6pc3, Tmtc2, Ppp1ca, Gsk3b, Tmtc1, Cd36, Pik3r6, Rela, Rps6ka2, Mlxip, Mapk9, Slc27a4, Ogt, Pten…
14	Inositol phosphate metabolism	Pi4k2b, Inppl1, Itpk1, Esyt1, Mtmr3, Inpp5j, Tpi1, Zfyve28, Pik3cd, Pikfyve, Pip4k2b, Plce1, Mtmr4, Pik3c2b, Plcg2, Synj1, Inpp5a, Pip5k1c, Pip4k2a, Pi4k2a, Inpp5b, Ocrl, Plcb3, Cdipt, Pip5k1a, Plcb2, Pik3ca, Plcd1, Plekhj1, Plch2, Mtm1, Fig4, Pi4ka, Pik3c2g, Miox, Pip4k2c, Itpkc, Itpka, Aldh6a1, Pitpnm2, Mtmr6, Impa2, Mtmr14, Pten, Plch1, Inpp5e, Pgbd5, Plcd3, Pip5kl1, Inpp4a, Inpp4b, Inpp5k, Sa…
15	Lysosome	Mcoln1, Ccdc87, Ap1s1, Atp6v0a1, Tmppe, Sftpb, Sumf1, Clta, Ap3b2, Ctsc, Asah1, Atp6v0a4, Atp6ap1, Atp6v0a2, Gm2a, Entpd4, Cd164, Laptm5, Gga3, Gnptab, Cd164l2, Naglu, Acp5, Gns, Ctse, Sorcs3, Abcb9, Ctns, Ap3s2, Hexa, Gba, Ap3m2, Naga, Lamp1, Atp6ap1l, Pla2g15, Atp6v0b, Abca2, Ctso, Ctsk, Psap, Cln5, Ppt2, Ap3b1, Ap1s2, Ctsd, Litaf, Ap1m2, Ids, Tmem123, Tom1l1, Galc, Sgsh, Atp6v0c, Arsb, Smpd1, …
16	Apelin signaling pathway	Jag2, Hras, Slc8a2, Adcy10, Sprtn, Gnb1, Mylk2, Cabp5, Prkce, Itpr3, Ryr2, Gnb3, Ypel3, Myl3, Prkacb, Ogfr, Mef2b, Adcy6, Cdh1, Gna13, Mylk3, Lipe, Apln, Gnb2, Pnma3, Pik3r4, Gnaq, Kremen2, Cabp1, Prkag3, Map2k1, Klf2, Plac8, Nras, Smad4, Ccnd1, Ccn3, Prkag1, Tent5d, Gnai1, Mapk1, Mras, Prkaa1, Ccn6, Gnai3, Ypel2, Itpr2, Plcb3, Calml3, Cnfn, Mylk4, Akt2, Prkaa2, Adcy4, Plcb2, Gng4, Gng12, Champ1,…
17	Pathways in cancer	E2f3, Myc, Hras, Gna11, Bcl2, Mecom, Bcr, Pparg, Lpar3, Lama5, Braf, Araf, Sprtn, Gnb1, Brca2, Fgf11, Ctnnal1, Syde1, Ccne1, Chuk, Traf2, Fzd8, Rffl, Rtl3, Safb2, Tgfb1, Bid, Mst1, Fzd1, She, Cbfa2t2, Ret, Gnb3, Ypel3, Lamc3, Arnt2, Arhgef1, Dixdc1, Cycs, Zbtb16, Pik3r2, Prkacb, Smo, Ctbp2, Adcy6, Rxrg, Sos2, Cxcr4, Arhgap29, Wnt8b, Rara, Wnt1, Vegfd, Mapk8, Pml, Pik3cd, Cdh1, Fgf14, Stat5a, Irf2…
18	Metabolic pathways (no map in kegg database)	Selenoi, Asah2, B3gnt5, Aldob, Eno3, Hsd17b12, Aldoc, Ttc33, Aldh4a1, Frrs1, Acss2, Gfus, Kmo, Mvd, Klb, Ubl4a, Atp6v0a1, Pole, Hk1, Tmem82, Tmppe, Khk, Lama5, Aox1, Pi4k2b, Pipox, Atp6v1g2, Hpse2, Fpgs, Extl1, Mgat5b, Cnn1, Alox15, Nt5c1b, Aoc1, Alg2, Cad, Itpk1, Pigt, Chst10, Fahd1, Pklr, Nadk, Rffl, Hsdl2, Gripap1, Hmgcs2, Esyt1, Ndufb9, Cyp27a1, Acaca, Ebpl, Nudt13, Dcakd, Polr1h, Pmvk, Cox6b…
19	Synaptic vesicle cycle	Slc17a6, Cpne3, Atp6v0a1, Stx1a, Atp6v1g2, Clta, Napb, Atp6v0e2, Dnm2, Napg, Snap25, Atp6v0a4, Atp6v0a2, Ap2a2, Ap2s1, Slc32a1, Slc18b1, Slc18a2, Nalcn, Slc17a7, Atp6v0b, Cpne2, C2cd4b, Tmem183a, Slc17a8, Cplx2, Atp6v1e1, Unc13c, Syt1, Atp6v1a, Nsf, Cplx3, Atp6v0c, Atp6v1c1, Cacna1b, C2cd4c, Atp6v0d1, Dnm1, Atp6v1d, Slc18a3, Napa, Tcirg1, Rab3a, Slc18a1, C2cd5, Cltc, C2cd4a, Stx3, Ap2a1, Atp6v1c2…
20	ABC transporters	Tap1, Abca4, Abca6, Abcb4, Abcc9, Cftr, Abcg5, Abca3, Abcc12, Abcb9, Abcd1, Abcd4, Abcb7, Abcg4, Abca2, Abca5, Abcb11, Rundc3b, Abcb6, Abcg8, Abcb8, Smim8, Pgbd5, Abcc8, Abca12, Abcd2, Abcc4, Abcc6, Abca1, Abcd3, Rundc3a, Abca9, Abcc10, Abcb10, Abca13, Abcc3, Abcc5, Abcc1, Abcb5
21	Proteoglycans in cancer	Txlna, Myc, Hras, Cd44, Hpse2, Braf, Araf, Ankmy1, Kank2, Fzd8, Tgfb1, Itpr3, Mst1, Igf2, Fzd1, Ypel3, Tnf, Arhgef1, Txlnb, Pik3r2, Prkacb, Smo, Nudt16l1, Vtn, Sos2, Mapk14, Arhgap29, Wnt8b, Wnt1, Actb, Ank3, Itgb3, Flnc, Pik3cd, Actg1, Gmip, Flnb, Plce1, Nudcd3, Ctnnb1, Wnt16, Fgfr1, Itgb5, Thsd1, Actbl2, Sos1, Tgfb2, Rhoa, Map2k1, Plcg2, Rdx, Nras, Src, Ptpn6, Ccnd1, Ank1, Tfap4, Ank2, Tent5d, …
22	Wnt signaling pathway	Prickle3, Myc, Nkd2, Fhdc1, Dgcr2, Cul1, Fzd8, Tle3, Frat2, Fzd1, Dixdc1, Siah3, Nfatc4, Prkacb, Cxxc4, Csnk1a1, Ctbp2, Dkk2, Wnt8b, Wnt1, Mapk8, Irf2bp2, Ccnd2, Chd8, Ppp3cc, Nudcd3, Ctnnb1, Wnt16, Ppp3r1, Irf2bp1, Wdr17, Rhoa, Tes, Nkd1, Ankrd55, Btrc, Dand5, Fmnl1, Tcf7l1, Smad4, Ccnd1, Sost, Tle6, Gpc4, Ppard, Mmp7, Wnt9a, Fmnl3, Senp2, Fzd10, Daam1, Wnt3, Lmcd1, Mansc1, Csnk2a2, Jun, Tcf7l2,…
23	Signaling pathways regulating pluripotency of stem cells	Myc, Hras, Tcf3, Inhba, Fzd8, Pknox1, Onecut2, Hmbox1, Smarcad1, Npdc1, Fzd1, Onecut3, Ypel3, Smad9, Pcgf6, Dixdc1, Pik3r2, Mapk14, Arhgap29, Fgfr4, Wnt8b, Wnt1, Pik3cd, Gmip, Lhx5, Zfhx3, Otx1, Ctnnb1, Wnt16, Fgfr1, Acvr2a, Hand1, Bmpr1b, Nodal, Map2k1, Acvr1, Nras, Smad4, Setdb1, Mapk1, Wnt9a, Fzd10, Wnt3, Mapk11, Bmp2, Ypel2, Lif, Chn2, Akt2, Skor1, Jak1, Pik3r3, Pik3ca, Wnt8a, Xirp1, Mxra8, G…
24	MicroRNAs in cancer	E2f3, Myc, Hras, Bcl2, Frrs1, Cd44, Ccng1, Grn, Ccne1, Prkce, Mapk7, She, Ddit4, Sos2, Gls2, Pwwp2b, Bcl2l11, Dnmt1, Itgb3, Notch4, Irf2bp2, Ccnd2, Rnf207, Ptgs2, Dicer1, Pygo2, Thsd1, Irf2bp1, Sos1, Tgfb2, Rhoa, Map2k1, Cdkn2a, Plcg2, Rdx, Nras, Ccnd1, Pdgfb, Fndc7, Vegfa, Vim, Tenm3, Cdc25a, Wnt3, Pdcd4, Tenm1, Dpt, Dner, Abl1, Mcl1, Socs1, Shb, Mdm2, Bmf, Frmd4a, Plau, Acp7, Irs2, Xirp1, Cyp1b…
25	Epithelial cell signaling in Helicobacter pylori infection	Atp6v0a1, Atp6v1g2, Chuk, Tcte1, Atp6v0e2, Atp6v0a4, Atp6ap1, Atp6v0a2, Mapk14, Mapk8, Tjp1, Cwf19l1, Plcg2, Src, Nfkbia, Hbegf, Atp6ap1l, Mapk11, Jun, Cdc42, Ptprz1, Map2k4, Atp6v0b, Ptpn11, Ccl5, Atp6v1e1, Atp6v1a, Rela, Igsf5, Mapk9, Atp6v0c, Atp6v1c1, Jam2, Ikbkg, Ikbkb, Atp6v0d1, Cxcr1, Nfkb1, Lyn, Atp6v1d, Nod1, Tcirg1, Cwf19l2, Mapk13, Tti2, Sla2, Csk, Git1, Atp6v1c2, Pak1, Atp6v1h, Cxcr2,…
26	Protein processing in endoplasmic reticulum	Atf6b, Bcl2, Svip, Tmx4, Calr, Stub1, Cul1, Traf2, Golga7b, Tmx1, Hsph1, Rad23a, Sar1a, Lrp2bp, Mapk8, Rnf5, Ube2j1, Derl2, Hyou1, Map3k5, Prkcsh, Ckap4, Man1b1, Man1a2, Dnaja2, Ubqlnl, Tram1, Zmym6, Atf4, Pdia4, Sec63, Phldb2, Nfe2l2, Os9, Hspa12a, Phldb3, Ube2g1, Ube2j2, Derl1, Sec24c, Samd1, Xbp1, Rbm33, Mogs, Ddost, Sec61a1, Herpud2, Sec24d, Eif2ak3, Ssr3, Bak1, Stt3b, Ubqln3, Man1c1, Dnajb1,…
27	Thyroid hormone signaling pathway	Atp1b2, Myc, Hras, Med16, Frrs1, Thrb, Grn, Gata4, Dio2, Rcan1, Ypel3, Pik3r2, Prkacb, Rxrg, Arhgap29, Actb, Itgb3, Pik3cd, Notch4, Actg1, Irf2bp2, Gmip, Plce1, Ctnnb1, Atp1b3, Actbl2, Irf2bp1, Map2k1, Plcg2, Nras, Bad, Src, Med4, Ccnd1, Stat1, Tent5d, Med14, Mapk1, Rheb, Kat2b, Bmp2, Dpt, Ypel2, Plcb3, Dner, Sin3a, Chn2, Akt2, Mdm2, Atp1a2, Pik3r3, Lrrc58, Plcb2, Pik3ca, Rxra, Plcd1, Itgav, Goli…
28	NF-kappa B signaling pathway	Bcl2, Trim25, Chuk, Traf2, Rffl, Ltbr, Irak4, Tnfrsf13c, Tnf, Tnfsf14, Tnfaip3, Tradd, Lck, Lrch4, Ptgs2, Il1b, Cd14, Traf6, Cwf19l1, Plcg2, Nfkbia, Syngr2, Csnk2a2, Lrrc18, Prkcq, Lonrf2, Tnfrsf1a, Traf3, Cd40lg, Plau, Tlr4, Il1r1, Tab3, Bpifb4, Traf1, Traf5, Card14, Rela, Tirap, Csnk2b, Syngr3, Birc2, Atm, Ikbkg, Ikbkb, Lbp, Lta, Ccl19, Icam1, Ripk1, Card11, Myd88, Nfkb1, Erc1, Trafd1, Tab1, Vc…
29	RNA polymerase	Polr1h, Atxn2, Nckap5l, Bcl9l, Nudt17, Polr1f, Polr3e, Polr2l, Mypop, Polr2g, Polr1b, Polr3f, Xirp1, Garem1, Polr1d, Polr1e, Polr3b, Pacrg, Cmya5, Polr2c, Yipf3, Polr2j, Polr3h, Polr3a, Polr2f, Polr3g, Adnp2, Polr3d, Polr2a, 5730480H06Rik, Polr2d
30	Sphingolipid signaling pathway	Asah2, Hras, Bcl2, Frrs1, Lyst, Adora1, Traf2, Oprd1, Prkce, Ppp2r1b, Bid, S1pr5, Asah1, Ypel3, Tnf, Pik3r2, Ppp2r5b, Mapk14, Arhgap29, Mapk8, Pik3cd, Tradd, Gmip, Sgpl1, Map3k5, Gna13, Gnaq, Ppp2cb, Dpy19l3, Rhoa, Map2k1, Wdfy3, Sptlc1, Nras, Cers5, Gnai1, Mapk1, Ppp2r5c, Mapk11, Gnai3, Ypel2, Adora3, Plcb3, Chn2, Akt2, Tnfrsf1a, Pik3r3, Degs1, Ppp2r2d, Plcb2, Pik3ca, Gnai2, Ppp2r2c, Gab2, Acer2…
31	Gap junction	Hras, Gna11, Sprtn, Mapk7, Itpr3, Tubb6, Ypel3, Lrrc34, Prkacb, Adcy6, Sos2, Tjp1, Egf, Htr2b, Tuba4a, Htr2a, Gnaq, Sos1, Map2k1, Gjd2, Nras, Src, Pdgfb, Gnai1, Mapk1, Gnai3, Gja1, Ypel2, Itpr2, Lpar1, Plcb3, Adcy4, Plcb2, Tuba1a, Gnai2, Adcy2, Pdgfc, Ypel1, Drd2, Tubb4a, Tubal3, Csnk1d, Gucy1a1, Grb2, Stac2, Prkg2, Prkca, Mapk3, Tubb2b, Kras, Prkaca, Htr2c, Map2k5, Gucy1b1, Mc1r, Pdgfra, Cdk1, T…
32	Melanogenesis	Hras, Sprtn, Cabp5, Fzd8, Fzd1, Ypel3, Dixdc1, Prkacb, Adcy6, Wnt8b, Wnt1, Irf2bp2, Nudcd3, Ctnnb1, Wnt16, Pnma3, Creb3l3, Gnaq, Cabp1, Irf2bp1, Map2k1, Tyrp1, Tcf7l1, Nras, Gnai1, Mapk1, Wnt9a, Fzd10, Wnt3, Gnai3, Tcf7l2, Ypel2, Plcb3, Calml3, Adcy4, Plcb2, Wnt8a, Mxra8, Gnai2, Gsk3b, Efcab11, Pnma2, Adcy2, Gnao1, Ypel1, Wnt9b, Dvl1, Fzd9, Cabp4, Wnt5b, Kit, Camk2d, Ep300, Wnt2, Mitf, Prkca, Cam…
33	Terpenoid backbone biosynthesis	Mvd, Hmgcs2, Pmvk, Fntb, Fnta, Nus1, Rhpn2, Pcyox1l, Acat2, Dhdds, Idi1, Zmpste24, Churc1, Rce1, Tmem9, Ggps1, Hmgcr, Pcyox1, Rhpn1, Acat1, Icmt, Hmgcs1, Pdss2, Mvk, Dhrs11
34	Pyrimidine metabolism	Pole, Entpd1, Nt5c1b, Entpd3, Cad, Polr1h, Nxpe4, Pole4, Atxn2, Nt5dc1, Uso1, Upp2, Nckap5l, Nt5c3b, Entpd4, Entpd5, Nme4, Nt5c1a, Dpyd, Bcl9l, Nudt17, Nt5dc2, Umps, Cmpk2, Polr1f, Entpd6, Polr3e, Rrm1, Polr2l, Mypop, Pold3, Nt5c2, Polr2g, Txnrd2, Polr1b, Polr3f, Xirp1, Garem1, Polr1d, Pnp, Uckl1, Polr1e, Polr3b, Pacrg, Nme3, Enpp1, Dpys, Nxpe2, Cmya5, Cda, Enpp3, Polr2c, Pola2, Tk1, Nt5dc3, Yipf…
35	Calcium signaling pathway	Gna11, Slc8a2, Adra1a, Vdac1, Sprtn, Mylk2, Cabp5, Htr4, Itpr3, Cacna1i, Ryr2, Atp2b2, Agbl4, Prkacb, Ogfr, Thap12, Tacr3, Plce1, Ppp3cc, Nudcd3, Mylk3, Cysltr2, P2rx6, Ppp3r1, Htr2b, Pnma3, Grin2a, Htr2a, Gnaq, Cabp1, Gna14, P2rx7, Pde1b, Plcg2, Cacna1c, Htr6, Orai1, Atp2b4, Nalcn, Avpr1a, Tacr1, Oxtr, Itpr2, Plcb3, Calml3, Cd38, Phka2, Agbl2, Mylk4, Adcy4, Chrm1, Plcb2, Plcd1, Champ1, Agbl5, Ca…
36	Cell cycle	Ccnjl, E2f3, Myc, Cdc27, Chek2, Cdk7, Zbtb49, Anapc1, Cul1, Ccne1, Zbtb14, Tgfb1, She, Cdc45, Ccnb1, Sfn, Irf2bp2, Ccnd2, Atr, Ywhag, Nisch, Ywhah, Ywhae, Mcm6, Irf2bp1, Tgfb2, Cdkn2a, Cdc14b, Smad4, Ccnd1, Orc2, Cdc6, Cdc25a, Ttk, Abl1, Shb, Stag2, Mdm2, Anapc5, Wee2, Cdc23, Sfxn1, Cdc14a, Bub1b, Gsk3b, Rb1, Rad21, Cdkn2b, Orc4, Cdkn1c, Ccne2, Ccna1, E2f4, Smad3, Cdk2, Atm, Dbf4, Chek1, Mcm5, Ga…
37	Other types of O-glycan biosynthesis	Gxylt1, St6gal2, Ttc16, Mfng, B4galt2, Sdf2, Ttc13, B4galt3, Poglut3, Ccdc39, Colgalt1, Pomt1, Tmtc4, Cercam, Tmtc2, Tmtc1, Znhit3, Ogt, Colgalt2, Pomt2, Plod3, Lfng, St3gal3, Poglut1, Ttc7b, Pofut2, B4galt1, St6gal1, Pofut1, Tmtc3
38	Mucin type O-glycan biosynthesis	Galnt5, Galntl6, Galnt2, B4galt5, Galnt4, Ermn, Gcnt4, Galnt13, Gcnt1, Galnt10, Galnt9, St3gal2, Lin52, Galnt18, Gcnt3, Galnt16, Galnt3, Galnt11, Galnt12, B3gnt6, Galnt7, Galnt1, Galnt14
39	Purine metabolism	Pole, Adcy10, Entpd1, Sprtn, Nt5c1b, Entpd3, Pklr, Rtl3, Polr1h, Pde7b, Nxpe4, Impdh1, Pole4, Npdc1, Atxn2, Nt5dc1, Aprt, Pkm, Nckap5l, Pgm1, Nt5c3b, Gda, Adcy6, Entpd4, Prpsap1, Ntpcr, Urad, Prps2, Ppat, Entpd5, Nme4, Nt5c1a, Bcl9l, Nudt17, Pde10a, Ak4, Nt5dc2, Pde1b, Papss2, Polr1f, Entpd6, Polr3e, Pde7a, Prps1, Rrm1, Polr2l, Mypop, Pold3, Nt5c2, Lrguk, Polr2g, Ada, Gart, Frmpd4, Polr1b, Adcy4,…
40	Biotin metabolism	Hebp1, Btd, Oxsm, Hebp2, Hlcs
41	p53 signaling pathway	Ccnjl, Chek2, Ccng1, Bbc3, Ccne1, Bid, Cycs, Siah3, Ccnb1, Steap3, Thap12, Sfn, Ccni, Ccnd2, Atr, Lrch4, Thsd1, Cdkn2a, Ccnd1, Igfbp3, Lrrc18, Cryzl1, Zmym1, Igfbp2, Mdm2, Fam76b, Ccng2, Tmem47, Wdr76, Ccne2, Sesn1, Serpine1, Cdk2, Pten, Zmat4, Rprml, Atm, Ism1, Chek1, Thbs1, Cd82, Gadd45b, Ralgapa2, Ccnd3, Igf1, Shisa5, Psrc1, Sesn3, Slc4a1ap, Fam76a, Pmaip1, Rrm2, Rchy1, Ralgapa1, Fas, Gorab, M…
42	Long-term potentiation	Rps6kl1, Hras, Braf, Araf, Kank2, Cabp5, Itpr3, Ypel3, Prkacb, Irf2bp2, Ppp3cc, Nudcd3, Ppp3r1, Pnma3, Grin2a, Gnaq, Cabp1, Irf2bp1, Map2k1, Atf4, Nras, Cacna1c, Mapk1, Rap1a, Dpt, Ypel2, Itpr2, Plcb3, Calml3, Plcb2, Camk4, Ppp1ca, Efcab11, Pnma2, Ypel1, Rps6ka2, Ppp1r1a, Cabp4, Rps6ka6, Camk2d, Ep300, Prkca, Camk2b, Crebbp, Ppp3cb, Mapk3, Pnma1, Calm2, Kras, Calm3, Prkaca, Calm1, Grin1, Pnma5, G…
43	Glycosphingolipid biosynthesis - globo and isoglobo series	Sh3bgr, St8sia1, Fut2, Hexa, Naga, Fut9, B3galt5, Sh3bgrl, Gbgt1, A4galt, Sh3bgrl3, St3gal2, Ccdc180, Fut1, B3galnt1
44	Collecting duct acid secretion	Atp6v0a1, Atp6v1g2, Atp6v0e2, Atp6v0a4, Atp6v0a2, Clcnka, Slc12a7, Atp6v1e1, Clcnkb, Atp4a, Atp6v1a, Atp6v0c, Atp6v1c1, Atp6v0d1, Atp6v1d, Tcirg1, Atp4b, Slc4a1, Atp6v1c2, Atp6v0d2, Tmem64, Atp6v1g1, Atp6v1b2
45	Hippo signaling pathway -multiple species	Mob3b, Yap1, Clstn3, Tead1, Sav1, Stk3, Mob3c, Fat4, Limd1, Frmd6, Rassf4, Wwtr1, Dchs1, Lats2, Lats1, Tead2, Mob4, Mob2, Nf2, Tead4, Csnk1e, Rs1, Mob1b, Rassf6, Tusc2, Rassf1, Wtip, Tead3, Pak1, Ajuba, Clstn1
46	Valine, leucine and isoleucine degradation	Aox1, Hmgcs2, Auh, Mccc2, Echdc2, Acadsb, Aacs, Hsd17b10, Acat2, Aldh8a1, Abat, Hadhb, Ankrd49, Acsf3, Hmgcl, Dld, Acads, Aldh6a1, Echs1, Bcat2, Aldh1b1, Bcat1, Ehhadh, Hadh, Oxct1, Pccb, Hadha, Mmut, Hmgcll1, Acat1, Echdc3, Glyr1, Hmgcs1, Dbt, Aldh3a2, Aldh9a1, Acad8, Dipk1c, Pcca, Bckdha, Bckdhb
47	Mannose type O-glycan biosynthesis	Mgat5b, Chst10, B3gat1, B4galt2, Sdf2, Tmem185b, B3galnt2, Fut9, Xxylt1, B4galt3, Fam3c, Pomt1, Pomk, Large2, Fktn, Pomgnt2, Fam3a, Large1, Pomt2, Fkrp, Fut4, St3gal3, B4galt1, Pomgnt1, Fam3b
48	Endometrial cancer	Myc, Hras, Braf, Araf, Ctnnal1, Ypel3, Pik3r2, Sos2, Arhgap29, Pik3cd, Cdh1, Gmip, Ctnnb1, Egf, Sos1, Map2k1, Tcf7l1, Nras, Bad, Ccnd1, Mapk1, Tcf7l2, Dpt, Ypel2, Chn2, Akt2, Pik3r3, Pik3ca, Xirp1, Gsk3b, Axin2, Ctnna2, Pik3r6, Ypel1, Pten, Ctnna3, Grb2, Stac2, Sowahc, Apc2, Mapk3, Elk1, Kras, Apc, Ctnna1, Pik3cg, Pdpk1, Erbb2, Tcf7, Mlh1, Akt1, Pik3r5, Armc8, Grap, Foxo3, Raf1, Casp9, Gdpd1, Axi…
49	Chronic myeloid leukemia	E2f3, Myc, Hras, Mecom, Bcr, Braf, Araf, Syde1, Chuk, Tgfb1, She, Ypel3, Pik3r2, Ctbp2, Sos2, Arhgap29, Pik3cd, Stat5a, Gmip, Pygo2, Tgfbr2, Sos1, Tgfb2, Map2k1, Cwf19l1, Cdkn2a, Stat5b, Nras, Bad, Smad4, Ccnd1, Nfkbia, Mapk1, Arhgef33, Dpt, Ypel2, Abl1, Shc2, Chn2, Cbl, Akt2, Shb, Mdm2, Pik3r3, Ptpn11, Pik3ca, Rb1, Gab2, Pik3r6, Ypel1, Rela, Abr, Prdm16, Ikbkg, Ikbkb, Grb2, Stac2, Hdac1, Shc4, N…
50	ErbB signaling pathway	Myc, Hras, Braf, Araf, Abl2, She, Ypel3, Pik3r2, Sos2, Arhgap29, Mapk8, Pik3cd, Stat5a, Gmip, Nudcd3, Pygo2, Egf, Sos1, Map2k1, Plcg2, Stac3, Stat5b, Nras, Bad, Src, Hbegf, Mapk1, Nrg2, Phldb3, Jun, Dpt, Ypel2, Abl1, Shc2, Samd1, Map2k4, Chn2, Cbl, Frmpd4, Akt2, Shb, Pik3r3, Pik3ca, Acp7, Gab1, Gsk3b, Eif4ebp1, Pik3r6, Ypel1, Ptk2, Mapk9, Map2k7, Camk2d, Grb2, Stac2, Pak3, Prkca, Camk2b, Shc4, Er…
51	Leishmaniasis	Ncf4, Itga4, Tgfb1, Irak4, Ypel3, Tnf, Marcksl1, Mapk14, Fcgr2b, Fcrla, Sh3pxd2a, Ptgs2, Il1b, Traf6, Tgfb2, Ptpn6, Nfkbia, Stat1, Mapk1, Syngr2, Mapk11, Itgam, Jun, Ypel2, Lonrf2, Itgb2, Jak1, Itgb1, Tlr4, Ypel1, Rela, Syngr3, Sh3pxd2b, Myd88, Nfkb1, Trafd1, Tab1, Mapk3, Elk1, Syngr1, Map3k7cl, Fcrlb, Ifngr1, Jak2, Mapk13, Ncf1, Wscd2, Nfkbib, Tgfb3, Tab2, Il1a, Nos2, Gdpd1, Fos, Syngr4, Irak1, …
52	Adipocytokine signaling pathway	Chuk, Traf2, Lep, Cpt1c, Tnf, Rxrg, Mapk8, Slc2a4, Tradd, Prkag3, Pck1, Acsl4, Cwf19l1, Paqr3, Prkag1, Irs4, Nfkbia, Cilp2, C1qtnf5, Prkaa1, Camkk1, Pck2, Prkcq, Camkk2, Akt2, Tnfrsf1a, Prkaa2, Ptpn11, Irs2, Acsbg1, Rxra, G6pc3, Cd36, Adipor2, Rxrb, Rela, Mapk9, C1qtnf2, Ikbkg, Ikbkb, Cilp, Acsl5, Paqr6, Prkab2, Nfkb1, Trafd1, Stk11, Mtor, Npy, Acsl1, G6pc2, Acsl6, Jak2, Socs3, Nfkbie, Cwf19l2, A…
53	Ras signaling pathway	Afdn, Hras, Rasgef1b, Ralgps2, Nf1, Gnb1, Fgf11, Cabp5, Lrrc57, Chuk, Safb2, Mst1, Abl2, She, Rgl2, Gnb3, Ets2, Ypel3, Pik3r2, Prkacb, Rapgef5, Exoc2, Pla2g3, Sos2, Arhgap29, Fgfr4, Vegfd, Mapk8, Pik3cd, Fgf14, Gmip, Plce1, Brap, Fgfr1, Lrrc63, Pygo2, Rasal3, Efna2, Egf, Rspo4, Gnb2, Pnma3, Grin2a, Vps9d1, Lrrc8e, Cabp1, Sos1, Rhoa, Map2k1, Zcchc10, Cwf19l1, Plcg2, Nras, Bad, Pdgfb, Plekhg2, Fgf1…
54	MAPK signaling pathway	Rps6kl1, Cacnb2, Myc, Hras, Mecom, Dusp3, Ralgps2, Unc45b, Nf1, Braf, Fgf11, Chuk, Traf2, Mapk7, Mapkapk3, Ppp5c, Tgfb1, Cacna1i, Map3k1, Ypel3, Tnf, Uso1, Prkacb, Mknk1, Stk3, Dusp10, Sos2, Mapk14, Fgfr4, Map4k3, Mapk8, Flnc, Fgf14, Flnb, Cacng8, Daxx, Ppp3cc, Map3k5, Fgfr1, Egf, Il1b, Ppp3r1, Tgfbr2, Cd14, Traf6, Sos1, Tgfb2, Map3k12, Mapk8ip1, Map2k6, Map2k1, Tmem115, Cwf19l1, Elk4, Cacnb4, At…
55	Glycosaminoglycan biosynthesis - chondroitin sulfate / dermatan sulfate	Chst13, Chst7, Chpf2, B3gat3, Nt5dc1, Chpf, Chsy1, Dse, Wscd1, Chst15, Chst11, Ust, Chst14, Chst3, Dsel, Csgalnact1, Wscd2, Tbc1d24, B3galt6, Xylt2
56	Renal cell carcinoma	Hras, Rasgef1b, Braf, Araf, Tgfb1, Mst1, Ypel3, Arnt2, Pik3r2, Sos2, Arhgap29, Pik3cd, Irf2bp2, Gmip, Irf2bp1, Sos1, Tgfb2, Map2k1, Nras, Pdgfb, Mapk1, Vegfa, Rap1a, Phldb3, Jun, Dpt, Ypel2, Cdc42, Rapgef1, Chn2, Akt2, Pik3r3, Ptpn11, Pik3ca, Acp7, Gab1, Epas1, Pik3r6, Ypel1, Hgf, Egln2, Arnt, Grb2, Stac2, Ep300, Egln3, Pak3, Hif1a, Crebbp, Cul2, Mapk3, Kras, Pik3cg, Sash3, Pak5, Vhl, Akt1, Tgfa,…
57	Rap1 signaling pathway	Tln2, Afdn, Hras, Skap2, Rasgef1b, Lpar3, Braf, Itgal, Sprtn, Fgf11, Cabp5, Safb2, Tln1, Pard3, Apmap, Rapgefl1, Mst1, Pard6b, Ypel3, Pard3b, Pik3r2, Rapgef5, Adcy6, Mapk14, Arhgap29, Fgfr4, Sipa1l1, Actb, Rgs14, Vegfd, Itgb3, Pik3cd, Cdh1, Fgf14, Actg1, Magi3, Gmip, Plce1, Ctnnb1, Fgfr1, Efna2, Egf, Rspo4, Pnma3, Grin2a, Thsd1, Actbl2, Lpar5, Gnaq, Cabp1, Magi2, Clnk, Rhoa, Map2k6, Map2k1, Pkp4,…
58	Propanoate metabolism	Acss2, Acaca, Echdc1, Mlycd, Ldhc, Soga3, Acss1, Acat2, Abat, Ankrd49, Ldha, Dld, Acss3, Aldh6a1, Echs1, Ehhadh, Pccb, Hadha, Mmut, Acat1, Echdc3, Dbt, Uevld, Pcca, Bckdha, Suclg2, Dynlt5, Acacb, Suclg1, Bckdhb
59	Butanoate metabolism	Hmgcs2, Aacs, Bdh2, Acat2, Abat, Aldh5a1, Hmgcl, Gad1, Acads, Echs1, L2hgdh, Bdh1, Ehhadh, Hadh, Oxct1, Hadha, Hmgcll1, Acat1, Echdc3, Glyr1, Gad2, Acsm4, Hmgcs1, Acsm5, Acsm3
60	Glioma	E2f3, Hras, Braf, Araf, Cabp5, Ypel3, Pik3r2, Sos2, Arhgap29, Pik3cd, Gmip, Nudcd3, Pygo2, Egf, Pnma3, Cabp1, Sos1, Map2k1, Cdkn2a, Plcg2, Nras, Ccnd1, Pdgfb, Mapk1, Dpt, Ypel2, Calml3, Shc2, Chn2, Akt2, Mdm2, Pik3r3, Pik3ca, Rb1, Efcab11, Pnma2, Pik3r6, Ypel1, Pten, Cabp4, Camk2d, Grb2, Stac2, Igf1, Prkca, Camk2b, Shc4, Shc3, Mtor, Mapk3, Pnma1, Calm2, Kras, Calm3, Calm1, Pik3cg, Pnma5, Camk2g, …
61	Glucagon signaling pathway	Cabp5, Sik1, Acaca, Itpr3, Cpt1c, Pkm, Prkacb, Gcgr, Pdha1, Ldhc, Irf2bp2, Ppp3cc, Nudcd3, Ppp4r3a, Ppp3r1, Pnma3, Creb3l3, Gnaq, Cabp1, Prkag3, Irf2bp1, Pck1, Atf4, Pdhb, Ppp4r3b, Prkag1, Gys2, Prkaa1, Pck2, Pygm, Itpr2, Plcb3, Calml3, Phka2, Akt2, Prkaa2, Pgam1, Ldha, Plcb2, G6pc3, Efcab11, Pnma2, Adcy2, Phka1, Pfkfb1, Cabp4, Mrfap1, Camk2d, Ep300, Camk2b, Prkab2, Crebbp, Ppp3cb, Pnma1, Calm2, …
62	Autophagy - animal	Hras, Ulk3, Bcl2, Hmgb1, Deptor, Mtmr3, Ulk2, Atg13, Ypel3, Zfyve28, Pik3r2, Prkacb, Ddit4, Atg2a, Arhgap29, Mapk8, Pik3cd, Gmip, Atg14, Mtmr4, Ulk1, Pik3r4, Traf6, Tsc1, Ppp2cb, Atg3, Map2k1, Wdr45, Nras, Bad, Rragb, Irs4, Mapk1, Lamp1, Mras, Rheb, Snap29, Prkaa1, Camkk1, Prkcq, Ypel2, Camkk2, Chn2, Lonrf2, Akt2, Prkaa2, Pik3r3, Eif2ak3, Pik3ca, Irs2, Hmg20b, Gpr155, Atg16l2, Igbp1, Rptor, Ctsd,…
63	Insulin signaling pathway	Hras, Rasgef1b, Hk1, Inppl1, Braf, Araf, Kank2, Cabp5, Pklr, Acaca, Ypel3, Pik3r2, Prkacb, Mknk1, Sos2, Arhgap29, Mapk8, Slc2a4, Pik3cd, Sorbs2, Gmip, Hkdc1, Pygo2, Lipe, Pnma3, Cabp1, Prkag3, Eif4e2, Tsc1, Pck1, Sos1, Map2k1, Plac8, Nras, Bad, Prkag1, Irs4, Mapk1, Rheb, Gys2, Prkaa1, Pck2, Prkci, Ppp1r3e, Srebf1, Dpt, Ypel2, Pygm, Calml3, Cnfn, Phka2, Shc2, Rapgef1, Chn2, Socs1, Cbl, Akt2, Ppp1r…
64	Pathogenic Escherichia coli infection	Txlna, Arpc1b, Tubb6, She, Txlnb, Lrrc34, Actb, Cdh1, Actg1, Ctnnb1, Arpc2, Cd14, Actbl2, Tuba4a, Rhoa, Stac3, Ocln, Wasl, Cdc42, Abl1, Shb, Itgb1, Lrrc58, Tlr4, Tuba1a, Tagap, Rock2, Tubb4a, Tubal3, Arpc3, Prkca, Txlng, Tubb2b, Arpc4, Rock1, Arpc1a, Sart3, Hcls1, Mc1r, Shf, Tlr5, Fyn, Armc8, Arhgef2, Tuba1c, Ezr, Arpc5l, Arpc5, Pof1b, Actl9, Nolc1, Actl7a, Tubb3, Nck2, Cttn, Frmd4b, Gkap1
65	Lysine degradation	Kmt2c, Pipox, Nsd2, Nckap5l, Ash1l, Ehmt1, Dot1l, Acat2, Naa80, Plod1, Setd1b, Setdb1, Setd3, Aldh8a1, Setd7, Aass, Kmt5a, Colgalt1, Suv39h1, Cercam, Phf13, Suv39h2, Setd1a, Setd4, Ogdhl, Echs1, Ezh2, Setbp1, Prelid1, Colgalt2, Nsd1, Aldh1b1, Phf6, Prdm2, Ehhadh, Ehmt2, Hadh, Plod3, Setmar, Hadha, Dlst, Acat1, Setd5, Kmt2b, Kmt5c, G2e3, Echdc3, Kmt2d, Tbrg1, Plod2, Mettl17, Ankrd1, Ogfod2, Aldh3a…
66	Vibrio cholerae infection	Tmx4, Atp6v0a1, Atp6v1g2, Sprtn, Atp6v0e2, Atp6v0a4, Atp6ap1, Atp6v0a2, Tmx1, Prkacb, Cftr, Actb, Actg1, Mdc1, Tjp1, Actbl2, Plcg2, Pdia4, Atp6ap1l, Atp6v0b, Sec61a1, Kdelr1, Lrrc58, Gprin1, Atp6v1e1, Atp6v1a, Slc12a2, Mucl3, Atp6v0c, Muc4, Atp6v1c1, Abi3bp, Ero1a, Tjp2, Atp6v0d1, Prkca, Sec61a2, Prkaca, Atp6v1d, Tcirg1, Arf1, Casq1, Adcy3, Lin54, Kcnq1, Atp6v1c2, Atp6v1h, Atp6v0d2, Gnas, Txndc11…
67	Ubiquinone and other terpenoid-quinone biosynthesis	Accs, Nqo1, Coq5, Ggcx, Vkorc1l1, Coq6, Vkorc1, Hpd, Hpdl, Coq2, Tat
68	Oxytocin signaling pathway	Cacnb2, Hras, Kcnj5, Sprtn, Kank2, Camk1g, Mylk2, Cabp5, Mapk7, Itpr3, Ryr2, Rcan1, Ypel3, Nfatc4, Prkacb, Ogfr, Adcy6, Actb, Actg1, Cacng8, Ppp3cc, Nudcd3, Ptgs2, Mylk3, Ppp3r1, Pnma3, Actbl2, Gnaq, Cabp1, Prkag3, Rhoa, Map2k1, Tmem115, Cacnb4, Nras, Src, Ccnd1, Prkag1, Cacna1c, Gnai1, Mapk1, Nalcn, Kcnj3, Cacng1, Prkaa1, Oxtr, Camkk1, Gnai3, Jun, Eef2, Ypel2, Itpr2, Plcb3, Calml3, Camk1, Cd38, …
69	Ribosome biogenesis in eukaryotes	Vwa8, Snu13, Bms1, Rexo2, Guf1, Sbds, Tcof1, Utp15, Wdr43, Wdr36, Rnft1, Efl1, Rpp30, Rbm28, Nxf1, Nutf2, Sntb2, Nxt2, Pwp2, Utp6, Tmem120b, Nop56, Csnk2a2, Gar1, Rexo1, Efcab14, Utp4, Heatr1, Xpo1, Mdn1, Pop5, Cfdp1, Rpp25, Wdr75, Imp3, Prrt4, Rnf151, Ran, Xrn1, Csnk2b, Tango6, Nob1, Rcl1, Fam43b, Fam43a, Vstm2l, Safb, Nol6, Mtus2, Gnl1, Snta1, Nat10, Riok1, Nop58, Tmem203, Cers2, Wdr3, Gnb1l, G…
70	Gastric acid secretion	Atp1b2, Slc4a2, Sprtn, Mylk2, Cabp5, Itpr3, Prkacb, Cftr, Ogfr, Adcy6, Nudcd3, Kcnk2, Mylk3, Pnma3, Atp1b3, Gnaq, Cabp1, Gast, Tent5d, Gnai1, Gnai3, Itpr2, Plcb3, Calml3, Kcnj10, Mylk4, Atp1a2, Adcy4, Kcnj1, Plcb2, Champ1, Gnai2, Tagap, Efcab11, Pnma2, Adcy2, Atp4a, Tent5a, Kcnj2, Slc9a1, Sst, Kcnj16, Kcnk10, Cabp4, Slc9a4, Camk2d, Prkca, Sstr2, Tent5b, Camk2b, Pnma1, Calm2, Calm3, Prkaca, Calm1,…
71	Glycine, serine and threonine metabolism	Pipox, Bhmt, Fam126b, Phgdh, Bpgm, Dmgdh, Ltn1, Cth, Dao, Gcsh, Cbs, Aoc2, Pgam1, Shmt2, Dld, Fam126a, Maob, Gcat, Gldc, Chdh, Sdsl, Aoc3, Nxph4, Psat1, Alas2, Psph, Alas1, Grhpr, Maoa, Gamt, Srr, Sardh, Agxt
72	Protein digestion and absorption	Atp1b2, Xpnpep2, Slc8a2, Col6a6, Usp54, Rtl3, Col9a3, Vit, Mep1b, Prcp, Col6a2, Col16a1, Col8a2, Slc3a2, Atp1b3, Tmc5, Col25a1, Fndc7, Col23a1, Ctrl, Vwa1, Col4a1, Cpa3, Col12a1, Col5a1, Col7a1, Kcnn4, Bcl9, Atp1a2, Vwa2, Col1a2, Slc38a2, Antxrl, Col2a1, Coch, Col4a6, Col9a1, Crim1, Emid1, Flywch1, Col13a1, Prepl, Col6a5, Cpb2, Col4a5, Kcnk5, Col20a1, Col4a3, Slc16a10, Fxyd2, Tcf25, C1qtnf9, Slc1…
73	cAMP signaling pathway	Atp1b2, Afdn, Adcy10, Braf, Sprtn, Kank2, Adora1, Cabp5, Htr4, Ryr2, Rapgefl1, Amh, Ypel3, Atp2b2, Agbl4, Pik3r2, Prkacb, Cftr, Sucnr1, Adcy6, Arhgap29, Mapk8, Glp1r, Pik3cd, Irf2bp2, Gmip, Plce1, Nudcd3, Lipe, Pnma3, Creb3l3, Grin2a, Atp1b3, Cnga2, Cabp1, Irf2bp1, Tnni3, Rhoa, Map2k1, Plac8, Bad, Hcn4, Cacna1c, Nfkbia, Tent5d, Htr6, Plekhg2, Gnai1, Orai1, Mapk1, Atp2b4, Nalcn, Cnga4, Hcn2, Oxtr,…
74	Prostate cancer	E2f3, Hras, Bcl2, Braf, Araf, Ccne1, Chuk, Ypel3, Pik3r2, Sos2, Arhgap29, Pik3cd, Irf2bp2, Gmip, Ctnnb1, Fgfr1, Egf, Creb3l3, Irf2bp1, Sos1, Map2k1, Cwf19l1, Atf4, Tcf7l1, Nras, Bad, Ccnd1, Nfkbia, Pdgfb, Mapk1, Tcf7l2, Dpt, Ypel2, Chn2, Akt2, Mdm2, Pik3r3, Pik3ca, Gsk3b, Rb1, Pik3r6, Pdgfc, Ypel1, Rela, Ccne2, Cdk2, Pten, Hsp90ab1, Ikbkg, Ikbkb, Grb2, Stac2, Ep300, Igf1, Nkx3-1, Nfkb1, Crebbp, M…
75	Adherens junction	Afdn, Limch1, Ctnnal1, Pard3, Ypel3, Pard3b, Mcmbp, Actb, Cdh1, Sorbs2, Actg1, Irf2bp2, Tjp1, Ptprm, Ctnnb1, Fgfr1, Tgfbr2, Lmo7, Actbl2, Nectin3, Irf2bp1, Ptprb, Rhoa, Pkp4, Tcf7l1, Smad4, Src, Ptpn6, Smtn, Mapk1, Iqgap1, Lim2, Csnk2a2, Tcf7l2, Ypel2, Wasl, Cdc42, Lrrc58, Snai2, Actn1, Nectin1, Ctnna2, Scel, Cd200r1, Ypel1, Ptprj, Nectin4, Nectin2, Baiap2, Nlk, Smad3, Vcl, Actn2, Csnk2b, Ctnnd2,…
76	Hedgehog signaling pathway	Bcl2, Grk2, Cul1, Ldlrad3, Csnk1g3, Ankrd13d, Boc, Prkacb, Smo, Csnk1a1, Dhh, Ccnd2, Lrp2, Btrc, Gpr161, Ccnd1, Smurf1, Kif7, Gsk3b, Grk3, Shh, Arrb1, Fbxw11, Csnk1d, Csnk1e, Evc, Sufu, Gli2, Prkaca, Csnk1g2, Ihh, Hhipl1, Ptch2, Csnk1g1, Gas1, Spop, Ldlrad1, Arrb2, Cacul1, Cdon, Hhipl2, Ankrd13b, Gli1, Ibtk, Evc2, Cul3, Gli3, Ankrd13a
77	AMPK signaling pathway	Ccnjl, Pfkfb4, Rbms3, Adra1a, Pparg, Acaca, Lep, Ppp2r1b, Cpt1c, Rab11b, Pik3r2, Cftr, Mlycd, Ppp2r5b, Arhgap29, Slc2a4, Pik3cd, Gmip, Hnf4a, Tbc1d1, Lipe, Creb3l3, Prkag3, Tsc1, Pck1, Ppp2cb, Paqr3, Plac8, Ccnd1, Prkag1, Irs4, Rheb, Pfkfb3, Ppp2r5c, C1qtnf5, Gys2, Prkaa1, Pfkl, Camkk1, Cab39, Pck2, Srebf1, Eef2, Cnfn, Camkk2, Chn2, Akt2, Prkaa2, Pik3r3, Ppp2r2d, Pik3ca, Irs2, G6pc3, Ppp2r2c, Rpt…
78	beta-Alanine metabolism	Cndp2, Mlycd, Dpyd, Carns1, Aldh8a1, Smox, Abat, Aoc2, Gad1, Dpys, Aldh6a1, Echs1, Aldh1b1, Ehhadh, Aldh1a3, Hadha, Aoc3, Srm, Echdc3, Gad2, Gadl1, Sms, Upb1, Aldh3a2, Aldh9a1, Cndp1, Aldh3b1
79	Protein export	Srp9, Spcs3, Immp2l, Fsip1, Srprb, Oxa1l, Sec63, Sec61a1, Srpr, Srp72, Srp68, Sec61a2, Hspa5, Sec62, Spcs2, Sec11a, Srp14
80	Glycosaminoglycan degradation	Tmppe, Hpse2, Naglu, Gns, Hexa, Hyal3, Ids, Sgsh, Arsb, Glb1l, Glb1, Hyal2, Gusb, Hpse, Hgsnat, Glb1l2, Galns
81	Non-small cell lung cancer	E2f3, Hras, Braf, Araf, Ypel3, Pik3r2, Rxrg, Sos2, Arhgap29, Pik3cd, Gmip, Egf, Sos1, Map2k1, Cdkn2a, Plcg2, Nras, Bad, Ccnd1, Mapk1, Dpt, Ypel2, Chn2, Akt2, Pik3r3, Pik3ca, Rxra, Rb1, Pik3r6, Rxrb, Ypel1, Stk4, Grb2, Stac2, Prkca, Mapk3, Kras, Pik3cg, Pdpk1, Erbb2, Tusc2, Rassf1, Akt1, Tgfa, Pik3r5, Grap, Cpne4, Foxo3, Eml4, Raf1, Casp9, Gdpd1, E2f1, E2f2, Rassf5, Pik3r1, Egfr, Plcg1, Prkcg, Cdk…
82	Circadian rhythm	Cul1, Bhlhe40, Nr1d1, Per2, Rora, Prkag3, Btrc, Prkag1, Prkaa1, Bhlhe41, Prkaa2, Cry2, Fbxw11, Csnk1d, Clock, Csnk1e, Rorc, Prkab2, Fbxl3, Cry1, Rorb, Per3, Rbx1, Prkab1, Prkag2, Per1, Creb1, Arntl, Npas2
83	Glycerophospholipid metabolism	Selenoi, Tbcd, Pnpla7, Pcyt1a, Dgkz, Pla2g3, Cds1, Lcat, Pcyt1b, Dgkh, Etnk2, Mfsd10, Pla2g15, Metrn, Tafazzin, Ache, Cdipt, Lypla2, Pla2g5, Dgkq, Ptdss1, Pemt, Lpin3, Pla2g6, Plaat3, Lclat1, Pla2g2e, Elmod3, Plaat5, Pgs1, Dgki, Dgkd, Pcyt2, Pla2g4e, Gnpat, Pld3, Pld2, Sh3bgrl3, Gpd2, Gpd1l, Dgkb, Oc90, Lpin2, Phospho1, Lypla1, Agpat4, Cds2, Pisd, Pla2g4d, Lratd2, Chpt1, Agpat2, Pla2g12a, Chka, P…
84	2-Oxocarboxylic acid metabolism	Idh1, Idh3g, Got2, Idh3a, Nags, Aco2, Bcat2, Gpt2, Bcat1, Cs, Idh2, Got1, Ireb2, Aco1, Aadat, Naa60
85	Aldosterone-regulated sodium reabsorption	Atp1b2, Scnn1g, Pdzd3, Ypel3, Pik3r2, Arhgap29, Sfn, Pik3cd, Gmip, Hsd11b2, Atp1b3, Slc9a3r2, Mapk1, Tamalin, Ypel2, Chn2, Atp1a2, Pik3r3, Kcnj1, Sgk1, Pik3ca, Pik3r6, Ypel1, Igf1, Prkca, Arel1, Fxyd2, Mapk3, Kras, Pik3cg, Pdpk1, Atp1a3, Pik3r5, Casq1, Nr3c2, Cpne4, Insr, Fxyd4, Casq2, Scnn1a, Gdpd1, Irs1, Atp1b1, Nedd4l, Pik3r1, Atp1b4, Prkcg, Scnn1b
86	Shigellosis	Txlna, Cd44, Rhog, Chuk, Tcte1, Arpc1b, She, Ypel3, Txlnb, Mapk14, Mcmbp, Actb, Mapk8, Actg1, Elmo3, Arpc2, U2af1l4, Actbl2, Cwf19l1, Btrc, Pfn1, Dock7, Src, Dock1, Nfkbia, Mapk1, Mapk11, Ypel2, Wasl, Cdc42, Tmem63b, Abl1, Shb, Itgb1, Lrrc58, Dock6, Elmo2, Ypel1, Rela, Rock2, Dock11, Dock8, Mapk9, Vcl, Pfn4, Ikbkg, Ikbkb, Fbxw11, Arpc3, Nfkb1, Txlng, Mapk3, Arpc4, Pfn2, Nod1, Rock1, Arpc1a, Sash3…
87	Bacterial invasion of epithelial cells	Txlna, Rhog, Septin2, Ctnnal1, Clta, Dnm2, Arpc1b, Arhgap10, Txlnb, Pik3r2, Mcmbp, Arhgap29, Actb, Pik3cd, Cdh1, Actg1, Elmo3, Gmip, Ctnnb1, Arpc2, Pygo2, Septin11, Chn1, Actbl2, Rhoa, Septin3, Dock7, Src, Dock1, Arhgef26, Phldb3, Rogdi, Wasl, Cdc42, Shc2, Chn2, Cbl, Frmpd4, Pxn, Septin1, Itgb1, Pik3r3, Lrrc58, Pik3ca, Gab1, Cav1, Dock6, Septin9, Efs, Fn1, Elmo2, Ctnna2, Pik3r6, Dock11, Ptk2, Doc…
88	AGE-RAGE signaling pathway in diabetic complications	Hras, Bcl2, Rtl3, Prkce, Tgfb1, Ypel3, Sele, Tnf, Pik3r2, Mapk14, Arhgap29, Vegfd, Mapk8, Pik3cd, Stat5a, Gmip, Plce1, Il1b, Tgfbr2, Tgfb2, Tmc5, Plcg2, Stat5b, Nras, Smad4, Ccnd1, Stat1, Mapk1, Vegfa, Col4a1, Mapk11, Jun, Vegfb, Ypel2, Plcb3, Cdc42, Chn2, Bcl9, Akt2, Pik3r3, Thbd, Col1a2, Plcb2, Pik3ca, Ager, Plcd1, Nox4, Fn1, Pik3r6, Col4a6, Ypel1, Rela, Flywch1, Mapk9, Serpine1, Smad3, Col4a5,…
89	Hippo signaling pathway - fly	Mpp7, Mob3b, Dlg1, Myc, Crb2, Yap1, Lpp, Clstn3, Ccne1, Tead1, Zdhhc14, Pdzd7, Ppp2r1b, Sav1, Pard3, Pard6b, Pard3b, Stk3, Mob3c, Wnt1, Actb, Mapk8, Actg1, Rsu1, Lrrc10, Lrrc63, Fat4, Tax1bp3, Ywhae, Actbl2, Lrrc8e, Ppp2cb, Sntb2, Kirrel3, Lrrc28, Zc3h3, Limd1, Llgl2, Lrrc10b, Pdzd2, Prkci, Ush1c, Pals1, Pknox2, Lrrc58, Ppp2r2d, Rassf4, Mpdz, Ppp2r2c, Pard6a, Dchs1, Lats2, Ccne2, Lats1, Mapk9, Te…
90	One carbon pool by folate	Fam126b, Dhfr, Mtr, Mthfs, Gart, Atic, Aldh1l2, Shmt2, Mthfd2l, Mthfd1l, Fam126a, Epgn, Mthfd1, Nxph4, Mthfd2, Mtfmt, Mthfr
91	Glyoxylate and dicarboxylate metabolism	Fam126b, Nipsnap3b, Cat, Acat2, Pgp, Glul, Gcsh, Nipsnap1, Shmt2, Nipsnap2, Dld, Fam126a, Aco2, Gldc, Hoga1, Cs, Pccb, Hao1, Mmut, Ireb2, Arhgap17, Acat1, Afmid, Nxph4, Sh3bp1, Glyr1, Aco1, Grhpr, Arhgap44, Agxt, Pcca
92	Biosynthesis of amino acids	Aldob, Eno3, Aldoc, Pklr, Otc, Phgdh, Tpi1, Pkm, Pah, Mtr, Pycr1, Prpsap1, Pycrl, Prps2, Accs, Ltn1, Eno4, Idh1, Cth, Idh3g, Prps1, Tktl1, Glul, Pfkl, Cbs, Got2, Frmpd4, Idh3a, Pgam1, Aldoa, Pycr2, Rpia, Shmt2, Aldh18a1, Mat2b, Nags, Aco2, Ass1, Bcat2, Gpt2, Rpe, Mat1a, Bcat1, Cs, Sdsl, Idh2, Myadm, Pfkm, Taldo1, Cps1, Tktl2, Got1, Ireb2, Nxph4, Psat1, Psph, Aco1, Tkt, Eno1, Gapdh, Mat2a, Aadat, …
93	Apoptosis - fly	Braf, Lcorl, Rtl3, Sav1, Dnm1l, Ypel3, Cycs, Stk3, Dusp10, Htra2, Mfn2, Tspo, Mapk8, Plekhs1, Vwa5b2, Atr, Btf3l4, Map3k5, Traf6, Mfn1, Atf4, Lmnb1, Parp1, Mapk1, Casp7, Jun, Dpt, Ypel2, Samd1, Lonrf2, Rhot1, Eif2ak3, Peg10, Ahdc1, Aifm1, Lats2, Ypel1, Lats1, Lcor, Parp2, Mapk9, Atm, Map2k7, Vwa5a, Trafd1, Mapk3, Kras, Map3k7cl, Lmnb2, Tspo2, Cachd1, Parp3, Tab2, Casp8, Birc6, Aifm2, Eif5, Slc30a…
94	Steroid biosynthesis	Ebpl, Sdr42e1, Tm7sf2, Bcas1, Dhcr7, Lipn, Soat2, Epm2aip1, Sc5d, Ebp, Dhcr24, Lipa, Msmo1, Cyp27b1, Cyp24a1, R3hdm4
95	Small cell lung cancer	E2f3, Myc, Bcl2, Lama5, Ccne1, Chuk, Traf2, Rffl, Rtl3, Lamc3, Cycs, Pik3r2, Rxrg, Arhgap29, Pik3cd, Gmip, Ptgs2, Traf6, Lamc1, Tmc5, Cwf19l1, Ccnd1, Nfkbia, Itga3, Col4a1, Atrn, Fam171a1, Chn2, Lonrf2, Frmpd4, Akt2, Traf3, Itgb1, Pik3r3, Pik3ca, Atrnl1, Rxra, Lamb3, Itgav, Pias2, Lama1, Lama4, Rb1, Fn1, Traf1, Cdkn2b, Pik3r6, Traf5, Col4a6, Rxrb, Rela, Flywch1, Ccne2, Ccdc71l, Ptk2, Cdk2, Pten, …
96	Nicotine addiction	Slc17a6, Gabrg1, Gabrb3, Mllt6, Slc32a1, Mllt10, Gabrg2, Gabrr2, Gabra1, Grin2a, Zcchc3, Nalcn, Slc17a7, Slc17a8, Gria4, Cacna1b, Gria3, Gabra3, Chrna4, Gabrd, Gabra4, Grin3a, Chrna6, Grin1, Grin2c, Phf14, Chrnb2, Grin2d, Grin3b, Grin2b, Gabrr1, Gabra5, Gria1, Gabrq, Cacna1a, Gabrp, Chrna7
97	T cell receptor signaling pathway	Dlg1, Hras, Chuk, Pdzd7, Ypel3, Tnf, Pik3r2, Sos2, Mapk14, Arhgap29, Pik3cd, Lck, Gmip, Ppp3cc, Ppp3r1, Cd4, Sos1, Clnk, Rhoa, Map2k1, Cwf19l1, Stac3, Cd8a, Sntb2, Nras, Ptpn6, Nfkbia, Mapk1, Mapk11, Ctla4, Prkcq, Jun, Cd247, Ypel2, Cdc42, Samd1, Chn2, Cbl, Akt2, Shb, Pik3r3, Cd40lg, Pik3ca, Acp7, Cd28, Cd3e, Gsk3b, Pik3r6, Card14, Ypel1, Rela, Map2k7, Ikbkg, Nfatc2, Ikbkb, Grb2, Stac2, Card11, L…
98	Notch signaling pathway	Jag2, Frrs1, Hes5, Grn, Tle3, Dixdc1, Ctbp2, Dll3, Mfng, Notch4, Irf2bp2, Numbl, Irf2bp1, Psenen, Tle6, Kat2b, Numb, Dpt, Dtx1, Rbpjl, Ncor2, Dner, Anks1b, Psen1, Tle5, Maml2, Tle1, Mxra8, Ncstn, Golim4, Snw1, Notch3, Notch2, Wfdc2, Dvl1, Dtx4, Rbpj, Cecr2, Aph1a, Kat2a, Ep300, Hdac1, Dll1, Ptcra, Crebbp, Lfng, Aph1b, Dtx3, Ctbp1, Irf2bpl, Dtx2, Psen2, Tle2, Dll4, Dlk1, Maml1, Jag1, Adam17, Sybu,…
99	Oocyte meiosis	Rps6kl1, Cdc27, Sprtn, Kank2, Anapc1, Cabp5, Cul1, Ccne1, Ppp2r1b, Itpr3, Ypel3, Prkacb, Adcy6, Ppp2r5b, Cpeb2, Ppp3cc, Ywhag, Nudcd3, Ppp3r1, Pnma3, Ywhah, Ywhae, Cabp1, Ppp2cb, Map2k1, Btrc, Mapk1, Ppp2r5c, Slk, Ypel2, Itpr2, Calml3, Adcy4, Anapc5, Cdc23, Sfxn1, Ppp1ca, Efcab11, Pnma2, Adcy2, Ypel1, Glcci1, Ccne2, Rps6ka2, Cpeb1, Cdk2, Cabp4, Stag3, Fbxw11, Rps6ka6, Tex2, Pgr, Camk2d, Aurka, An…
100	EGFR tyrosine kinase inhibitor resistance	Hras, Bcl2, Nf1, Braf, Araf, Mst1, Ypel3, Pik3r2, Sos2, Bcl2l11, Arhgap29, Pik3cd, Gmip, Pygo2, Egf, Eif4e2, Sos1, Map2k1, Plcg2, Nras, Bad, Src, Pdgfb, Mapk1, Vegfa, Nrg2, Shbg, Phldb3, Dpt, Ypel2, Shc2, Chn2, Akt2, Jak1, Pik3r3, Pik3ca, Gab1, Gsk3b, Eif4ebp1, Pik3r6, Pdgfc, Ypel1, Axl, Fgfrl1, Eif4e3, Hgf, Pten, Eif4e1b, Grb2, Stac2, Igf1, Prkca, Fgfr3, Shc4, Shc3, Mtor, Mapk3, Kdr, Kras, Pik3c…
101	Carbon metabolism	Aldob, Eno3, Aldoc, Acss2, Ubl4a, Hk1, Pklr, Fam126b, Adh5, Nipsnap3b, Phgdh, Tpi1, Cat, Pkm, Pdha1, Prpsap1, Prps2, Hkdc1, Soga3, Acss1, Eno4, Acat2, Pdhb, Idh1, Idh3g, Pgp, Prps1, Tktl1, Sdhd, Glud1, Pfkl, Got2, Frmpd4, Idh3a, Pgam1, Esd, Me1, Aldoa, Nipsnap1, Me2, Rpia, Shmt2, Nipsnap2, Zc2hc1c, Dld, Acads, Ogdhl, Aldh6a1, Echs1, Fam126a, Aco2, Gpt2, Rpe, Twsg1, Gldc, Cs, Ehhadh, Sdsl, Idh2, P…
102	Arginine biosynthesis	Otc, Gls2, Glud1, Glul, Got2, Nags, Ass1, Gpt2, Cps1, Got1, Nos3, Nos1, Gls, Nos2, Naa60
103	Nicotinate and nicotinamide metabolism	Aox1, Nt5c1b, Nadk, Nudt13, Nt5dc1, Nmrk1, Nt5c3b, Nt5c1a, Nt5dc2, Nt5c2, Cd38, Ankrd40, Pnp, Enpp1, Lmbr1l, Enpp3, Nt5dc3, Nampt, Lmf1, Nadk2, Lmf2, Nt5e, Nnmt, Rbp1, Nt5m, Nmnat2, Nt5c, Bst1, Lmbr1, Nmnat3, Nadsyn1
104	Endocytosis	Hras, Grk2, Vps4a, Gulp1, Stambp, Snx2, Chmp4b, Clta, Rab11fip2, Arfgap1, Asap1, Safb2, Tgfb1, Dnm2, Pard3, Arpc1b, Fam151b, Ankrd13d, Ret, Pard6b, Cwc25, Rab11b, Pard3b, Chmp2b, Capza1, Ap2a2, Sh3gl2, Il2rg, Ap2s1, Cxcr4, Fgfr4, Psd, Pml, Vwa5b2, Rnf207, Tfrc, Plekha6, Brox, Agap3, Rnft1, Arpc2, Wipf2, Egf, Arfgap3, Tgfbr2, Il2rb, Chmp2a, Enthd1, Dnajc6, Traf6, Wipf3, Iqsec3, Tgfb2, Rhoa, Git2, …
105	Thyroid hormone synthesis	Atp1b2, Atf6b, Gpx8, Gsr, Tmx4, Sprtn, Ldlrad3, Itpr3, Tmx1, Prkacb, Adcy6, Dmtf1, Gpx1, Creb3l3, Atp1b3, Lrp2, Gnaq, Atf4, Pdia4, Sntb2, Asgr1, Duoxa2, Itpr2, Plcb3, Atp1a2, Adcy4, Plcb2, Gpx2, Ttf2, Tshr, Adcy2, Gpx6, Asgr2, Gpx5, Prkca, Fxyd2, Prkaca, Atf2, Hspa5, Snta1, Gpx3, Atp1a3, Creb3l4, Casq1, Ldlrad1, Cga, Cpne4, Adcy3, Slc5a5, Canx, Casq2, Itpr1, Creb3l1, Gnas, Txndc11, Plcb4, Iyd, Ad…
106	Vascular smooth muscle contraction	Gna11, Adra1a, Braf, Araf, Sprtn, Kank2, Mylk2, Cabp5, Prkce, Itpr3, Ypel3, Arhgef1, Prkacb, Ogfr, Adcy6, Pla2g3, Gna13, Mylk3, Pnma3, Gnaq, Cabp1, Rhoa, Map2k1, Cacna1c, Mapk1, Nalcn, Avpr1a, Prkcq, Dpt, Ypel2, Itpr2, Plcb3, Calml3, Ramp1, Irag2, Mylk4, Adcy4, Plcb2, Ptgir, Champ1, Irag1, Pla2g5, Ppp1ca, Adora2b, Ccdc88b, Efcab11, Pnma2, Adcy2, Actg2, Pla2g6, Ypel1, Rock2, Pla2g2e, Arhgef11, Cab…
107	Chemokine signaling pathway	Cxcl5, Hras, Grk2, Braf, Sprtn, Gnb1, Chuk, Pard3, Ankrd13d, Gnb3, Ypel3, Pard3b, Pik3r2, Cxcl10, Prkacb, Ccl1, Adcy6, Sos2, Cxcr4, Ccr2, Arhgap29, Pik3cd, Gmip, Sh3pxd2a, Pygo2, Arhgef37, Gnb2, Sos1, Gsk3a, Rhoa, Cxcr6, Map2k1, Cwf19l1, Stat5b, Nras, Src, Ccr5, Tmem255a, Nfkbia, Stat1, Plekhg2, Gnai1, Mapk1, Cxcl16, Rap1a, Gnai3, Dpt, Ypel2, Plcb3, Wasl, Cdc42, Shc2, Chn2, Frmpd4, Akt2, Pxn, Cxc…
108	Apoptosis	Ccdc87, Hras, Bcl2, Septin4, Bbc3, Chuk, Traf2, Rffl, Rtl3, Ctsc, Bid, Lmna, Itpr3, Ankrd13d, Ypel3, Tnf, Cycs, Pik3r2, Lrrc34, Htra2, Cidec, Bcl2l11, Arhgap29, Actb, Mapk8, Pik3cd, Stac, Tradd, Plekhs1, Vwa5b2, Actg1, Gmip, Daxx, Lrch4, Map3k5, Dab2ip, Casp2, Actbl2, Tuba4a, Map2k1, Cwf19l1, Dffb, Atf4, Lmnb1, Nras, Bad, Parp1, Dffa, Nfkbia, Mapk1, Casp7, Lrrc18, Jun, Ypel2, Itpr2, Mcl1, Chn2, A…
109	TNF signaling pathway	Atf6b, Chuk, Traf2, Rffl, Tcte1, Dnm1l, Ypel3, Sele, Bcl3, Tnf, Pik3r2, Cxcl10, Tnfaip3, Mapk14, Arhgap29, Mapk8, Pik3cd, Tradd, Plekhs1, Gmip, Pgam5, Map3k5, Dab2ip, Ptgs2, Il1b, Creb3l3, Map2k6, Map2k1, Cwf19l1, Atf4, Nfkbia, Mapk1, Cilp2, Syngr2, Csf1, Mapk11, Casp7, Jun, Ypel2, Tmem63b, Samd1, Map2k4, Lif, Chn2, Akt2, Tnfrsf1a, Traf3, Pik3r3, Ccl5, Pik3ca, Tab3, Mmp9, Ccdc88b, Traf1, Pik3r6, …
110	Amino sugar and nucleotide sugar metabolism	Cyb5r1, Gfus, Hk1, Gmppa, Cyb5r2, Uap1, Pgm1, Hkdc1, Gfpt2, Oxnad1, Hexa, Renbp, Cyb5r4, Nanp, Chit1, Twsg1, Dop1a, Pgm2, Gne, Kctd11, Tmem65, Cyb5rl, Fcsk, Gfpt1, Nagk, Hk2, Pmm2, Cyb5r3, Gale, Ugp2, Gck, Amdhd2, Nans, Cmas, Gnpda1, Cyb5b, Fpgt, Gnpnat1, Pmm1, Mpi
111	Synthesis and degradation of ketone bodies	Hmgcs2, Bdh2, Acat2, Hmgcl, Bdh1, Oxct1, Hmgcll1, Acat1, Hmgcs1
112	B cell receptor signaling pathway	Hras, Inppl1, Chuk, Ypel3, Ifitm1, Pik3r2, Sos2, Arhgap29, Fcgr2b, Pik3cd, Gmip, Ppp3cc, Ppp3r1, Sos1, Map2k1, Cwf19l1, Plcg2, Nras, Ptpn6, Nfkbia, Mapk1, Jun, Ypel2, Chn2, Akt2, Pik3ap1, Pik3r3, Pik3ca, Gsk3b, Pik3r6, Card14, Ypel1, Rela, Ikbkg, Nfatc2, Ikbkb, Grb2, Stac2, Card11, Rasgrp3, Vav3, Plekha1, Nfkb1, Ppp3cb, Mapk3, Kras, Lyn, Pik3cg, Cd81, Nfkbie, Cwf19l2, Nfatc3, Akt1, Nfkbib, Pik3r5…
113	IL-17 signaling pathway	Cxcl5, Rbms3, Tigd5, Chuk, Traf2, Mapk7, Ypel3, Srsf9, Tnf, Cxcl10, Tnfaip3, Mapk14, Mapk8, Strip1, Tradd, Ptgs2, Il1b, Traf6, Cwf19l1, Nfkbia, Il13, Mapk1, Il17d, Mapk6, Mapk11, Jun, Ypel2, Lonrf2, Traf3, Ikbke, Anapc5, Tab3, Mmp9, Gsk3b, Rtn2, Fosb, Traf5, Mapk4, Ypel1, Rela, Srsf1, Bicral, Muc6, Fosl1, Mapk9, Rtn1, Usp28, Hsp90ab1, Mapk15, Ikbkg, Ikbkb, Tigd2, Jagn1, Nfkb1, Trafd1, Mapk3, Map3…
114	Endocrine resistance	Jag2, E2f3, Hras, Bcl2, Frrs1, Braf, Araf, Grn, Sprtn, Ypel3, Pik3r2, Prkacb, Adcy6, Sos2, Mapk14, Arhgap29, Dll3, Mapk8, Pik3cd, Notch4, Gmip, Pygo2, Sos1, Map2k1, Cdkn2a, Nras, Bad, Src, Ccnd1, Hbegf, Mapk1, Mapk11, Jun, Dpt, Ypel2, Dner, Shc2, Chn2, Frmpd4, Akt2, Mdm2, Adcy4, Pik3r3, Pik3ca, Abcb11, Golim4, Mmp9, Rb1, Sp1, Adcy2, Pik3r6, Notch3, Notch2, Ypel1, Wfdc2, Ptk2, Mapk9, Med1, Grb2, S…
115	GnRH signaling pathway	Hras, Gna11, Sprtn, Ankrd34c, Cabp5, Mapk7, Itpr3, Map3k1, Ypel3, Prkacb, Adcy6, Sos2, Mapk14, Mapk8, Nudcd3, Pnma3, Gnaq, Cabp1, Sos1, Map2k6, Map2k1, Atf4, Nras, Src, Cacna1c, Hbegf, Mapk1, Gnrhr, Nalcn, Mapk11, Jun, Ypel2, Itpr2, Plcb3, Calml3, Cdc42, Samd1, Map2k4, Adcy4, Plcb2, Efcab11, Pnma2, Adcy2, Ypel1, Mmp14, Mapk9, Cabp4, Map3k3, Map2k7, Camk2d, Grb2, Stac2, Pla2g4e, Ptk2b, Pld2, Sh3bg…
116	Tight junction	Mpp7, Dlg1, Afdn, Txlna, Amotl1, Ccdc113, Prkce, Cdr2, Gata4, Pdzd7, Ppp2r1b, Pard3, Map3k1, Pard6b, Pard3b, Txlnb, Lrrc34, Prkacb, Cftr, Begain, Ccdc93, Whamm, Cttnbp2nl, Actb, Sh3bp5, Mapk8, Actg1, Rsu1, Tjp1, Lrrc10, Ocel1, Map3k5, Rab37, Lrrc63, Tax1bp3, Actbl2, Tuba4a, Lrrc8e, Prkag3, Ppp2cb, Rhoa, Cgn, Rdx, Tmco3, Sntb2, Src, Slc9a3r1, Ccnd1, Prkag1, Lrrc28, Mtus1, Zc3h3, Smtn, Plekhg2, Cld…
117	Prion diseases	Frrs1, Cpne3, Stip1, Grn, Prnp, Ypel3, C1qa, Prkacb, Notch4, Il1b, Lamc1, Map2k1, Mapk1, C1qc, Emilin2, Dpt, Ypel2, Dner, C8a, Ccl5, Golim4, C9, Cpne7, Notch3, Notch2, Ypel1, Wfdc2, Casp12, Mapk3, Elk1, Prkaca, C8b, Hspa5, Cpne9, Fyn, Cpne4, Il1a, Ttc12, C7, Gdpd1, Ncam1, Cpne5, Sybu, Cpne1, C6, Sbspon, Notch1, Bax, Snph
118	Acute myeloid leukemia	Myc, Hras, Braf, Araf, Chuk, Cbfa2t2, Ypel3, Zbtb16, Pik3r2, Sos2, Arhgap29, Rara, Pml, Pik3cd, Stat5a, Rnf207, Gmip, Armc4, Sos1, Map2k1, Cwf19l1, Stat5b, Tcf7l1, Nras, Bad, Ccnd1, Mapk1, Ppard, Deaf1, Tcf7l2, Dpt, Ypel2, Chn2, Akt2, Pik3r3, Pik3ca, Eif4ebp1, Pik3r6, Ypel1, Rela, Runx1t1, Kit, Ikbkg, Ikbkb, Grb2, Stac2, Nfkb1, Mtor, Mapk3, Kras, Pik3cg, Tcf7, Cwf19l2, Akt1, Rps6kb2, Ankar, Pik3r…
119	Melanoma	E2f3, Hras, Braf, Araf, Fgf11, Mst1, Ypel3, Pik3r2, Arhgap29, Pik3cd, Cdh1, Fgf14, Gmip, Fgfr1, Egf, Map2k1, Cdkn2a, Nras, Bad, Ccnd1, Pdgfb, Fgf13, Mapk1, Dpt, Ypel2, Chn2, Akt2, Mdm2, Pik3r3, Pik3ca, Rb1, Pik3r6, Pdgfc, Fgf7, Ypel1, Tmem102, Hgf, Pten, Igf1, Mitf, Fgf5, Fgf22, Mapk3, Kras, Pik3cg, Mb21d2, Akt1, Pik3r5, Pdgfra, Cdkn1a, Pdgfrb, Fgf17, Pdgfd, Raf1, Met, Gdpd1, E2f1, E2f2, Fgf1, Pi…
120	Estrogen signaling pathway	Hras, Atf6b, Kcnj5, Sprtn, Cabp5, Itpr3, Ypel3, Pik3r2, Prkacb, Adcy6, Sos2, Arhgap29, Pik3cd, Gmip, Pygo2, Pnma3, Creb3l3, Gnaq, Cabp1, Sos1, Map2k1, Atf4, Nras, Src, Oprm1, Fkbp4, Hbegf, Gnai1, Mapk1, Kcnj3, Hspa12a, Fkbp5, Gnai3, Jun, Ypel2, Itpr2, Plcb3, Calml3, Shc2, Chn2, Akt2, Adcy4, Pik3r3, Plcb2, Pik3ca, Gnai2, Kcnj6, Mmp9, Gabbr1, Sp1, Efcab11, Pnma2, Adcy2, Pik3r6, Gnao1, Ypel1, Cabp4,…
121	Folate biosynthesis	Fpgs, Dhfr, Alpl, Acp7, Alpi, Spr, Alppl2, Gch1, Mocs2, Ankle1, Gphn
122	Chagas disease (American trypanosomiasis)	Gna11, Calr, Chuk, Tgfb1, Ppp2r1b, Irak4, Ypel3, Tnf, C1qa, Pik3r2, Mapk14, Arhgap29, Mapk8, Pik3cd, Fam210a, Gmip, Il1b, Tgfbr2, Tlr9, Traf6, Gnaq, Ppp2cb, Gna14, Tgfb2, Cwf19l1, Nfkbia, Gnai1, Mapk1, C1qc, Mapk11, Gnai3, Emilin2, Jun, Cd247, Ypel2, Plcb3, Map2k4, Chn2, Lonrf2, Akt2, Tnfrsf1a, Pik3r3, Ppp2r2d, Tlr4, Ccl5, Plcb2, Pik3ca, Cd3e, Gnai2, Ppp2r2c, Pik3r6, Gnao1, Ypel1, Rela, Ace, Mapk…
123	Longevity regulating pathway	Hras, Atf6b, Ulk3, Klb, Pparg, Sprtn, Ulk2, Atg13, Cat, Pik3r2, Prkacb, Adcy6, Arhgap29, Pik3cd, Gmip, Sod2, Ulk1, Creb3l3, Ehmt1, Prkag3, Eif4e2, Tsc1, Atf4, Paqr3, Nras, Prkag1, Irs4, Rheb, C1qtnf5, Prkaa1, Camkk1, Kl, Camkk2, Chn2, Akt2, Prkaa2, Fam76b, Adcy4, Pik3r3, Pik3ca, Irs2, Camk4, Rptor, Adcy2, Eif4ebp1, Pik3r6, Adipor2, Rela, Eif4e3, Sesn1, Appl1, C1qtnf2, Eif4e1b, Paqr6, Ralgapa2, Ig…
124	Phototransduction - fly	Grk2, Cabp5, Trpc4, Ankrd13d, Actb, Actg1, Nudcd3, Pnma3, Actbl2, Gnaq, Cabp1, Plcb3, Calml3, Lrrc58, Plcb2, Grk3, Efcab11, Pnma2, Cabp4, Camk2d, Myo3b, Prkca, Camk2b, Dagla, Pnma1, Calm2, Myo3a, Calm3, Calm1, Pnma5, Camk2g, Camk2a, Efcab6, Ankrd13b, Pnma8b, Itpr1, Plcb4, Actl9, Calml4, Hsh2d, Actl7a, Plcb1, Ankrd13a
125	Base excision repair	Lig3, Pole, Apex2, Hmgb1, Rtl3, Nxpe4, Pole4, Mbd6, Vwa5b2, Fam71b, Fam71a, Parp1, Pold3, Neil2, Ogg1, Hmg20b, Peg10, Hmg20a, Nxpe2, Ung, Pold4, Parp2, Fen1, Apex1, Vwa5a, Ccdc134, Ccdc33, Cachd1, Parp3, Pole2, Poll, Nxpe3, Mbd4, Polb
126	Salmonella infection	Rhog, Arpc1b, Dync1h1, Pkn3, Ypel3, Mapk14, Actb, Mapk8, Flnc, Actg1, Tjp1, Flnb, Arpc2, Il1b, Cd14, Actbl2, Pfn1, Dync1i2, Mapk1, Klc1, Mapk11, Jun, Ypel2, Wasl, Cdc42, Lrrc58, Tlr4, Bpifb4, Ypel1, Rela, Rock2, Mapk9, Dync1i1, Rilp, Pfn4, Lbp, Arpc3, Pkn2, Myd88, Nfkb1, Klc2, Mapk3, Klc4, Arpc4, Pfn2, Ifngr1, Rock1, Arpc1a, Bpifc, Dync1li2, Ccl4, Mapk13, Wasf1, Tlr5, Arpc5l, Il1a, Bpi, Arpc5, Po…
127	Salivary secretion	Atp1b2, Adra1a, Slc4a2, Sprtn, Cabp5, Itpr3, Sh3bgr, Aqp5, Atp2b2, Prkacb, Adcy6, Pnma3, Atp1b3, Gnaq, Cabp1, Dmbt1, Tent5d, Atp2b4, Lyzl4, Kcnn4, Itpr2, Plcb3, Calml3, Cd38, Atp1a2, Adcy4, Plcb2, Efcab11, Adrb3, Pnma2, Adcy2, Tent5a, Sh3bgrl, Slc12a2, Proser1, Slc9a1, Bicral, Muc6, Atp2b1, Cabp4, Adrb2, Susd2, Gucy1a1, Lpo, Prkg2, Cd5l, Sh3bgrl3, Prkca, Tent5b, Fxyd2, Trpv6, Pnma1, Calm2, Calm3,…
128	Toxoplasmosis	Bcl2, Lama5, Chuk, Rffl, Tgfb1, Irak4, Ypel3, Tnf, Lamc3, Cycs, Mapk14, Mapk8, Raver1, Nlrc5, Traf6, Lamc1, Tgfb2, Map2k6, Cwf19l1, Raver2, Bad, Ccr5, Nfkbia, Stat1, Gnai1, Mapk1, Syngr2, Hspa12a, Mapk11, Gnai3, Ypel2, Atrn, Socs1, Lonrf2, Alox5, Akt2, Tnfrsf1a, Jak1, Itgb1, Cd40lg, Tlr4, Atrnl1, Lamb3, Gnai2, Lama1, Lama4, Gnao1, Ypel1, Tyk2, Rela, Ccdc71l, Mapk9, Syngr3, Birc2, Ikbkg, Ikbkb, My…
129	Phospholipase D signaling pathway	Hras, Lpar3, Sprtn, Dnm2, Rapgefl1, Ypel3, Pik3r2, Dgkz, Adcy6, Sos2, Arhgap29, Pik3cd, Gmip, Plekha6, Gna13, Pygo2, Egf, Grm7, Lpar5, Dgkh, Tsc1, Sos1, Rhoa, Map2k1, Plcg2, Nras, Cyth2, Pdgfb, Mapk1, Avpr2, Mras, Rheb, Avpr1a, Pip5k1c, Phldb3, Ypel2, Lpar1, Plcb3, Shc2, Metrn, Chn2, Akt2, Adcy4, Pik3r3, Ptpn11, Pip5k1a, Grm6, Plcb2, Pik3ca, Avp, Gab1, Dgkq, Cyth3, Gab2, Cyth4, Adcy2, Pik3r6, Pdg…
130	HTLV-I infection	Dlg1, Tln2, E2f3, Myc, Hras, Cdc27, Chek2, Vdac1, Pole, Tcf3, Nfyb, Calr, Itgal, Sprtn, Anapc1, Chuk, Dr1, Fzd8, Pdzd7, Nxpe4, Tln1, Tgfb1, Ltbr, Pole4, Fzd1, Map3k1, Ets2, Ranbp3, Tnfrsf13c, Tnf, Dixdc1, Pik3r2, Nfatc4, Prkacb, Il2rg, Adcy6, Arhgap29, Tspo, Wnt8b, Wnt1, Myb, Pik3cd, Lck, Stat5a, Irf2bp2, Ccnd2, Gmip, Ppp3cc, Atr, Ctnnb1, Wnt16, Ppp3r1, Tgfbr2, Il2rb, Il15ra, Irf2bp1, Tgfb2, Cwf1…
131	Phenylalanine metabolism	Ddc, Pah, Accs, Got2, Aoc2, Glyatl3, Maob, Hpd, Aldh1a3, Got1, Aoc3, Maoa, Aldh3b1, Hpdl, Tat
132	Glycosaminoglycan biosynthesis - heparan sulfate / heparin	Extl1, Hs3st3b1, B3gat3, Wscd1, Ext2, Peg10, Extl3, Hs3st5, Extl2, Glce, Hs3st2, Hs6st1, Ndst3, Hs6st2, Sobp, Ndst2, Wscd2, Echdc3, Ndst1, Tbc1d24, Hs3st1, B3galt6, Xylt2, Hs3st3a1
133	Amyotrophic lateral sclerosis (ALS)	Bcl2, Slc1a2, Lad1, Bid, Prph, Cat, Tnf, Cycs, Tomm40, Nefh, Mapk14, Daxx, Ppp3cc, Map3k5, Ppp3r1, Grin2a, Map2k6, Bad, Cilp2, Mapk11, Derl1, Ccs, Tnfrsf1a, Samd15, Cilp, Casp12, Iffo1, Ppp3cb, Grin1, Grin2c, Rab5a, Nefm, Map2k3, Mapk13, Fam221b, Grin2d, Ppp3ca, Nos1, Bcl2l1, Als2cl, Grin2b, Casp9, Als2, Tomm40l, Gria1, Apaf1, Bax, Ppp3r2, Mapk12, Faim2
134	SNARE interactions in vesicular transport	Gosr2, Stx1a, Vamp3, Bet1, Ykt6, Vamp7, Use1, Stx11, Stx18, Snap29, Ccdc42, Stx7, Vamp1, Gosr1, Stx16, Bnip1, Bet1l, Vti1b, Stx17, Vamp4, Stx8, Snap23, Stx3, Vamp2, Stx2, Vamp8
135	Long-term depression	Hras, Gna11, Braf, Araf, Ppp2r1b, Itpr3, Ypel3, Gna13, Gnaq, Ppp2cb, Map2k1, Nras, Gnai1, Mapk1, Gnai3, Dpt, Ypel2, Itpr2, Plcb3, Plcb2, Gnai2, Gnao1, Ypel1, Ryr1, Gria3, Gucy1a1, Pla2g4e, Prkg2, Igf1, Sh3bgrl3, Prkca, Mapk3, Kras, Lyn, Gucy1b1, Pla2g4d, Pla2g4f, Sla2, Cpne4, Mapkbp1, Grm1, Nos1, Itpr1, Raf1, Gnas, Plcb4, Gdpd1, Gria1, Tex15, Cnbd2, Crhr1, Pla2g4c, Cacna1a, Prkcg, Crh, Plcb1, Zfp…
136	Histidine metabolism	Aoc1, Amdhd1, Ddc, Cndp2, Carns1, Aldh8a1, Tagap, Hnmt, Maob, Aldh1b1, Arhgap20, Aldh1a3, Maoa, Aldh3a2, Aldh9a1, Cndp1, Aldh3b1, Aspa, Hdc
137	Leukocyte transendothelial migration	Afdn, Ncf4, Thy1, Itgal, Ctnnal1, Itga4, Rapgefl1, Pik3r2, Cxcr4, Mapk14, Mcmbp, Arhgap29, Actb, Pik3cd, Actg1, Gmip, Ctnnb1, Sh3pxd2a, Actbl2, Rhoa, Pkp4, Plcg2, Esam, Smtn, Gnai1, Cldn14, Cldn11, Dlc1, Cldn7, Cldn6, Lim2, Mapk11, Rap1a, Cldn19, Gnai3, Itgam, Ocln, Cldn5, Cdc42, Sipa1, Cldn2, Chn2, Frmpd4, Itgb2, Pxn, Myl12a, Itgb1, Pik3r3, Ptpn11, Lrrc58, Frmd4a, Pik3ca, Gnai2, Tagap, Cldn23, M…
138	VEGF signaling pathway	Hras, Mapkapk3, Ypel3, Uso1, Pik3r2, Mapk14, Arhgap29, Pik3cd, Gmip, Ppp3cc, Ptgs2, Ppp3r1, Map2k1, Plcg2, Nras, Bad, Src, Mapk1, Vegfa, Mapk11, Ypel2, Cdc42, Mapkapk2, Shc2, Chn2, Frmpd4, Akt2, Pxn, Pik3r3, Pik3ca, Pik3r6, Ypel1, Ptk2, Sh2d7, Nfatc2, Pla2g4e, Sh3bgrl3, Prkca, Tgfb1i1, Ppp3cb, Mapk3, Kdr, Kras, Pik3cg, Sphk1, Mapk13, Akt1, Pla2g4d, Sphk2, Nos3, Frmpd1, Pik3r5, Lpxn, Pla2g4f, Ppp3…
139	Bladder cancer	E2f3, Myc, Hras, Braf, Araf, Ypel3, Cdh1, Egf, Thsd1, Map2k1, Cdkn2a, Nras, Src, Ccnd1, Hbegf, Mapk1, Vegfa, Dpt, Ypel2, Mdm2, Mmp9, Rb1, Ypel1, Fgfrl1, Ism1, Thbs1, Fgfr3, Dapk2, Dapk1, Mapk3, Kras, Rps6ka5, Erbb2, Tusc2, Ankrd46, Rassf1, Cdkn1a, Raf1, Gdpd1, E2f1, E2f2, Egfr, Sowaha, Mmp2
140	PI3K-Akt signaling pathway	Chadl, Myc, Hras, Atf6b, Bcl2, Lpar3, Lama5, Gnb1, Fgf11, Col6a6, Itgb7, Itga4, Ccne1, Chuk, Rtl3, Bmper, Safb2, Ppp2r1b, Col9a3, Thbs2, Vit, Mst1, Gnb3, Pkn3, Ypel3, Lamc3, Pik3r2, Il2rg, Ddit4, Vtn, Ppp2r5b, Sos2, Bcl2l11, Arhgap29, Fgfr4, Myb, Vegfd, Itgb3, Pik3cd, Itga8, Fgf14, Ccnd2, Gmip, Ywhag, Col6a2, Fgfr1, Efna2, Egf, Ghr, Il2rb, Rspo4, Gnb2, Phlpp1, Creb3l3, Ywhah, Osm, Itgb5, Ywhae, T…
141	Vitamin digestion and absorption	Slc19a3, Apoa1, Apoa4, Cdcp2, Neto2, Lmbrd1, Tcn2, Mmachc, Slc19a2, Lrat, Neto1, Slc52a2, Btd, Cubn, Apob, Rbp1, Slc5a6, Dcbld1, Slc52a3, Scarb1, Slc19a1, Abcc1
142	Citrate cycle (TCA cycle)	Pdha1, Pck1, Pdhb, Idh1, Idh3g, Sdhd, Pck2, Idh3a, Zc2hc1c, Dld, Ogdhl, Aco2, Cs, Idh2, Dlst, Ireb2, Acly, Aco1, Dlat, Zc2hc1a, Suclg2, Suclg1
143	Phototransduction	Gnb1, Cabp5, Gnat1, Guca1b, Pnma3, Cabp1, Rgs9, Tmem255a, Calml3, Efcab11, Pnma2, Cabp4, Pde6a, Pnma1, Calm2, Calm3, Calm1, Pnma5, Slc24a1, Cngb1, Grk1, Tmem255b, Pde6b, Pde6g, Efcab6, Pnma8b, Calml4, Guca1a
144	Fluid shear stress and atherosclerosis	Bcl2, Nppc, Cabp5, Chuk, Mapk7, Sele, Tnf, Pik3r2, Mapk14, Arhgap29, Actb, Mapk8, Hmox2, Itgb3, Pik3cd, Actg1, Gmip, Map3k5, Ctnnb1, Acvr2a, Sh3pxd2a, Il1b, Pttg1ip, Gsto1, Pnma3, Actbl2, Bmpr1b, Kremen2, Cabp1, Txn2, Rhoa, Map2k6, Cwf19l1, Klf2, Acvr1, Gstt1, Src, Pdgfb, Vegfa, Nfe2l2, Nqo1, Prkaa1, Mapk11, Bmp2, Jun, Gstm5, Calml3, Samd1, Map2k4, Fam171a1, Chn2, Frmpd4, Akt2, Tnfrsf1a, Prkaa2, …
145	Pantothenate and CoA biosynthesis	Dcakd, Pank2, Dpyd, Pank3, Vnn3, Ppcdc, Enpp1, Dpys, Enpp3, Bcat2, Bcat1, Pank4, Gadl1, Upb1, Ppcs
146	Progesterone-mediated oocyte maturation	Ccnjl, Rps6kl1, Cdc27, Braf, Araf, Sprtn, Anapc1, Ypel3, Pik3r2, Prkacb, Ccnb1, Adcy6, Cpeb2, Mapk14, Arhgap29, Mapk8, Pik3cd, Gmip, Map2k1, Gnai1, Mapk1, Cdc25a, Mapk11, Gnai3, Dpt, Ypel2, Chn2, Akt2, Adcy4, Pik3r3, Pik3ca, Anapc5, Gnai2, Cdc23, Sfxn1, Adcy2, Pik3r6, Ypel1, Rps6ka2, Ccna1, Mapk9, Cpeb1, Cdk2, Hsp90ab1, Rps6ka6, Tex2, Pgr, Anapc2, Igf1, Stoml2, Plk1, Mapk3, Pkmyt1, Anapc7, Kras, …
147	Fatty acid metabolism	Hsd17b12, Acaca, Cpt1c, Mecr, Acadsb, Hsdl1, Elovl2, Acat2, Acsl4, Fads1, Hadhb, Acsbg1, Ppt2, Acads, Echs1, Acox1, Tecr, Acsl5, Ppt1, Ehhadh, Hadh, Slmap, Acsl1, Acsl6, Hadha, Oxsm, Acat1, Acox3, Cpt1b, Fasn, Echdc3, Elovl6, Elovl5, Cyb5b, Acoxl, Mcat, Ccdc57, Cpt1a, Acsbg2, Dynlt5
148	Mineral absorption	Atp1b2, Trpm7, Steap2, Clcn2, Slc31a1, Hmox2, Atp1b3, Srprb, Atp1a2, Atox1, Cdip1, Slc39a4, Steap1, Vdr, Hmox1, Fxyd2, Trpv6, S100g, Heph, Atp1a3, Trpm6, Slc40a1, Casq1, Slc11a1, Slc26a6, Slc11a2, Casq2, Cybrd1, Atp1b1, Hephl1, Atp1b4, Slc30a1
149	Dorso-ventral axis formation	Frrs1, Braf, Grn, Ets2, Ypel3, Cpeb2, Sos2, Spire2, Notch4, Sos1, Map2k1, Mapk1, Dpt, Ypel2, Dner, Golim4, Fmn2, Notch3, Notch2, Ypel1, Wfdc2, Cpeb1, R3hdm2, Tex2, Ets1, Grb2, Stac2, Mapk3, Kras, R3hdm1, Fhod3, Piwil2, Grap, Cpeb3, Spire1, Bcl2l14, Gdpd1, Etv6, Sybu, Egfr, Notch1, Arpp21, Snph
150	African trypanosomiasis	Apoa1, Sele, Tnf, Il1b, Tlr9, Gnaq, Naa80, Plcb3, Plcb2, Lama4, Icam1, Myd88, Prkca, Vcam1, Fas, F2rl1, Cpne4, Ido2, Plcb4, Prkcg, Plcb1, Ifng
151	Primary bile acid biosynthesis	Hsdl2, Cyp27a1, Acot8, Hsd3b7, Ch25h, Hsd17b4, Amacr, Cyp46a1, Cyp8b1, Akr1d1, Scp2, Cyp7a1, Cyp39a1
152	Fc epsilon RI signaling pathway	Hras, Ypel3, Tnf, Pik3r2, Sos2, Mapk14, Arhgap29, Mapk8, Pik3cd, Gmip, Sos1, Clnk, Map2k6, Map2k1, Plcg2, Nras, Il13, Mapk1, Mapk11, Ypel2, Samd1, Map2k4, Chn2, Alox5, Akt2, Pik3r3, Pik3ca, Gab2, Pik3r6, Ypel1, Fcer1g, Mapk9, Map2k7, Ms4a3, Grb2, Stac2, Lcp2, Pla2g4e, Vav3, Sh3bgrl3, Prkca, Mapk3, Kras, Lyn, Pik3cg, Pdpk1, Map2k3, Mapk13, Akt1, Pla2g4d, Pik3r5, Fyn, Pla2g4f, Sla2, Grap, Lat, Mapk…
153	MAPK signaling pathway - fly	Braf, Cnksr3, Tle3, Strn3, Ets2, Cnksr2, Ypel3, Siah3, Dusp10, Tnik, Sos2, Mapk14, Mapk8, Sod2, Map3k5, Pygo2, Dok4, Traf6, Bmpr1b, Wdr17, Ppp2cb, Sos1, Map2k1, Pfn1, Src, Tle6, Bbx, Spns2, Spns3, Mapk1, Spns1, Ros1, Duox1, Mapk11, Bmp2, Jun, Dpt, Ypel2, Samd1, Xpo1, Map2k4, Lonrf2, Shb, Tle5, Ptpn11, Tle1, Ppm1b, Plekha7, Ypel1, Rreb1, Cnksr1, Mapk9, Rasa3, Pfn4, Map2k7, Ube2d1, Cyld, Ets1, Ciao…
154	Cholinergic synapse	Hras, Gna11, Bcl2, Sprtn, Gnb1, Itpr3, Kcnq2, Gnb3, Ypel3, Pik3r2, Prkacb, Adcy6, Arhgap29, Chrnb4, Pik3cd, Gmip, Slc5a7, Nudcd3, Gnb2, Creb3l3, Gnaq, Map2k1, Atf4, Nras, Cacna1c, Gnai1, Mapk1, Nalcn, Kcnq5, Kcnj3, Gnai3, Ypel2, Itpr2, Plcb3, Chn2, Akt2, Ache, Adcy4, Pik3r3, Chrm1, Plcb2, Pik3ca, Gng4, Gng12, Gnai2, Kcnj6, Camk4, Adcy2, Pik3r6, Gnao1, Ypel1, Kcnj2, Cacna1b, Camk2d, Chrna4, Gng2, …
155	Glutamatergic synapse	Slc17a6, Dlgap1, Grk2, Slc1a2, Sprtn, Gnb1, Nxpe4, Itpr3, Ankrd13d, Gnb3, Homer2, Shank3, Ypel3, Prkacb, Adcy6, Gls2, Ppp3cc, Ppp3r1, Grm7, Gnb2, Grin2a, Dlg4, Gnaq, Grik2, Cacna1c, Gnai1, Mapk1, Nalcn, Kcnj3, Glul, Gnai3, Ypel2, Itpr2, Plcb3, Slc17a7, Adcy4, Grm6, Plcb2, Grik5, Gng4, Gng12, Gnai2, Slc38a2, Slc17a8, Slc1a7, Grk3, Adcy2, Nxpe2, Gnao1, Ypel1, Slc1a6, Gria4, Dlgap3, Homer3, Gria3, P…
156	Fatty acid biosynthesis	Acaca, Acsl4, Acsbg1, Olah, Acsl5, Acsl1, Acsl6, Oxsm, Fasn, Mcat, Ccdc57, Acsbg2, Dynlt5, Acacb
157	Fatty acid elongation	Hsd17b12, Mecr, Acot2, Hsdl1, Elovl2, Hadhb, Ppt2, Echs1, Tecr, Ppt1, Hadh, Slmap, Hadha, Elovl1, Echdc3, Elovl6, Elovl5, Elovl7, Elovl4, Acot7
158	Longevity regulating pathway - worm	Ulk3, Hsf1, Klhdc10, Hspa9, Rtl3, Ubl5, Ulk2, Cat, Mapk14, Mapk8, Pik3cd, Vwa5b2, Sod2, Ulk1, Ppp4r3a, Ccdc91, Map2k6, Atf4, Parp1, Ppp4r3b, Nfe2l2, Mapk11, Tcerg1, Akt2, Pik3ca, Hcfc1, Far1, Peg10, Gclc, Hspd1, Satb2, Hsbp1, Parp2, Mapk9, Pten, Vwa5a, Satb1, Far2, Hif1a, Clpp, Krit1, Mtor, Pik3cg, Cachd1, Gabarap, Parp3, Mapk13, Vhl, Akt1, Ywhab, Rps6kb2, Gabarapl1, Rnasek, Sirt1, Rps6kb1, Foxo3…
159	Colorectal cancer	Myc, Bcl2, Braf, Araf, Tgfb1, Ypel3, Cycs, Pik3r2, Arhgap29, Mapk8, Pik3cd, Gmip, Ctnnb1, Tgfbr2, Tgfb2, Rhoa, Map2k1, Tcf7l1, Bad, Smad4, Ccnd1, Mapk1, Jun, Tcf7l2, Dpt, Ypel2, Chn2, Akt2, Pik3r3, Pik3ca, Xirp1, Gsk3b, Msh3, Axin2, Pik3r6, Ypel1, Ralgds, Mapk9, Smad3, Appl1, Msh2, Birc5, Apc2, Mapk3, Kras, Apc, Pik3cg, Tcf7, Tgfbr1, Mlh1, Akt1, Prtg, Pik3r5, Armc8, Msh6, Tgfb3, Raf1, Casp9, Igdc…
160	Antifolate resistance	Fpgs, Chuk, Dhfr, Tnf, Il1b, Slc46a3, Cwf19l1, Mfsd14b, Gart, Atic, Shmt2, Rela, Alox12, Smim8, Pgbd5, Ikbkg, Ikbkb, Abcc4, Nfkb1, Cwf19l2, Nxph4, Rtbdn, Mfsd14a, Abcc3, Abcc5, Mthfr, Slc19a1, Abcc1, Slc46a1
161	RNA degradation	Eno3, Cnot1, Frrs1, Hspa9, Lsm1, Dis3, Eno4, Lsm6, Ttc37, Pabpc4l, Leng1, Cnot6l, Dcps, Dazl, Pfkl, Cnot7, Zcchc7, Zmym1, Exosc10, Btg1, Tob2, Dcp1b, Wdr20, Cnot4, Lsm2, Pan2, Hspd1, Nudt16, Dhx36, Dmxl1, Btg2, C1d, Xrn1, Pgap4, Tent4b, Cnot8, Cnot3, Parn, Pabpc1l, Edc4, Patl1, Pfkm, Dcp2, Ncoa7, Dydc2, Lsm3, Cnot9, Exosc8, Dis3l, Meak7, Ddx6, Pabpc1, Tldc2, Exosc5, Eno1, Fuz, Dcp1a, Wdr91, Exosc…
162	Central carbon metabolism in cancer	Myc, Hras, Ubl4a, Hk1, Sirt3, Ret, Ypel3, Pkm, Pik3r2, Pdha1, Gls2, Arhgap29, Pik3cd, Gmip, Hkdc1, Fgfr1, Map2k1, Pdhb, Nras, Mapk1, Pdk1, Pfkl, Ypel2, Chn2, Akt2, Pgam1, Pik3r3, Pik3ca, Pik3r6, Ypel1, Fgfrl1, Slc16a3, Pten, Kit, Fgfr3, Hif1a, Mtor, Mapk3, Kras, Pik3cg, Pfkm, Erbb2, Ubl4b, Hk2, Akt1, Pik3r5, Pdgfra, Gck, Slc7a5, Pdgfrb, Gls, Slc1a5, Raf1, Met, Gdpd1, Ntrk3, Pik3r1, Egfr, Akt3, Si…
163	Nucleotide excision repair	Pole, Cdk7, Bivm, Nxpe4, Pole4, Rad23a, Armc7, Rbp3, Pold3, Rfc1, Rpa1, Ercc8, Cetn2, Xpc, Nxpe2, Wdr76, Ercc6, Pold4, Pgbd1, Cul4a, Ercc2, Rad23b, Ddb1, Rpa2, Pole2, Ddb2, Rbx1, Gtf2h1, Mnat1, Ercc1, Nxpe3, Gtf2h4
164	Taurine and hypotaurine metabolism	Rffl, Ggt7, Cdo1, Csad, Ado, Gad1, Ggt5, Ggt1, Gad2, Gadl1, Ggt6
165	Regulation of lipolysis in adipocytes	Sprtn, Adora1, Pik3r2, Prkacb, Adcy6, Arhgap29, Pik3cd, Gmip, Ptgs2, Lipe, Plac8, Pnpla2, Irs4, Gnai1, Gnai3, Cnfn, Chn2, Akt2, Adcy4, Pik3r3, Pik3ca, Irs2, Gnai2, Plin1, Adrb3, Tshr, Adcy2, Pik3r6, Plaat3, Abhd5, Adrb2, Npy1r, Plaat5, Prkg2, Npy, Prkaca, Pmp2, Pik3cg, Aqp7, Mgll, Akt1, Lratd2, Ptgs1, Pik3r5, Cga, Insr, Adcy3, Adrb1, Gnas, Adcy1, Irs1, Cnbd2, Pik3r1, Adcy7, Npr1, Akt3
166	Neuroactive ligand-receptor interaction	Gabrg1, Thrb, Adra1a, Lpar3, Sstr3, Adora1, Ankrd34c, Oprd1, Lep, Htr4, Pard3, S1pr5, Adra2a, Chrnb3, Gpr35, Pard3b, Agbl4, Gabrb3, Ntsr2, Mllt6, Gcgr, Mchr1, Tspo, Thap12, Chrnb4, Glp1r, Pth2r, Tacr3, Mllt10, Gabrg2, Cysltr2, P2rx6, Gabrr2, Ghr, Htr2b, Grm7, Gabra1, Kiss1r, Grin2a, Cnr2, Lrrc20, Htr2a, Kremen2, Calcr, Sctr, P2rx7, Nr3c1, Grik2, Glra1, Trpv1, Zcchc3, Oprm1, F2rl2, Htr6, Avpr2, Gn…
167	Tryptophan metabolism	Kmo, Aox1, Aoc1, Cyp1a1, Ddc, Cat, Haao, Acat2, Naa80, Aldh8a1, Cyp1b1, Ogdhl, Echs1, Maob, Aldh1b1, Ehhadh, Hadh, Hadha, Acat1, Afmid, Kyat1, Arhgap27, Echdc3, Cyp1a2, Ido2, Maoa, Kyat3, Aldh3a2, Aldh9a1, Aadat, Tph1, Arhgap15, Arhgap9, Tph2, Arhgap12
168	Galactose metabolism	Hk1, Tmppe, Lctl, Pgm1, B4galt2, Hkdc1, Pfkl, G6pc3, Lalba, Galm, Glb1l, Lct, Glb1, Pgm2, Kctd11, G6pc2, Pfkm, Gaa, Hk2, Gale, Ugp2, Gck, Mgam, B4galt1, G6pc, Glb1l2
169	Alzheimer's disease	Cabp5, Ndufb9, Cox6b1, Ndufa11, Bid, Itpr3, Ypel3, Tnf, Cycs, Cyc1, Plekhs1, Cox8a, Uqcr10, Ppp3cc, Cox5a, Il1b, Ppp3r1, Hsd17b10, Pnma3, Grin2a, Gnaq, Cabp1, Psenen, Nae1, Bad, Cacna1c, Atp5b, Mapk1, Uqcrh, Nalcn, Sdhd, Atp5d, Casp7, Lpl, Ypel2, Itpr2, Fam3c, Plcb3, Calml3, Psen1, Mapt, Tnfrsf1a, Eif2ak3, Plcb2, Atp5a1, Ncstn, Cdk5, Ndufb5, Cox7a2l, Cox8c, Gsk3b, Ndufa6, Apbb1, Efcab11, Pnma2, S…
170	Circadian rhythm - fly	Per2, Gsk3b, Clock, Csnk1e, Per3, Per1, Arntl, Hlf
171	GABAergic synapse	Gabrg1, Sprtn, Gnb1, Hap1, Gnb3, Gabrb3, Prkacb, Mllt6, Adcy6, Gls2, Slc38a5, Slc32a1, Mllt10, Gabrg2, Gabrr2, Gnb2, Gabra1, Src, Zcchc3, Cacna1c, Gnai1, Plcl1, Nalcn, Glul, Abat, Gnai3, Trak2, Adcy4, Gng4, Gng12, Gnai2, Slc38a2, Kcnj6, Gad1, Gabbr1, Adcy2, Gnao1, Nsf, Cacna1b, Gabra3, Gng2, Gabrd, Prkca, Gabra4, Cacna1s, Gng11, Prkaca, Gabarap, Slc6a1, Phf14, Gabarapl1, Gng5, Gad2, Cpne4, Slc38a…
172	Glycolysis / Gluconeogenesis	Aldob, Eno3, Aldoc, Acss2, Hk1, Pklr, Adh5, Tpi1, Pkm, Pgm1, Pdha1, Ldhc, Bpgm, Hkdc1, Soga3, Acss1, Eno4, Pck1, Pdhb, Aldh8a1, Pfkl, Pck2, Gapdhs, Pgam1, Ldha, Aldoa, G6pc3, Galm, Dld, Aldh1b1, Twsg1, Pgm2, Aldh1a3, G6pc2, Pfkm, Adh4, Hk2, Gck, Dlat, Aldh3a2, Eno1, Aldh9a1, Gapdh, Uevld, G6pc, Aldh3b1, Adpgk, Eno2, Minpp1
173	Fc gamma R-mediated phagocytosis	Scin, Inppl1, Prkce, Asap1, Arpc1b, Ypel3, Marcksl1, Pik3r2, Arhgap29, Fcgr2b, Pik3cd, Fcrla, Plekhh2, Cfl2, Gmip, Arpc2, Sh3pxd2a, Map2k1, Plcg2, Mapk1, Pip5k1c, Ypel2, Wasl, Cdc42, Chn2, Akt2, Gsn, Pik3r3, Pip5k1a, Amph, Pik3ca, Marcks, Sla, Dock2, Gab2, Plekhh3, Pik3r6, Ypel1, Bin1, Sh3pxd2b, Arpc3, Stac2, Vav3, Pld2, Prkca, Mapk3, Hck, Lyn, Prkcd, Fcrlb, Arpc4, Pik3cg, Sphk1, Arpc1a, Sash3, P…
174	alpha-Linolenic acid metabolism	Pla2g3, Pla2g5, Pla2g6, Plaat3, Pla2g2e, Acox1, Plaat5, Pla2g4e, Sh3bgrl3, Oc90, Acox3, Pla2g4d, Lratd2, Pla2g12a, Pla2g4f, Mapkbp1, Cyb5b, Pla2g1b, Acoxl, Pla2g2f, Pla2g2c, Pla2g4c, Pla2g2d
175	Non-alcoholic fatty liver disease (NAFLD)	Traf2, Pklr, Ndufb9, Lep, Cox6b1, Tgfb1, Ndufa11, Bid, Tnf, Cycs, Pik3r2, Bcl2l11, Cyc1, Arhgap29, Mapk8, Pik3cd, Plekhs1, Cox8a, Gmip, Uqcr10, Map3k5, Cox5a, Il1b, Prkag3, Gsk3a, Atf4, Paqr3, Prkag1, Uqcrh, Sdhd, C1qtnf5, Prkaa1, Casp7, Jun, Srebf1, Cdc42, Xbp1, Chn2, Akt2, Tnfrsf1a, Prkaa2, Pik3r3, Eif2ak3, Pik3ca, Irs2, Rxra, Ndufb5, Cox7a2l, Cox8c, Gsk3b, Ndufa6, Pik3r6, Zc2hc1c, Adipor2, Rel…
176	Longevity regulating pathway - multiple species	Hras, Sprtn, Cat, Pik3r2, Prkacb, Adcy6, Arhgap29, Pik3cd, Gmip, Sod2, Prkag3, Clpb, Nras, Prkag1, Irs4, Prkaa1, Hspa12a, Chn2, Akt2, Prkaa2, Adcy4, Pik3r3, Pik3ca, Irs2, Rptor, Adcy2, Pik3r6, Eif4ebp2, Igf1, Hdac1, Hspa1l, Prkab2, Mtor, Kras, Prkaca, Pik3cg, Akt1, Rps6kb2, Pik3r5, Sirt1, Rps6kb1, Foxo3, Atg5, Prkab1, Insr, Adcy3, Hspa2, Akt1s1, Prkag2, Adcy1, Irs1, Pik3r1, Jmjd8, Tor1b, Adcy7, A…
177	Pancreatic cancer	E2f3, Braf, Araf, Brca2, Chuk, Tgfb1, Ypel3, Pik3r2, Arhgap29, Mapk8, Pik3cd, Gmip, Egf, Tgfbr2, Tgfb2, Map2k1, Cwf19l1, Cdkn2a, Bad, Smad4, Ccnd1, Stat1, Mapk1, Vegfa, Dpt, Ypel2, Cdc42, Chn2, Akt2, Jak1, Pik3r3, Pik3ca, Rb1, Pik3r6, Ypel1, Rela, Ralgds, Mapk9, Smad3, Ikbkg, Ikbkb, Rala, Nfkb1, Mapk3, Kras, Pik3cg, Erbb2, Tgfbr1, Cwf19l2, Akt1, Tgfa, Pik3r5, Tgfb3, Arhgap18, Ralb, Ralbp1, Bcl2l1…
178	HIF-1 signaling pathway	Eno3, Bcl2, Hk1, Ltbr, Ypel3, Pik3r2, Mknk1, Pdha1, Arhgap29, Pik3cd, Irf2bp2, Gmip, Hkdc1, Tfrc, Nudcd3, Egf, Rspo4, Eno4, Srprb, Eif4e2, Irf2bp1, Map2k1, Plcg2, Pdhb, Mapk1, Vegfa, Pfkfb3, Pdk1, Ypel2, Tek, Chn2, Akt2, Pik3r3, Tlr4, Pik3ca, Nox4, Flt1, Eif4ebp1, Pik3r6, Ypel1, Rela, Eif4e3, Serpine1, Eif4e1b, Egln2, Arnt, Camk2d, Ep300, Mknk2, Egln3, Cybb, Igf1, Tfr2, Prkca, Hif1a, Camk2b, Nfkb…
179	cGMP-PKG signaling pathway	Atp1b2, Gna11, Atf6b, Slc8a2, Adra1a, Vdac1, Sprtn, Kank2, Adora1, Mylk2, Cabp5, Oprd1, Prkce, Gata4, Itpr3, Adra2a, Ypel3, Atp2b2, Nfatc4, Ogfr, Mef2b, Adcy6, Ppp3cc, Gna13, Mylk3, Ppp3r1, Pnma3, Creb3l3, Atp1b3, Gnaq, Cabp1, Rhoa, Map2k1, Atf4, Bad, Cacna1c, Irs4, Gnai1, Mapk1, Atp2b4, Nalcn, Gnai3, Ypel2, Adora3, Itpr2, Plcb3, Calml3, Trpc6, Irag2, Mylk4, Akt2, Atp1a2, Adcy4, Plcb2, Irs2, Rgs2…
180	Other glycan degradation	Engase, Tmppe, Caskin2, Hexa, Gba, Hexdc, Gba2, Fuca1, Glb1l, Glb1, Dram1, Caskin1, Manba, Neu3, Glb1l2, Man2b2
181	Oxidative phosphorylation	Ppa2, Atp6v0a1, Atp6v1g2, Ndufb9, Cox6b1, Atp6v0e2, Ndufa11, Atp6v0a4, Atp6ap1, Atp6v0a2, Armc7, Cyc1, Cox8a, Uqcr10, Cox5a, Megf6, Atp5b, Uqcrh, Atp6ap1l, Sdhd, Atp5d, Atp6v0b, Atp5a1, Ndufb5, Cox7a2l, Cox8c, Pear1, Ndufa6, Atp6v1e1, Lhpp, Zc2hc1c, Atp5e, Atp4a, Atp6v1a, Ndufv2, Ndufa4l2, Ndufb11, Atp6v0c, Atp6v1c1, Atp6v0d1, Uqcrb, Ndufs5, Cibar2, Ndufb2, Atp6v1d, Ndufs4, Uqcrc2, Cox15, Ppa1, C…
182	Retrograde endocannabinoid signaling	Slc17a6, Gabrg1, Kcnj5, Sprtn, Gnb1, Abhd6, Itpr3, Gnb3, Ypel3, Gabrb3, Prkacb, Mllt6, Adcy6, Mapk14, Mapk8, Slc32a1, Mllt10, Gabrg2, Ptgs2, Gabrr2, Gnb2, Gabra1, Gnaq, Faah, Zcchc3, Cacna1c, Gnai1, Mapk1, Nalcn, Kcnj3, Mapk11, Gnai3, Ypel2, Itpr2, Plcb3, Slc17a7, Napepld, Adcy4, Plcb2, Gng4, Cnr1, Gng12, Gnai2, Kcnj6, Slc17a8, Adcy2, Gnao1, Ypel1, Gria4, Mapk9, Cacna1b, Gria3, Gabra3, Kcnj9, Gng…
183	Choline metabolism in cancer	Hras, Pcyt1a, Ypel3, Pik3r2, Dgkz, Sos2, Arhgap29, Mapk8, Pik3cd, Gmip, Slc5a7, Pcyt1b, Egf, Dgkh, Tsc1, Sos1, Map2k1, Nras, Slc22a3, Pdgfb, Spns3, Mapk1, Rheb, Pip5k1c, Jun, Ypel2, Slc44a1, Wasl, Metrn, Chn2, Akt2, Slc44a5, Pik3r3, Pip5k1a, Pik3ca, Dgkq, Sp1, Svop, Eif4ebp1, Pik3r6, Pdgfc, Ypel1, Ralgds, Mapk9, Slc22a2, Dgki, Slc44a2, Dgkd, Grb2, Stac2, Ralgapa2, Pla2g4e, Pld2, Sh3bgrl3, Prkca, …
184	Malaria	Itgal, Tgfb1, Thbs2, Mst1, Sele, Tnf, Zbed6, Il1b, Tlr9, Thsd1, Tgfb2, Gypa, Itgb2, Cd40lg, Tlr4, Sdc1, Thbs3, Cd36, Comp, Hgf, Selp, Ism1, Thbs1, Icam1, Zbed4, Myd88, Vcam1, Cd81, Sdc2, Ccl2, Nxph4, Gypc, Tgfb3, Csf3, Met, Cd40, Thbs4, Ifng, Lrp1
185	Non-homologous end-joining	Xrcc6, Dclre1c, Rad50, Polm, Lig4, Mre11a, Fen1, Dntt, Xrcc5, Poll
186	Phosphonate and phosphinate metabolism	Selenoi, Pcyt1a, Pcyt1b, Pcyt2, Chpt1, Cept1
187	Thiamine metabolism	Ntpcr, Ptrhd1, Ak4, Acp1, Alpl, Alpi, Alppl2, Ak5, Thtpa, Ak1, Nfs1, Tpk1, Ak7, Ak2, Ankle1
188	Tyrosine metabolism	Aox1, Fahd1, Ddc, Adh5, Accs, Tyrp1, Sntb2, Fahd2a, Got2, Aoc2, Maob, Hpd, Gstz1, Aldh1a3, Dbh, Got1, Aoc3, Adh4, Snta1, Comt, Fah, Csdc2, Carhsp1, Maoa, Hgd, Aldh3b1, Sntb1, Hpdl, Moxd1, Tat
189	Arrhythmogenic right ventricular cardiomyopathy (ARVC)	Cacnb2, Sgca, Ctnnal1, Itgb7, Itga4, Lmna, Ryr2, Actb, Dag1, Itgb3, Itga8, Actg1, Dtnb, Cacng8, Ctnnb1, Armc4, Itgb5, Actbl2, Tmem115, Cacnb4, Tcf7l1, Cacna1c, Nalcn, Itga3, Cacng1, Gja1, Tcf7l2, Pkp2, Fam171a1, Cdh26, Itgb1, Lrrc58, Cacna2d3, Itgav, Dsp, Sgcz, Ctnna2, Cacnb3, Dsg2, Cdh2, Dmd, Itgb4, Pkp3, Fam171a2, Sgcd, Dtna, Ctnna3, Cacna2d1, Cacna2d2, Cacna1s, Ctnna1, Itga2b, Cachd1, Des, Tcf…
190	Apoptosis - multiple species	Bcl2, Septin4, Bbc3, Rffl, Bid, Ankrd13d, Cycs, Htra2, Bcl2l11, Mapk8, Plekhs1, Casp7, Tnfrsf1a, Bak1, Mapk9, Birc2, Birc5, Pmaip1, Ngfr, Bcl2l1, Casp8, Ankrd13b, Birc6, Casp9, Diablo, Apaf1, Birc3, Xiap, Bax, Bok, Naa60, Ankrd13a, Mapk10
191	Arginine and proline metabolism	Aldh4a1, Aoc1, Cndp2, Pycr1, Pycrl, Sat1, P4ha2, Prodh, Zmym6, P4ha3, Carns1, Aldh8a1, Smox, Dao, Got2, Pycr2, Azin1, Aldh18a1, Ckm, Maob, Agmat, Aldh1b1, Odc1, Hoga1, Myadm, Got1, Nos3, Srm, Ckmt2, Mycbp, Nos1, Sms, Maoa, Aldh3a2, Gamt, Aldh9a1, Nos2, Cndp1, P4ha1, Myadml2, Amd1
192	Alanine, aspartate and glutamate metabolism	Aldh4a1, Cad, Gls2, Ppat, Nit1, Gfpt2, Rimkla, Rimklb, Glud1, Glul, Abat, Got2, Aldh5a1, Ddo, Gad1, Ass1, Gpt2, Nat8l, Adss, Cps1, Got1, Gfpt1, Gad2, Gls, Agxt, Adssl1, Aspa, Inf2
193	Platinum drug resistance	Bcl2, Bbc3, Polh, Rffl, Atp7b, Bid, Ypel3, Cycs, Pik3r2, Slc31a1, Arhgap29, Pik3cd, Gmip, Map3k5, Gsto1, Cdkn2a, Gstt1, Bad, Mapk1, Ypel2, Gstm5, Chn2, Akt2, Mdm2, Pik3r3, Pik3ca, Bak1, Ahdc1, Msh3, Gdap1, Pik3r6, Ypel1, Brca1, Top2b, Mgst1, Gstp1, Birc2, Atm, Msh2, Birc5, Gstm2, Mapk3, Pik3cg, Pdpk1, Gsto2, Pmaip1, Erbb2, Fas, Mlh1, Akt1, Pik3r5, Msh6, Cdkn1a, Bcl2l1, Casp8, Ercc1, Casp9, Gdpd1,…
194	Glycosaminoglycan biosynthesis - keratan sulfate	B4galt2, B4galt3, B4galt4, Chst1, St3gal2, St3gal3, B3gnt2, B3gnt7, Chst4, Fut8, B4galt1
195	Proximal tubule bicarbonate reclamation	Atp1b2, Gls2, Atp1b3, Pck1, Aqp1, Glud1, Pck2, Atp1a2, Fxyd2, Atp1a3, Slc4a4, Casq1, Gls, Casq2, Atp1b1, Atp1b4
196	Carbohydrate digestion and absorption	Atp1b2, Hk1, Lctl, Pik3r2, Arhgap29, Pik3cd, Gmip, Hkdc1, Atp1b3, Slc2a5, Nalcn, Chn2, Akt2, Atp1a2, Pik3r3, Pik3ca, G6pc3, Pik3r6, Lct, Tas1r3, Fxyd2, G6pc2, Pik3cg, Atp1a3, Hk2, Akt1, Pik3r5, Casq1, Slc37a4, Casq2, Mgam, G6pc, Atp1b1, Pik3r1, Atp1b4, Cacna1d, Akt3
197	C5-Branched dibasic acid metabolism	Acod1
198	Polyketide sugar unit biosynthesis	Tgds
199	Parkinson's disease	Vdac1, Septin5, Ndufb9, Cox6b1, Ndufa11, Sncaip, Cycs, Prkacb, Htra2, Cyc1, Ube2l6, Ube2j1, Cox8a, Uqcr10, Slc18b1, Cox5a, Spryd3, Pink1, Slc18a2, Atp5b, Gnai1, Uqcrh, Sdhd, Atp5d, Ube2g1, Ube2j2, Gnai3, Ube2l3, Uchl1, Atp5a1, Gnai2, Ndufb5, Cox7a2l, Cox8c, Ndufa6, Sncg, Zc2hc1c, Atp5e, Slc25a5, Drd2, Ndufv2, Ndufa4l2, Ndufb11, Uqcrb, Ndufs5, Ndufb2, Armc6, Prkaca, Ndufs4, Uqcrc2, Snca, Cox6a1, U…
200	Rheumatoid arthritis	Cd86, Cxcl5, Atp6v0a1, Atp6v1g2, Itgal, Tgfb1, Atp6v0e2, Atp6v0a4, Atp6ap1, Atp6v0a2, Tnf, Acp5, Il1b, Tgfb2, Vegfa, Atp6ap1l, Csf1, Ctla4, Jun, Tek, Atp6v0b, Itgb2, Ctsk, Tlr4, Ccl5, Cd28, Flt1, Atp6v1e1, Atp6v1a, Il11, Atp6v0c, Atp6v1c1, Icam1, Atp6v0d1, Tnfsf11, Atp6v1d, Il23a, Tcirg1, Ccl2, Ttc38, Ltb, Cd80, Tgfb3, Il1a, Atp6v1c2, Angptl2, Atp6v1h, Atp6v0d2, Fos, Tmem64, Tnfrsf11a, Ctsl, Mmp3…
201	Phenylalanine, tyrosine and tryptophan biosynthesis	Pah, Accs, Got2, Got1, Tat
202	Vitamin B6 metabolism	Aox1, Pdxp, Pnpo, Pdxk, Psat1
203	Insect hormone biosynthesis	Aldh1b1, Aldh3a2, Dhrs11
204	D-Glutamine and D-glutamate metabolism	Gls2, Glud1, Gls
205	DNA replication	Pole, Nxpe4, Pole4, Mcm6, Pold3, Rfc1, Rpa1, Sfxn1, Dna2, Nxpe2, Rnaseh2b, Pola2, Pold4, Fen1, Mcm5, Rnaseh1, Pola1, Rnaseh2a, Mcm2, Rpa2, Pole2, Sfxn2, Prim2, Rufy3, Nxpe3, Mcm3
206	Fanconi anemia pathway	Polh, Brca2, Fance, Atr, Tm2d1, Blm, Rpa1, Atrn, Brip1, Cenpx, Rmi2, Atrnl1, Ahdc1, Fancg, Top3a, Slx4, Brca1, Fanci, Fanca, Telo2, Poln, Ube2t, Eme1, Fancd2, Fan1, Mlh1, Tm2d2, Atrip, Rpa2, Palb2, Ercc1, Usp1, Poli, Rev3l, Rev1, Fancm, Cenps, Megf8, Wdr48, Lrrc59
207	Adrenergic signaling in cardiomyocytes	Atp1b2, Cacnb2, Atf6b, Bcl2, Adra1a, Sprtn, Kank2, Cabp5, Ppp2r1b, Ryr2, Rapgefl1, Ypel3, Atp2b2, Myl3, Prkacb, Adcy6, Ppp2r5b, Mapk14, Cacng8, Nudcd3, Pnma3, Creb3l3, Atp1b3, Gnaq, Cabp1, Ppp2cb, Tnni3, Tmem115, Scn1b, Cacnb4, Atf4, Cacna1c, Tent5d, Gnai1, Mapk1, Atp2b4, Nalcn, Ppp2r5c, Cacng1, Mapk11, Myh7, Gnai3, Golm1, Emilin2, Ypel2, Plcb3, Calml3, Akt2, Atp1a2, Tpm4, Adcy4, Cacna2d3, Ppp2r2…
208	Pertussis	Cxcl5, Cabp5, Tcte1, Sftpa1, Irak4, Ypel3, Tnf, C1qa, Mapk14, Mapk8, Plekhs1, Cfl2, Il1b, Cd14, Pnma3, Traf6, Cabp1, C4b, Rhoa, Gnai1, Mapk1, C1qc, Mapk11, Casp7, Gnai3, Itgam, Emilin2, Jun, Ypel2, Calml3, Nlrp3, Nlrp6, C1rl, Lonrf2, Itgb2, Itgb1, Tlr4, Gnai2, Efcab11, Pnma2, Ypel1, Rela, Mapk9, Tirap, Cabp4, Serping1, Irf8, Myd88, Nfkb1, Trafd1, Mapk3, Pnma1, Calm2, Calm3, Lrrc73, Calm1, Pnma5, …
209	Riboflavin metabolism	Ptrhd1, Acp5, Acp1, Enpp1, Enpp3, Rfk, Flad1, Acp2
210	Spliceosome	Cwc15, Rbm24, Myef2, Srsf5, Cdc40, Sf3b2, Ddx39b, Poldip3, Snu13, Smndc1, Tbcd, Srsf9, Ctnnbl1, Prpf38b, Mettl24, Thoc2, Gprasp2, Rnft1, U2af1l4, Rbm8a, Slpi, Lsm6, Prpf38a, Prpf19, Vwde, Txnl4b, Sde2, Eppin, Hspa12a, Sec14l4, Tcerg1, Sparcl1, Sart1, Srsf7, Sf3b4, Hnrnpul2, Fhl3, Crnkl1, Snw1, Fam163b, Cherp, Wdr25, Dmxl2, Lsm2, Srsf10, Ccdc96, Wfdc2, Srsf1, Snrpb, Hnrnpc, Usp39, Hnrnpa1, Ppih, P…
211	Th1 and Th2 cell differentiation	Jag2, Frrs1, Grn, Chuk, Ypel3, Il2rg, Mapk14, Dll3, Mapk8, Notch4, Lck, Stat5a, Ppp3cc, Tbx21, Raver1, Ppp3r1, Il2rb, Cd4, Cwf19l1, Raver2, Stat5b, Nfkbia, Stat1, Il13, Mapk1, Mapk11, Prkcq, Jun, Cd247, Dpt, Ypel2, Rbpjl, Dner, Jak1, Maml2, Cd3e, Golim4, Notch3, Notch2, Ypel1, Tyk2, Rela, Wfdc2, Mapk9, Rbpj, Ikbkg, Nfatc2, Ikbkb, Dll1, Nfkb1, Ppp3cb, Mapk3, Cd3d, Ifngr1, Jak2, Gata3, Nfkbie, Cwf1…
212	Starch and sucrose metabolism	Hk1, Pgm1, Treh, Hkdc1, Agl, Gys2, Pygm, G6pc3, Gbe1, Enpp1, Enpp3, Twsg1, Pgm2, G6pc2, Gys1, Gaa, Hk2, Ugp2, Gck, Pygb, Mgam, G6pc
213	Glycosphingolipid biosynthesis - lacto and neolacto series	B3gnt5, Sh3bgr, B4galt2, St8sia1, B3galt1, Fut2, B3gnt4, Fut9, B4galt3, St3gal4, Gcnt2, B4galt4, B3galt5, Sh3bgrl, Fut7, A4galt, Sh3bgrl3, B3gnt3, Fut4, St3gal3, Glt6d1, B3gnt2, B4galt1, Fut1, B3galnt1
214	Aminoacyl-tRNA biosynthesis	Ttc33, Iars, Wars2, Gripap1, Ears2, Crybb3, Yars, Farsa, Aars2, Cryba4, Gatc, Vars2, Farsb, Cars, Wars, Crygs, Lars2, Nccrp1, Pars2, Stard10, Yars2, Cibar2, Crybb1, Nars2, Gars, Crybb2, Vipas39, Dars2, Qrsl1, Wdyhv1, Mtfmt, Crygd, Vars, Nars, Hars2, Sars2, Cars2, Tars2, Tars, Sars
215	Epstein-Barr virus infection	Ccnjl, Myc, Bcl2, Psmd3, Cd44, Entpd1, Itgal, Entpd3, Chuk, Traf2, Psmd2, Psmd11, Atxn2, Pik3r2, Nckap5l, Prkacb, Psmd14, Tnfaip3, Mapk14, Arhgap29, Mapk8, Pik3cd, Tradd, Irf2bp2, Gmip, Bcl9l, Ywhag, Mesd, Nudt17, Raver1, Nup214, Ywhah, Ywhae, Traf6, Irf2bp1, Map2k6, Purb, Cwf19l1, Plcg2, Raver2, Tmco3, Nfkbia, Polr3e, Psmd8, Vim, Polr2l, Syngr2, Mypop, Hspa12a, Mapk11, Csnk2a2, Jun, Polr2g, Rbpj…
216	Pyruvate metabolism	Acss2, Pklr, Acaca, Pnkd, Pkm, Pdha1, Ldhc, Soga3, Acss1, Pck1, Acat2, Msln, Pdhb, Aldh8a1, Pck2, Ldha, Me1, Me2, Dld, Stard10, Tmem104, Ldhd, Aldh1b1, Acat1, Hagh, Grhpr, Dlat, Ciao3, Acyp1, Aldh3a2, Aldh9a1, Haghl, Uevld, Dynlt5, Acacb
217	Glutathione metabolism	Gpx8, Gsr, Ubl4a, Rffl, Ggt7, Txndc12, Gpx1, Gsto1, Anpep, Gstt1, Idh1, Rrm1, Gstm5, Gpx2, Azin1, Gclc, Gdap1, Ggt5, Gpx6, Mgst1, Gstp1, Odc1, Gpx5, Gstm2, Idh2, Gss, Pgd, Gsto2, Rrm2, Gpx3, Ubl4b, Srm, Ggt1, Sms, Ggt6, Rrm2b, Gstk1, Gpx4
218	Hypertrophic cardiomyopathy (HCM)	Cacnb2, Sgca, Itgb7, Itga4, Tgfb1, Lmna, Ryr2, Tnf, Myl3, Myom1, Actb, Ccdc141, Dag1, Itgb3, Itga8, Actg1, Fam210a, Fndc3b, Dtnb, Cacng8, Itgb5, Actbl2, Prkag3, Tnni3, Tgfb2, Tmem115, Cacnb4, Prkag1, Cacna1c, Nalcn, Itga3, Cacng1, Prkaa1, Fam171a1, Prkaa2, Tpm4, Itgb1, Lrrc58, Cacna2d3, Itgav, Sgcz, Gskip, Prx, Cacnb3, Ace, Mybph, Mybpc3, Dmd, Itgb4, Fam171a2, Sgcd, Samd15, Dtna, Igf1, Myom3, Cac…
219	Glycosylphosphatidylinositol (GPI)-anchor biosynthesis	Pigt, Pgap1, Pigm, Nhlrc4, Piga, Dpm2, Pigq, Pigz, Pigc, Unc119b, Unc119, Pigk, Pigo, Znhit3, Pigp, Pigh, Pigs, Pigb, Pign, Pigf, Ogfod1
220	Circadian entrainment	Adcy10, Kcnj5, Sprtn, Gnb1, Cabp5, Itpr3, Cacna1i, Ryr2, Gnb3, Ypel3, Prkacb, Per2, Rasd1, Adcy6, Nudcd3, Gnb2, Pnma3, Grin2a, Gnaq, Cabp1, Cacna1c, Gnai1, Mapk1, Nalcn, Kcnj3, Gnai3, Ypel2, Plcb3, Calml3, Adcy4, Plcb2, Gng4, Gng12, Gnai2, Kcnj6, Efcab11, Pnma2, Adcy2, Gnao1, Ypel1, Ryr1, Gria4, Cabp4, Gria3, Gucy1a1, Camk2d, Kcnj9, Prkg2, Gng2, Prkca, Cacna1h, Camk2b, Mapk3, Pnma1, Gng11, Calm2,…
221	Tuberculosis	Bcl2, Itgax, Atp6v0a1, Nfyb, Nfyc, Cabp5, Dr1, Hspa9, Tcte1, Tgfb1, Bid, Atp6v0a4, Atp6ap1, Irak4, Ypel3, Atp6v0a2, Tnf, Cycs, Mapk14, Fcgr2b, Mapk8, Tradd, Fcrla, Irf2bp2, Ppp3cc, Nudcd3, Clec7a, Il1b, Ppp3r1, Drap1, Cd14, Tlr9, Nfya, Pnma3, Nlrc5, Traf6, Cabp1, Cebpg, Irf2bp1, Tgfb2, Rhoa, Bad, Src, Stat1, Mapk1, Lamp1, Atp6ap1l, Mapk11, Plk3, Itgam, Reg3g, Ypel2, Calml3, Tmem63b, Rfx7, Atp6v0b…
222	Amphetamine addiction	Atf6b, Stx1a, Kank2, Cabp5, Ddc, Prkacb, Ppp3cc, Slc18b1, Nudcd3, Ppp3r1, Pnma3, Creb3l3, Grin2a, Cabp1, Atf4, Slc18a2, Cacna1c, Nalcn, Jun, Calml3, Pdyn, Camk4, Ppp1ca, Ppp1r1b, Efcab11, Pnma2, Rtn2, Fosb, Gria4, Maob, Cabp4, Rtn1, Gria3, Camk2d, Prkca, Camk2b, Grin3a, Ppp3cb, Pnma1, Calm2, Calm3, Prkaca, Calm1, Grin1, Pnma5, Grin2c, Atf2, Slc18a1, Creb3l4, Camk2g, Rtn3, Camk2a, Sirt1, Grin2d, P…
223	Proteasome	Psmd3, Psmf1, Psmd2, Psmd11, Ttc39a, Psma6, Psmd14, Vmo1, Mesd, Psmb5, Psmd8, Psmc6, Psmd7, Psmb4, Psmc4, Psmc1, Psmb7, Psme3, Psmb11, Psme4, Psma2, Psma7, Psmc2, Emc8, Ifng
224	mRNA surveillance pathway	Rbm24, Rngtt, Smg1, Kank2, Ddx39b, Poldip3, Ppp2r1b, Zc3h8, Cstf2, Wdr82, Ppp2r5b, Cstf3, Msi2, Pelo, Dmtn, Rbm8a, Papolg, Ppp2cb, Nxf1, Nutf2, Papola, Nxt2, Zc3h3, Msi1, Pabpc4l, Ppp2r5c, Wdr33, Dazl, Cpsf6, Swt1, Rnmt, Gspt2, Zmym1, Ppp2r2d, Ppp1ca, Ppp2r2c, Wdr20, Hbs1l, Radil, Helz2, Golt1b, Cpsf4, Ccdc96, Ppp2r3c, Srrm1, Cpsf4l, Magoh, Ppp2r3a, Cstf2t, Dmwd, Ppp2r2b, Upf2, Gtpbp2, Dazap1, Cp…
225	Dopaminergic synapse	Atf6b, Kcnj5, Gnb1, Kank2, Scn1a, Cabp5, Ppp2r1b, Itpr3, Ddc, Gnb3, Agbl4, Prkacb, Ppp2r5b, Mapk14, Mapk8, Ppp3cc, Slc18b1, Nudcd3, Gnb2, Pnma3, Creb3l3, Grin2a, Gnaq, Cabp1, Ppp2cb, Gsk3a, Atf4, Slc18a2, Cacna1c, Gnai1, Nalcn, Ppp2r5c, Kcnj3, Mapk11, Gnai3, Itpr2, Plcb3, Calml3, Agbl2, Akt2, Ppp2r2d, Plcb2, Gng4, Gng12, Agbl5, Gnai2, Kcnj6, Ppp1ca, Ppp2r2c, Ppp1r1b, Gsk3b, Efcab11, Pnma2, Kif5c,…
226	Pentose phosphate pathway	Aldob, Aldoc, Ubl4a, Pgm1, Prpsap1, Prps2, Prps1, Tktl1, Pfkl, Frmpd4, Aldoa, Rpia, Rpe, Twsg1, Pgm2, Rbks, Pgd, Pfkm, Taldo1, Tktl2, Ubl4b, Tkt, Rgn, H6pd
227	Neurotrophin signaling pathway	Rps6kl1, Hras, Bcl2, Rasgef1b, Ankrd33b, Braf, Cabp5, Mapk7, Map3k1, She, Magee2, Irak4, Ypel3, Uso1, Pik3r2, Sos2, Mapk14, Arhgap29, Mapk8, Pik3cd, Gmip, Map3k5, Nudcd3, Pygo2, Pnma3, Ywhae, Traf6, Cabp1, Sorcs3, Sos1, Rhoa, Map2k1, Plcg2, Atf4, Nras, Bad, Arhgdig, Nfkbia, Mapk1, Ntrk2, Arhgdib, Irak3, Mapk11, Rap1a, Phldb3, Prdm11, Jun, Dpt, Ypel2, Sh2b1, Calml3, Cdc42, Mapkapk2, Magea10, Abl1,…
228	Huntington's disease	Dnah1, Msantd1, Pparg, Vdac1, Dctn4, Bbc3, Clta, Ndufb9, Cox6b1, Hap1, Ndufa11, Atxn2, Cycs, Ap2a2, Nckap5l, Ift57, Ap2s1, Cyc1, Irf2bp2, Cox8a, Uqcr10, Sod2, Bcl9l, Cox5a, Creb3l3, Dlg4, Gnaq, Irf2bp1, Rcor2, Atp5b, Uqcrh, Sdhd, Atp5d, Polr2l, Dctn2, Polr2g, Plcb3, Sin3a, Dnai4, Plcb2, Atp5a1, Xirp1, Garem1, Tmem183a, Ndufb5, Cox7a2l, Cox8c, Ndufa6, Sp1, Dnah10, Zc2hc1c, Atp5e, Polr2c, Slc25a5, …
229	Inflammatory bowel disease (IBD)	Tcte1, Il23r, Tgfb1, Tnf, Il2rg, Tbx21, Il1b, Rora, Tgfb2, Stat1, Il13, Jun, Tmem63b, Tlr4, Il18rap, Rela, Smad3, Rorc, Nfkb1, Il23a, Ifngr1, Il12rb2, Tlr5, Foxp3, Tmem63c, Nfatc1, Tgfb3, Stat6, Il21r, Nod2, Il1a, Il12rb1, Il18r1, Tmem63a, Lrrc71, Stat3, Ifng
230	Endocrine and other factor-regulated calcium reabsorption	Atp1b2, Klb, Sprtn, Calb2, Clta, Dnm2, Ap2a2, Prkacb, Ap2s1, Adcy6, Atp1b3, Gnaq, Plcb3, Kl, Trpv5, Atp1a2, Plcb2, Tmem183a, Scgn, Vdr, Dnm1, Prkca, Fxyd2, Prkaca, Atp1a3, Bdkrb2, Casq1, Cpne4, Cltc, Ap2a1, Casq2, Gnas, Esr1, Plcb4, Clhc1, Ap2b1, Atp1b1, Dnm3, Ciz1, Atp1b4, Prkcg, Plcb1, Ap2m1, Rab11a
231	Selenocompound metabolism	Mtr, Ltn1, Papss2, Cth, Txnrd2, Scly, Txnrd3, Txnrd1, Sephs2, Cibar2, Kyat1, Sephs1, Kyat3
232	Cysteine and methionine metabolism	Bhmt, Mtr, Pwwp2b, Dnmt1, Tst, Accs, Cdo1, Ldhc, Enoph1, Ltn1, Mpst, Mtap, Tmem185b, Kctd5, Ahcy, Kctd2, Cth, Cbs, Got2, Ldha, Gclc, Mat2b, Bcat2, Mat1a, Bhmt2, Bcat1, Sdsl, Gss, Dnmt3a, Got1, Chchd10, Srm, Slc35f6, Kctd9, Dnmt3b, Sms, Adi1, Uevld, Mat2a, Ahcyl1, Ahcyl2, Amd1, Tat
233	Peroxisome	Crat, Pipox, Hsdl2, Nudt13, Pmvk, Mpv17l, Cat, Pex12, Acot8, Mlycd, Pex6, Sod2, Rbm48, Pex14, Ccdc91, Acbd4, Acsl4, Pex10, Abcd1, Idh1, Hsd17b4, Abcd4, Dao, Ephx3, Ost4, Phyhd1, Amacr, Pex26, Ankrd40, Ddo, Agps, Far1, Hmgcl, Pex7, Slc25a17, Acox1, Abcd2, Pex1, Acsl5, Gnpat, Far2, Ehhadh, Idh2, Phyh, Acsl1, Pex2, Pex5l, Acsl6, Abcd3, Ephx2, Hao1, Colq, Hmgcll1, Mpv17, Pex13, Xdh, Acox3, Scp2, Vat1…
234	Th17 cell differentiation	Chuk, Il23r, Tgfb1, Ypel3, Il2rg, Rxrg, Mapk14, Rara, Mapk8, Lck, Stat5a, Ppp3cc, Tbx21, Raver1, Il1b, Rora, Ppp3r1, Tgfbr2, Il2rb, Cd4, Cwf19l1, Raver2, Stat5b, Smad4, Nfkbia, Stat1, Mapk1, Il17d, Mapk11, Prkcq, Jun, Cd247, Ypel2, Jak1, Il1r1, Rxra, Cd3e, Rxrb, Ypel1, Tyk2, Rela, Mapk9, Smad3, Hsp90ab1, Ikbkg, Nfatc2, Ikbkb, Irf4, Rorc, Ostn, Hif1a, Nfkb1, Ppp3cb, Mtor, Mapk3, Cd3d, Ahr, Il23a, …
235	Complement and coagulation cascades	Masp1, F11, Itgax, A2m, F9, Bmper, Prrg4, Ahsg, C1qa, Vtn, Prrg2, Prss38, Kremen2, C4b, Otog, F2rl2, C1qc, Vwf, Shbg, Fetub, Eppin, F2rl3, Itgam, Emilin2, C1rl, Cd55, C8a, Itgb2, Lypd3, Thbd, Plau, Antxrl, C9, Masp2, F2, F8, Prss57, Plg, Prrg1, Serpine1, Tpbg, Cpb2, Clu, Plaur, Serping1, Rs1, F5, Kng1, F7, C8b, Pik3ip1, Procr, Tardbp, F3, Pamr1, Bdkrb2, Otogl, Fga, Slc35f6, Serpina5, Fam120b, Ser…
236	Legionellosis	Rab1b, Hsf1, Tnf, Cycs, Sar1a, Plekhs1, Il1b, Cd14, Nfkbia, Hspa12a, Casp7, Itgam, Itgb2, Tlr4, Hbs1l, Hspd1, Rela, Bcl2l13, Arid5b, Eef1a1, Myd88, Hspa1l, Nfkb1, Rab1a, Gtpbp2, Arf1, Tlr5, Sar1b, Gtpbp1, Casp8, Atad2, Casp9, Hspa2, Apaf1, Jmjd8, Eef1a2
237	Neomycin, kanamycin and gentamicin biosynthesis	Hk1, Hkdc1, Hk2, Gck
238	Hedgehog signaling pathway - fly	Cul1, Csnk1g3, Prkacb, Smo, Csnk1a1, Btrc, Bmp2, Smurf1, Grk5, Gsk3b, Grk6, Fbxw11, Csnk1e, Sufu, Prkaca, Stk36, Csnk1g2, Csnk1g1, Spop, En1, Rbx1, Cacul1, Bmp4, Ibtk, En2, Cul3
239	Type II diabetes mellitus	Hk1, Pklr, Prkce, Ypel3, Tnf, Pkm, Pik3r2, Arhgap29, Mapk8, Slc2a4, Pik3cd, Gmip, Hkdc1, Cacna1c, Irs4, Mapk1, Nalcn, C1qtnf5, Ypel2, Chn2, Socs1, Pik3r3, Pik3ca, Irs2, Pik3r6, Ypel1, Mapk9, C1qtnf2, Cacna1b, Abcc8, Ikbkb, Socs2, Mafa, Mtor, Mapk3, Prkcd, Pik3cg, Cacna1e, Socs3, Prkcz, Hk2, Pik3r5, Gck, Insr, Cacna1g, C1qtnf7, Gdpd1, Irs1, C1ql2, Adipoq, Pik3r1, Cacna1a, Cacna1d, Mapk10
240	Aldosterone synthesis and secretion	Gna11, Atf6b, Sprtn, Camk1g, Cabp5, Prkce, Itpr3, Cacna1i, Stard5, Prkacb, Adcy6, Nudcd3, Lipe, Pnma3, Creb3l3, Gnaq, Cabp1, Atf4, Plac8, Nr4a2, Cacna1c, Orai1, Nalcn, Stard3, Kcnk3, Tamalin, Itpr2, Plcb3, Calml3, Cnfn, Camk1, Atf1, Adcy4, Plcb2, Camk4, Pde2a, Efcab11, Pnma2, Adcy2, Prkd3, Hsd3b1, Cytip, Cyp11a1, Cabp4, Camk2d, Prkca, Cacna1h, Camk2b, Cacna1s, Dagla, Pnma1, Calm2, Calm3, Prkaca, …
241	Osteoclast differentiation	Ncf4, Pparg, Chuk, Traf2, Safb2, Tgfb1, Ypel3, Tnf, Pik3r2, Mapk14, Arhgap29, Fcgr2b, Mapk8, Itgb3, Pik3cd, Fcrla, Lck, Gmip, Ppp3cc, Acp5, Sh3pxd2a, Raver1, Il1b, Ppp3r1, Tgfbr2, Traf6, Calcr, Clnk, Tgfb2, Map2k6, Map2k1, Cwf19l1, Plcg2, Raver2, Trem2, Nfkbia, Stat1, Mapk1, Syngr2, Csf1, Mapk11, Jun, Ypel2, Samd1, Chn2, Socs1, Lonrf2, Akt2, Tnfrsf1a, Jak1, Pik3r3, Ctsk, Pik3ca, Il1r1, Sirpa, Cam…
242	Glycerolipid metabolism	Dgkz, Gk, Dgkh, Pnpla2, Aldh8a1, Mfsd10, Lpl, Metrn, Dgkq, Lipc, Lpin3, Lipg, Lclat1, Elmod3, Agk, Aldh1b1, Dgki, Dgkd, Dgkb, Lpin2, Dgat1, Agpat4, Mgll, Agpat2, Gpat2, Lpin1, Agpat1, Mboat2, Dgka, Dgke, Samd12, Aldh3a2, Pnliprp1, Aldh9a1, Pnpla3, Gpat3, Mboat1, Agpat3, Dgat2, Mogat2, Gpam
243	Cocaine addiction	Atf6b, Ddc, Prkacb, Slc18b1, Creb3l3, Grin2a, Dlg4, Rgs9, Atf4, Slc18a2, Gnai1, Gpsm1, Gnai3, Jun, Pdyn, Cdk5, Gnai2, Ppp1r1b, Rtn2, Fosb, Rela, Drd2, Maob, Rtn1, Grm3, Grin3a, Nfkb1, Prkaca, Cdk5r1, Grin1, Grin2c, Atf2, Slc18a1, Creb3l4, Rtn3, Grin2d, Bdnf, Grin3b, Grin2b, Maoa, Creb3l1, Gnas, Creb1, Rapsn, Slc6a3, Drd1
244	Cell adhesion molecules (CAMs)	Cd86, Lrrn1, Cpne3, Itgal, Itgb7, Itga4, Sdc3, Cadm3, Sele, Cdh1, Alcam, Itga8, Nrxn2, Ptprm, Zbed6, Mfap3l, Aspdh, Cd4, Nectin3, Cd226, Cd34, Cd8a, Esam, Cldn14, Cldn11, Lrrc4, Siglec1, Cldn7, Cldn6, Lim2, Ctla4, Cldn19, Itgam, Ocln, Cldn5, Vtcn1, Lingo1, Lrrn2, Cldn2, Itgb2, Cdh26, Itgb1, Cd40lg, Cdh15, L1cam, Glg1, Cd28, Mpz, Ntng1, Itgav, Lingo2, Cldn23, Cadm1, Cdh3, Cldn4, Sdc1, Slitrk3, Ami…
245	Sulfur relay system	Tst, Ctu1, Mpst, Kctd5, Kctd2, Synpr, Mocs3, Nfs1, Kctd9, Syp, Urm1, Mocs2
246	Ether lipid metabolism	Selenoi, Pla2g3, Enpp6, Tmem86b, Pafah1b1, Sec14l4, Pafah2, Agps, Pla2g5, Pla2g6, Plaat3, Pla2g2e, Pafah1b2, Plaat5, Pla2g4e, Pld3, Pld2, Sh3bgrl3, Pla2g7, Tbc1d31, Oc90, Gal3st1, Wdr31, Tmem86a, Pla2g4d, Lratd2, Chpt1, Pla2g12a, Pla2g4f, Cept1, Lpcat4, Mapkbp1, Pla2g1b, Pla2g2f, Sec14l2, Pla2g2c, Lpcat2, Pla2g4c, Pla2g2d, Pld1
247	Sphingolipid metabolism	Asah2, Frrs1, Tmppe, Ugcg, Asah1, Sgpl1, Dpy19l3, Sptlc1, Gba, Cers5, Sec14l4, Degs1, B4galt6, Gba2, Acer2, Cers1, Acer1, Sgpp2, Galc, Smpd1, Sgms1, Glb1l, Sgpp1, Glb1, Gal3st1, Smpd3, Ccdc74a, Sphk1, Kdsr, Cerk, Cers3, Sphk2, Arsa, Sgms2, Cers2, Neu3, Sec14l2, Glb1l2, Smpd4, Sptlc3
248	Valine, leucine and isoleucine biosynthesis	Bcat2, Bcat1, Sdsl
249	Hepatitis B	Ccnjl, E2f3, Myc, Hras, Atf6b, Bcl2, Ccne1, Chuk, Tgfb1, Map3k1, Atp6ap1, Ypel3, Tnf, Cycs, Pik3r2, Nfatc4, Armc7, Arhgap29, Mapk8, Pik3cd, Stat5a, Irf2bp2, Gmip, Creb3l3, Irf2bp1, Tgfb2, Map2k1, Cwf19l1, Atf4, Stat5b, Nras, Bad, Smad4, Src, Ccnd1, Nfkbia, Stat1, Mapk1, Atp6ap1l, Jun, Ypel2, Ddx3x, Map2k4, Chn2, Akt2, Jak1, Pik3r3, Ikbke, Tlr4, Pik3ca, Mmp9, Hspg2, Rb1, Pik3r6, Wdr76, Ypel1, Rela…
250	Hepatitis C	Hras, Braf, Araf, Chuk, Traf2, Oas3, Ppp2r1b, Ypel3, Tnf, Pik3r2, Sos2, Mapk14, Arhgap29, Mapk8, Pik3cd, Tradd, Gmip, Raver1, Egf, Traf6, Ppp2cb, Sos1, Cwf19l1, Raver2, Nras, Bad, Nfkbia, Stat1, Mapk1, Cldn14, Cldn11, Cldn7, Cldn6, Lim2, Mapk11, Cldn19, Ocln, Cldn5, Dpt, Ypel2, Pias1, Cldn2, Chn2, Lonrf2, Akt2, Tnfrsf1a, Jak1, Traf3, Pik3r3, Eif2ak3, Ikbke, Ppp2r2d, Pik3ca, Rxra, Cldn23, Ppp2r2c,…
251	Measles	Dok5, Bbc3, Ccne1, Chuk, Oas3, Irak4, Dok1, Pik3r2, Il2rg, Tnfaip3, Arhgap29, Fcgr2b, Pik3cd, Stat5a, Ccnd2, Gmip, Mx2, Raver1, Il1b, Slamf1, Il2rb, Tlr9, Dok4, Traf6, Cwf19l1, Raver2, Stat5b, Ccnd1, Nfkbia, Stat1, Il13, Tacr1, Hspa12a, Csnk2a2, Prkcq, Chn2, Lonrf2, Akt2, Jak1, Pik3r3, Eif2ak3, Frmd4a, Ikbke, Tlr4, Pik3ca, Cd28, Cd3e, Gsk3b, Msn, Pik3r6, Eif3h, Tyk2, Rela, Ccne2, Adar, Cdk2, Eif2…
252	Basal transcription factors	Cdk7, Taf1, Tmem179b, Gtf2a1, Taf6, Gtf2f2, Zranb2, Taf9, Taf4b, Taf7l, Gtf2e1, Tbpl1, Ercc2, Taf15, Taf8, Taf3, Gtf2ird1, Taf2, Taf5l, Gtf2h1, Mnat1, Taf5, Gnb1l, Gtf2i, Kctd1, Gtf2a1l, Wdr6, Gtf2e2, Gtf2h4, Taf9b
253	Glycosphingolipid biosynthesis - ganglio series	Tmppe, St8sia1, Hexa, B3galt4, Glb1l, St8sia5, Glb1, St3gal2, St6galnac4, Glb1l2, B4galnt1, St6galnac6, St3gal5
254	Toll-like receptor signaling pathway	Cd86, Chuk, Irak4, Ypel3, Tnf, Pik3r2, Cxcl10, Mapk14, Arhgap29, Mapk8, Pik3cd, Gmip, Il1b, Tollip, Cd14, Tlr9, Traf6, Map2k6, Map2k1, Cwf19l1, Nfkbia, Stat1, Mapk1, Syngr2, Mapk11, Jun, Ypel2, Samd1, Map2k4, Chn2, Lonrf2, Akt2, Traf3, Cxcl9, Pik3r3, Ctsk, Ikbke, Tlr4, Ccl5, Pik3ca, Bpifb4, Pik3r6, Ypel1, Rela, Mapk9, Tlr8, Tirap, Syngr3, Map2k7, Ikbkg, Ikbkb, Lbp, Ifnar2, Ripk1, Myd88, Nfkb1, Tr…
255	Vasopressin-regulated water reabsorption	Dctn4, Sprtn, Dync1h1, Rab11b, Prkacb, Aqp3, Adcy6, Dctn5, Plekhh2, Creb3l3, Arhgdig, Dync1i2, Avpr2, Dctn6, Arhgdib, Dctn2, Avp, Aqp4, Dctn1, Nsf, Dynll2, Dync1i1, Aqp2, Dync2li1, Prkaca, Rab5a, Dync1li2, Creb3l4, Adcy3, Dynll1, Vamp2, Creb3l1, Gnas, Creb1, Dync2h1, Rab5c, Rab5b, Rab11a
256	Ubiquitin mediated proteolysis	Ube2e2, Cdc27, Cul5, Stub1, Mgrn1, Anapc1, Fsd1, Rnf157, Cul1, Rffl, Napg, Map3k1, Cdc34, Spryd4, Siah3, Herc3, Armc7, Ube2l6, Pml, Rcc2, Ube2j1, Pias3, Rnf207, Rnft1, Ube3b, Wdr41, Wwp2, Traf6, Btrc, Sae1, Tmco3, Prpf19, Shisa7, Trim32, Aktip, Wwp1, Ube2g1, Ube2j2, Ercc8, Trim37, Pias1, Smurf1, Rhobtb2, Ube2a, Socs1, Cbl, Lonrf2, Tmem38b, Ube2l3, Mdm2, Ube3c, Klhl9, Anapc5, Ube2q1, Ubr5, Pias2, …
257	RNA transport	Eif4a1, Nup37, Fmr1, Fam131b, Cyfip1, Ddx39b, Poldip3, Nup160, Nup205, Phax, Eif1, Fxr2, Thoc2, Zbed6, Eif3g, Nup214, Pttg1ip, Rbm8a, Rangap1, Eif4e2, Rpp30, Thoc7, Nxf1, Nutf2, Nxt2, Kirrel3, Pabpc4l, Eif3a, Nup153, Elac2, Senp2, Dazl, Eif5b, Lrwd1, Xpo1, Zmym1, Seh1l, Eif4b, Pop5, Rpp25, Nipsnap1, Eif2b5, Eif4g1, Fdx2, Cyfip2, Nup85, Nipsnap2, Nup43, Helz2, Eif4ebp1, Gemin8, Gemin6, Eif3h, Ccdc…
258	Fructose and mannose metabolism	Aldob, Aldoc, Pfkfb4, Gfus, Hk1, Khk, Gmppa, Tpi1, Hkdc1, Pfkfb3, Pfkl, Aldoa, Pfkfb2, Pfkfb1, Pfkm, Fcsk, Hk2, Pmm2, Sord, Fpgt, Pmm1, Mpi
259	Porphyrin and chlorophyll metabolism	Ears2, Hccs, Armc7, Hmox2, Uros, Ugt2a2, Mmab, Frmpd4, Fxn, Cpox, Cdip1, Fech, Hmox1, Cox15, Heph, Cox10, Alas2, Alas1, Gusb, Hmbs, Ugt2a1, Hephl1
260	Thyroid cancer	Myc, Hras, Pparg, Braf, Ret, Ypel3, Rxrg, Cdh1, Ctnnb1, Map2k1, Tcf7l1, Nras, Ccnd1, Mapk1, Tcf7l2, Dpt, Ypel2, Ncoa4, Rxra, Rxrb, Ypel1, Mapk3, Kras, Tcf7, Tfg, Tpr, Armc8, Ccdc6, Gdpd1, Tnip1, Pax8, Lef1
261	Dilated cardiomyopathy	Cacnb2, Sgca, Sprtn, Itgb7, Itga4, Tgfb1, Lmna, Ryr2, Tnf, Myl3, Myom1, Prkacb, Adcy6, Actb, Ccdc141, Dag1, Itgb3, Itga8, Actg1, Fndc3b, Dtnb, Cacng8, Itgb5, Actbl2, Tnni3, Tgfb2, Tmem115, Cacnb4, Cacna1c, Nalcn, Itga3, Cacng1, Fam171a1, Tpm4, Itgb1, Adcy4, Lrrc58, Cacna2d3, Itgav, Sgcz, Adcy2, Gskip, Prx, Cacnb3, Mybph, Mybpc3, Dmd, Itgb4, Fam171a2, Sgcd, Samd15, Dtna, Igf1, Myom3, Cacna2d1, Cac…
262	Amoebiasis	Gna11, Lama5, Serpinb9, Rtl3, Tgfb1, Tnf, Lamc3, Pik3r2, Prkacb, Mcmbp, Arhgap29, Pik3cd, Mdc1, Gmip, Il1b, Cd14, Gnaq, Lamc1, Gna14, Tgfb2, Tmc5, Smtn, Col4a1, Itgam, Plcb3, Atrn, Chn2, Bcl9, C8a, Frmpd4, Itgb2, Pik3r3, Col1a2, Tlr4, Plcb2, Pik3ca, Atrnl1, Il1r1, Lamb3, Gprin1, Lama1, Lama4, C9, Fn1, Actn1, Pik3r6, Col4a6, Rela, Flywch1, Ccdc71l, Ptk2, Mucl3, Vcl, Actn2, Muc4, Abi3bp, Col4a5, Sm…
263	Inflammatory mediator regulation of TRP channels	Sprtn, Kank2, Cabp5, Prkce, Itpr3, Pik3r2, Prkacb, Adcy6, Mapk14, Arhgap29, Trpm8, Asic4, Mapk8, Pik3cd, Asic1, Gmip, Nudcd3, Il1b, Htr2b, Pnma3, Htr2a, Gnaq, Cabp1, Map2k6, Plcg2, Src, Trpv1, Mapk11, Prkcq, Itpr2, Plcb3, Calml3, Chn2, Adcy4, Pik3r3, P2ry2, Plcb2, Pik3ca, Il1r1, Ppp1ca, Efcab11, Pnma2, Adcy2, Pla2g6, Pik3r6, Hrh1, Ptger4, Mapk9, Trpa1, Cabp4, Alox12, Camk2d, Pla2g4e, Ostn, Igf1, …
264	Fat digestion and absorption	Apoa1, Abcg5, Pla2g3, Mttp, Apoa4, Got2, Pla2g5, Cd36, Pla2g2e, Abcg8, Apob, Oc90, Npc1l1, Clps, Dgat1, Abca1, Agpat2, Pla2g12a, Agpat1, Scarb1, Pla2g1b, Pnliprp1, Pla2g2f, Pla2g2c, Pla2g2d, Dgat2, Mogat2
265	Fatty acid degradation	Cpt1c, Adh5, Acadsb, Acbd4, Acat2, Acsl4, Aldh8a1, Hadhb, Acsbg1, Acads, Echs1, Acox1, Aldh1b1, Acsl5, Ehhadh, Hadh, Acsl1, Acsl6, Hadha, Acat1, Adh4, Acox3, Cpt1b, Echdc3, Acbd5, Aldh3a2, Aldh9a1, Acoxl, Cpt1a, Acsbg2
266	Maturity onset diabetes of the young	Pklr, Onecut2, Hmbox1, Onecut3, Hnf4a, Rfx6, Nkx2-2, Foxa3, Hhex, Mafa, Hnf1b, Neurog3, Neurod1, Bhlha9, Gck, Hnf1a, Pax4, Noto, Pax6, Bri3, Bhlha15
267	D-Arginine and D-ornithine metabolism	Dao
268	Lysine biosynthesis	Aadat
269	Biosynthesis of unsaturated fatty acids	Hsd17b12, Acot2, Hsdl1, Elovl2, Fads1, Acox1, Tecr, Slmap, Hadha, Acox3, Elovl6, Elovl5, Cyb5b, Acoxl, Acot7
270	Serotonergic synapse	Hras, Kcnj5, Braf, Araf, Gnb1, Alox15, Htr4, Itpr3, Ddc, Gnb3, Ypel3, Gabrb3, Prkacb, Slc18b1, Ptgs2, Htr2b, Gnb2, Htr2a, Gnaq, Map2k1, Nras, Slc18a2, Cacna1c, Htr6, Gnai1, Mapk1, Nalcn, Kcnj3, Slc6a4, Gnai3, Dpt, Ypel2, Itpr2, Plcb3, Alox5, Plcb2, Gng4, Gng12, Gnai2, Kcnj6, Kcnd2, Gnao1, Ypel1, Maob, Alox12, Htr7, Cacna1b, Kcnj9, Pla2g4e, App, Gng2, Sh3bgrl3, Prkca, Cacna1s, Mapk3, Gng11, Kras, …
271	N-Glycan biosynthesis	Tmem82, Mgat5b, Cnn1, Alg2, St6gal2, Dpagt1, Golga7b, Alg12, Alg13, Man2a1, B4galt2, Dpm1, Kctd18, Mgat3, Xkr8, Mrtfb, Man1b1, Man1a2, Dpm2, Kctd21, Kctd19, B4galt3, Smco1, Mogs, Ddost, St7l, Stt3b, Man1c1, Mgat4c, Dolpp1, Tmem209, Mgat4a, Mgat1, Alg9, Rpn2, Ganab, Golga7, Iba57, Mob4, Kctd16, Shkbp1, Alg1, Ccdc126, Cnn3, Kctd4, Kctd11, Mgat4b, Alg8, Emc1, Ormdl3, Mmgt1, Nop16, Alg10b, Alg6, Endo…
272	Viral carcinogenesis	Ccnjl, Dlg1, Hras, Atf6b, Scin, H2bc21, Ccne1, Traf2, Pdzd7, Ltbr, Gtf2a1, Ypel3, Pkm, Uso1, Pik3r2, Prkacb, Armc7, Arhgap29, Pik3cd, Tradd, Rsu1, Stat5a, Irf2bp2, Ccnd2, Gmip, Lrrc10, Hdac11, Ywhag, Lrrc63, Tax1bp3, Creb3l3, Ywhah, Ywhae, Lrrc8e, Irf2bp1, Rhoa, Purb, Cdkn2a, Atf4, Sntb2, Stat5b, Nras, Bad, Src, Ccnd1, Ccr5, Lrrc28, Nfkbia, Dnaja3, Smtn, Mapk1, Lrrc10b, Kat2b, Jun, Ypel2, Rasa2, …
273	Renin secretion	Agt, Adora1, Cabp5, Itpr3, Prkacb, Adcy6, Fam210a, Ppp3cc, Ppp3r1, Pnma3, Gnaq, Cabp1, Clca2, Adcyap1, Pde1b, Aqp1, Cacna1c, Gnai1, Orai1, Nalcn, Gnai3, Itpr2, Plcb3, Calml3, Plcb2, Gnai2, Efcab11, Adrb3, Pnma2, Kcnj2, Ace, Ptger4, Cabp4, Adrb2, Gucy1a1, Prkg2, Cacna1s, Ppp3cb, Pnma1, Calm2, Pde1c, Calm3, Prkaca, Calm1, Ptger2, Pnma5, Ednra, Gucy1b1, Pde1a, Ppp3ca, Fam210b, Tinagl1, Adrb1, Efcab6…
274	Morphine addiction	Gabrg1, Grk2, Kcnj5, Sprtn, Gnb1, Adora1, Rtl3, Pde7b, Ankrd13d, Gnb3, Gabrb3, Prkacb, Mllt6, Adcy6, Slc32a1, Mllt10, Gabrg2, Gabrr2, Gnb2, Gabra1, Pde10a, Pde1b, Zcchc3, Oprm1, Gnai1, Pde7a, Nalcn, Kcnj3, Gnai3, Adcy4, Gng4, Gng12, Gnai2, Kcnj6, Peg10, Grk5, Pde4b, Gabbr1, Pde2a, Grk3, Adcy2, Gnao1, Odf4, Grk6, Cacna1b, Gabra3, Arrb1, Kcnj9, Gng2, Gabrd, Prkca, Gabra4, Gng11, Pde1c, Prkaca, Pde8…
275	Transcriptional misregulation in cancer	Cd86, Aff1, Myc, Elane, Pparg, Tcf3, H3f3b, Fli1, Zbtb49, Itgb7, Pknox1, Hormad1, Zbtb14, Safb2, Mllt3, Cbfa2t2, Etv5, Bcl6b, Nsd2, Arnt2, Zbtb16, Tlx3, Mlf2, Rxrg, Rara, Pml, Fcrla, Ccnd2, Rnf207, Ldb1, Lrp11, Wnt16, Tgfbr2, Armc4, Il2rb, Cd14, Mycn, Dot1l, Kdm6a, Kremen2, Lmo2, Ss18l1, Elk4, Igfbp3, Prcc, Lmo1, Pbx1, Etv4, Itgam, Deaf1, Zranb2, Igfbp2, Atf1, Sin3a, Frmpd4, Mdm2, Plau, Rxra, Run…
276	Bile secretion	Atp1b2, Slc4a2, Sprtn, Nr0b2, Abcb4, Prkacb, Cftr, Abcg5, Adcy6, Slc10a2, Aqp8, Atp1b3, Sctr, Aqp1, Tent5d, Atp1a2, Adcy4, Rxra, Abcb11, Rundc3b, Aqp9, Aqp4, Adcy2, Tent5a, Slc9a1, Tmem184a, Abcg8, Slc22a7, Smim8, Pgbd5, Abcc4, Tent5b, Fxyd2, Slc4a5, Prkaca, Nceh1, Hmgcr, Slc22a8, Rundc3a, Atp1a3, Slc51a, Slc4a4, Ldlr, Casq1, Ifrd2, Scarb1, Tmem184b, Adcy3, Abcc3, Casq2, Gnas, Cyp7a1, Adcy1, Atp1…
277	Prolactin signaling pathway	Hras, Ypel3, Pik3r2, Sos2, Mapk14, Arhgap29, Socs7, Mapk8, Pik3cd, Stat5a, Ccnd2, Gmip, Pygo2, Slpi, Sos1, Map2k1, Stat5b, Nras, Src, Ccnd1, Stat1, Mapk1, Mapk11, Ypel2, Shc2, Socs5, Chn2, Socs1, Akt2, Pik3r3, Socs6, Pik3ca, Gsk3b, Pik3r6, Prlr, Ypel1, Rela, Mapk9, Elf5, Grb2, Stac2, Socs2, Shc4, Nfkb1, Shc3, Mapk3, Kras, Tnfsf11, Pik3cg, Jak2, Socs3, Wfdc5, Mapk13, Shc1, Akt1, Pik3r5, Cga, Grap,…
278	Cardiac muscle contraction	Atp1b2, Cacnb2, Cox6b1, Ryr2, Myl3, Cyc1, Cox8a, Uqcr10, Cacng8, Cox5a, Atp1b3, Tnni3, Tmem115, Cacnb4, Cacna1c, Tent5d, Uqcrh, Nalcn, Cacng1, Myh7, Golm1, Emilin2, Atp1a2, Tpm4, Cacna2d3, Cox7a2l, Cox8c, Tent5a, Ikbip, Cacnb3, Slc9a1, Luzp1, Uqcrb, Kazn, Cacna2d1, Cacna2d2, Tent5b, Lrrfip1, Fxyd2, Cacna1s, Cachd1, Uqcrc2, Cox6a1, Actc1, Atp1a3, Uqcrc1, Myl4, Casq1, Cox4i2, Casq2, Atp1b1, Cacna2d…
279	Cytosolic DNA-sensing pathway	Chuk, Il33, Cxcl10, Nudt17, Il1b, Cwf19l1, Cgas, Nfkbia, Polr3e, Polr2l, Mypop, Polr3f, Ikbke, Ccl5, Polr1d, Mief1, Polr3b, Pacrg, Cmya5, Rela, Yipf3, Adar, Ikbkg, Ikbkb, Ripk1, Sting1, Mab21l1, Ifi209, Nfkb1, Polr3h, Ifna7, Polr3a, Cwf19l2, Ccl4, Mb21d2, Nfkbib, Polr2f, Polr3g, Mab21l3, Tbk1, Mab21l2, Adad1, Polr3d, 5730480H06Rik, Mavs
280	Pancreatic secretion	Atp1b2, Slc4a2, Sprtn, Itpr3, Ryr2, Atp2b2, Cftr, Adcy6, Pla2g3, Atp1b3, Gnaq, Clca2, Sctr, Rhoa, Tent5d, Atp2b4, Ctrl, Rap1a, Cpa3, Itpr2, Plcb3, Cd38, Atp1a2, Adcy4, Plcb2, Pla2g5, Adcy2, Cckar, Tent5a, Slc12a2, Pla2g2e, Slc9a1, Atp2b1, Cpb2, Prkca, Tent5b, Fxyd2, Tpcn2, Oc90, Rab3d, Atp1a3, Atp2a3, Slc4a4, Pla2g12a, Casq1, Atp2a1, Cpne4, Ifrd2, Rab27b, Bst1, Trpc1, Adcy3, Kcnq1, Casq2, Pla2g1b…
281	Mismatch repair	Pold3, Rfc1, Rpa1, Msh3, Pold4, Msh2, Mlh1, Rpa2, Msh6, Mlh3
282	Insulin secretion	Atp1b2, Gna11, Atf6b, Stx1a, Sprtn, Itpr3, Ryr2, Rapgefl1, Snap25, Pclo, Prkacb, Adcy6, Glp1r, Ocel1, Nudcd3, Creb3l3, Atp1b3, Gnaq, Adcyap1, Atf4, Cacna1c, Nalcn, Kcnn4, Plcb3, Atp1a2, Adcy4, Plcb2, Adcy2, Cckar, Kcnn1, Abcc8, Bsn, Camk2d, Prkca, Camk2b, Fxyd2, Cacna1s, Prkaca, Atf2, Kndc1, Rab3a, Kcnu1, Atp1a3, Creb3l4, Camk2g, Camk2a, Gcg, Casq1, Trpm4, Cpne4, Gck, Adcy3, Casq2, Vamp2, Kcnma1,…
283	Ascorbate and aldarate metabolism	Aldh8a1, Ugt2a2, Frmpd4, Miox, Pitpnm2, Aldh1b1, Pitpnm1, Ugt2a1, Aldh3a2, Rgn, Aldh9a1, Pitpnm3
284	Toll and Imd signaling pathway	Ankmy1, Rffl, Irak4, Mapk14, Ube2v1, Ank3, Mapk8, Btrc, Ank1, Nfkbia, Ank2, Duox1, Mapk11, Jun, Samd1, Ankrd49, Mapk9, Birc2, Map2k7, Ube2d1, Ikbkb, Fbxw11, Myd88, Cttnbp2, Mtpn, Nfkb1, Map3k7cl, Atf2, Ankrd46, Map2k3, Mapk13, Wscd2, Ankar, Sowahd, Ube2n, Tab2, Map3k4, Casp8, Tanc2, Xrra1, Birc3, Ankle1, Sowaha, Irak1, Mapk12, Mapk10, Map3k7
285	PPAR signaling pathway	Pparg, Cyp27a1, Apoa1, Apoc3, Cpt1c, Apoa2, Olr1, Rxrg, Sorbs2, Gk, Acbd4, Pck1, Acsl4, Fabp7, Ppard, C1qtnf5, Pck2, Lpl, Plin4, Slc27a1, Acsbg1, Rxra, Plin1, Cd36, Rxrb, Plin5, Slc27a4, C1qtnf2, Acox1, Ucp1, Apoa5, Acsl5, Sorbs3, Sowahc, Ehhadh, Cyp8b1, Acsl1, Pmp2, Pdpk1, Acsl6, Bpifc, Aqp7, Plin2, Acox3, Cpt1b, Scp2, Pltp, Cyb5b, C1qtnf7, Nr1h3, Cyp7a1, Bpifb2, Acoxl, C1ql2, Adipoq, Ilk, Cpt1a…
286	Influenza A	Vdac1, Trim25, Ddx39b, Oas3, Zc3h8, Spag6l, Il33, Irak4, Ypel3, Tnf, Cycs, Pik3r2, Cxcl10, Mapk14, Arhgap29, Actb, Mapk8, Pml, Pik3cd, Actg1, Irf2bp2, Rnf207, Gmip, Rsad2, Mx2, Raver1, Il1b, Actbl2, Nlrc5, Kremen2, Irf2bp1, Map2k6, Map2k1, Nxf1, Raver2, Nutf2, Nxt2, Nfkbia, Stat1, Zc3h3, Hnrnpul1, Mapk1, Hspa12a, Mapk11, Jun, Ypel2, Nlrp3, Nlrp6, Samd1, Xpo1, Map2k4, Chn2, Lonrf2, Akt2, Tmprss4, …
287	Caffeine metabolism	Xdh, Cyp1a2
288	RIG-I-like receptor signaling pathway	Trim25, Chuk, Traf2, Azi2, Map3k1, Tnf, Cxcl10, Mapk14, Mapk8, Tradd, Traf6, Cwf19l1, Otud5, Nfkbia, Mapk11, Ddx3x, Lonrf2, Fgfr1op2, Traf3, Ikbke, Rela, Ifne, Mapk9, Cyld, Ikbkg, Ikbkb, Ripk1, Sting1, Nfkb1, Trafd1, Pin1, Map3k7cl, Ifna7, Rnf125, Nlrx1, Cwf19l2, Mapk13, Tbkbp1, Nfkbib, Atg12, Atg5, Casp8, Tbk1, Mavs, Mapk12, Mapk10, Map3k7
289	Monobactam biosynthesis	Papss2
290	Ovarian steroidogenesis	Sprtn, Cyp1a1, Stard5, Prkacb, Adcy6, Ptgs2, Stard3, Alox5, Adcy4, Cyp1b1, Bmp6, Adcy2, Hsd3b1, Cyp11a1, Pla2g4e, Igf1, Sh3bgrl3, Prkaca, Epm2aip1, Hsd3b2, Pla2g4d, Cyp19a1, Ldlr, Pla2g4f, Cga, Scarb1, Mapkbp1, Insr, Adcy3, Gdf9, Fshb, Gnas, Adcy1, Stard6, Pla2g4c, Lhcgr, Adcy7, R3hdm4
291	Sulfur metabolism	Cycs, Tst, Mpst, Kctd5, Papss2, Kctd2, Suox, Kctd9
292	Intestinal immune network for IgA production	Cd86, Pigr, Itgb7, Itga4, Tgfb1, Ltbr, Mfap2, Tnfrsf13c, Cxcr4, Il15ra, Cd40lg, Cd28, Icos, Ccr10, Ccl28, Ttc38, Cd80, Cd40, Mfap5, Cxcl12
293	Pentose and glucuronate interconversions	Klb, Ugt2a2, Kl, Frmpd4, Cryl1, Xylb, Rpe, Sord, Ugp2, Gusb, Ugt2a1, Gfod1
294	Cytokine-cytokine receptor interaction	Tnfrsf9, Tigd5, Tnfsf12, Lep, Safb2, Il23r, Mpl, Tgfb1, Ltbr, Mst1, Tnfsf9, Amh, Tnfrsf13c, Tnf, Cxcl10, Ccl1, Tnfsf14, Il2rg, Cxcr4, Ccr2, Vegfd, Tnfsf18, Ifnlr1, Plekha6, Bmp7, Gdf5, Acvr2a, Egf, Il1b, Tgfbr2, Ghr, Cxcl14, Il2rb, Il15ra, Osm, Bmpr1b, Tgfb2, Cxcr6, Acvr1, Ccr5, Eda2r, Tnfrsf21, Il13, Pdgfb, Vegfa, Cilp2, Cxcl16, Il17d, Csf1, Rell1, Vegfb, Rell2, Eda, Lif, Tnfrsf1a, Cxcl9, Cd40lg…
295	Primary immunodeficiency	Tap1, Mfap2, Dclre1c, Tnfrsf13c, Rag1, Il2rg, Lck, Nlrc5, Cd4, Cd8a, Orai1, Ada, Rfx7, Tmem38b, Cd40lg, Cd3e, Il7r, Aire, Ung, Rfxap, Ikbkg, Rfxank, Icos, Lrrc73, Cd3d, Adal, Ciita, Ptprc, Phf12, Ankra2, Cd19, Btk, Cd40, Mfap5, Zap70, Cd79a, Rfx5
296	Hematopoietic cell lineage	Cd37, Cd44, Itga4, Safb2, Cd7, Tnf, Itgb3, Fcrla, Tfrc, Il1b, Cd14, Cd4, Anpep, Cd34, Cd5, Cd8a, Gypa, Itga3, Csf1, Itgam, Cd38, Cd55, Fam171a1, Csf3r, Il1r1, Cd3e, Il7r, Cd36, Lrrc15, Gp1bb, Csf1r, Il11, Tpbg, Kit, Fam171a2, Epor, Tfr2, Dntt, Gp5, Safb, Fcrlb, Itga2b, Gp9, Cd3d, Il5ra, Il1a, Cd9, Csf3, Il2ra, Gp1ba, Cd22, Itga2, Cd19, Itga5, Itga1, Ms4a15
297	Alcoholism	Hras, Atf6b, H2bc21, H3f3b, Braf, Araf, Gnb1, Kank2, Cabp5, Ddc, Gnb3, Ypel3, Sos2, Macroh2a2, Slc18b1, Hdac11, Pygo2, Gnb2, Pnma3, Creb3l3, Grin2a, Cabp1, Sos1, Map2k1, Atf4, Nras, Slc18a2, Gnai1, Mapk1, Ntrk2, Camkk1, Gnai3, Dpt, Ypel2, Calml3, Camkk2, Shc2, Thumpd2, Hdac6, Pdyn, Gng4, Gng12, Gnai2, Camk4, Ppp1ca, Hdac5, Adora2b, Ppp1r1b, Hdac9, Efcab11, Pnma2, Rtn2, Fosb, Gnao1, H2aj, Ypel1, T…
298	Linoleic acid metabolism	Alox15, Pla2g3, Pla2g5, Pla2g6, Plaat3, Pla2g2e, Plaat5, Pla2g4e, Sh3bgrl3, Oc90, Pla2g4d, Lratd2, Pla2g12a, Pla2g4f, Cyp1a2, Mapkbp1, Pla2g1b, Pla2g2f, Pla2g2c, Pla2g4c, Pla2g2d
299	Natural killer cell mediated cytotoxicity	Hras, Braf, Itgal, Araf, Bid, Ypel3, Tnf, Pik3r2, Sos2, Arhgap29, Pik3cd, Lck, Gmip, Ppp3cc, Pygo2, Ppp3r1, Sos1, Clnk, Hcst, Map2k1, Plcg2, Nras, Ptpn6, Mapk1, Cd247, Dpt, Ypel2, Shc2, Chn2, Itgb2, Pik3r3, Ptpn11, Pik3ca, Gzmb, Pik3r6, Ypel1, Fcer1g, Nfatc2, Ifnar2, Icam1, Grb2, Stac2, Lcp2, Ptk2b, Vav3, Prkca, Shc4, Shc3, Ppp3cb, Mapk3, Kras, Cd244a, Pik3cg, Ifna7, Ifngr1, Fas, Shc1, Pik3r5, Fy…
300	Drug metabolism - cytochrome P450	Foxred2, Aox1, Adh5, Gsto1, Gstt1, Fmo1, Ugt2a2, Gstm5, Frmpd4, Gdap1, Fmo2, Maob, Mgst1, Gstp1, Gstm2, Aldh1a3, Gsto2, Adh4, Fmo3, Cyp1a2, Ugt2a1, Maoa, Aldh3b1, Gstk1, Fmo5
301	Taste transduction	Scnn1g, Itpr3, Npdc1, Gnb3, Prkacb, Mllt6, Pkd2l1, Adcy6, Mllt10, Gabra1, Pde1b, Tas1r1, Hcn4, Cacna1c, Calhm1, Adcy4, Gabbr1, P2ry4, Gabra3, Kcnk5, Tas1r3, Gabra4, Entpd2, Pde1c, Prkaca, Ccdc25, Phf14, P2rx2, Pde1a, Asic2, Trpm5, Grm1, Scn9a, Scn3a, Scnn1a, Gabra5, Htr1d, Grm4, Htr3a, Cacna1a, Scnn1b, Htr1a, P2ry1
302	Renin-angiotensin system	Agt, Enpep, Prcp, Fam210a, Cma1, Anpep, Lnpep, Cpa3, Prep, Ace, Agtr2, Ctsa, Fam210b, Nln
303	Staphylococcus aureus infection	Masp1, Itgal, C1qa, Fcgr2b, Thap12, Fcrla, Zbed6, Kremen2, C4b, C1qc, Itgam, Emilin2, C1rl, Itgb2, Masp2, Prss57, Plg, Tpbg, Selp, Icam1, Zbed4, Fcrlb, Tardbp, Pamr1, Lbh, Kremen1, Fpr1
304	Jak-STAT signaling pathway	Myc, Hras, Bcl2, Aox1, Lep, Il23r, Mpl, Pik3r2, Il2rg, Sos2, Arhgap29, Socs7, Pik3cd, Ifnlr1, Pias3, Stat5a, Irf2bp2, Ccnd2, Gmip, Plekha6, Raver1, Ghr, Il2rb, Il15ra, Osm, Irf2bp1, Sos1, Raver2, Stac3, Stat5b, Ptpn6, Ccnd1, Stat1, Il13, Il17d, Mcl1, Pias1, Lif, Socs5, Chn2, Socs1, Akt2, Jak1, Pik3r3, Ptpn11, Socs6, Pik3ca, Csf3r, Il20rb, Pias2, Il7r, Tslp, Ctf1, Pik3r6, Prlr, Tyk2, Ifne, Il11, I…
305	Phagosome	Ncf4, Colec11, Atp6v0a1, Vamp3, Atp6v1g2, Calr, Tap1, Sftpa1, Atp6v0e2, Thbs2, Tubb6, Cwc25, Atp6v0a4, Dync1h1, Atp6ap1, Olr1, Atp6v0a2, Lrrc34, Fcgr2b, Actb, Itgb3, Pikfyve, Fcrla, Actg1, Tfrc, Sh3pxd2a, Clec7a, Cd14, Itgb5, Thsd1, Scara3, Actbl2, Tuba4a, Dync1i2, Stx18, Lamp1, Atp6ap1l, Itgam, Reg3g, C1rl, Colec12, Stx7, Atp6v0b, Itgb2, Sec61a1, Itgb1, Lrrc58, Tlr4, Tuba1a, Itgav, Nox4, Atp6v1e…
306	Viral myocarditis	Cd86, Vsig8, Fam131b, Sgca, Itgal, Bid, Abl2, She, Cycs, Actb, Dag1, Actg1, Dtnb, Actbl2, Ccnd1, Myh7, Golm1, Emilin2, Abl1, Cd55, Itgb2, Shb, Cd40lg, Lrrc58, Cd28, Cav1, Eif4g1, Sgcz, Ikbip, Luzp1, Bzw2, Dmd, Cxadr, Sgcd, Icam1, Dtna, Fam131c, Kazn, Lrrfip1, Fyn, Cd80, Casp8, Jaml, Hfe, Sgcb, Casp9, Actl9, Eif4g3, Cd40, Rac3, Rac2, Mr1, Actl7a, Fam131a, Utrn, Prf1, Drp2
307	Drug metabolism - other enzymes	Impdh1, Uso1, Upp2, Dpyd, Umps, Ugt2a2, Frmpd4, Uckl1, Dpys, Cda, Tk1, Ces4a, Upp1, Xdh, Gusb, Upb1, Ugt2a1, Tk2, Uck1
308	Nitrogen metabolism	Glud1, Glul, Cps1
309	Asthma	Epx, Tnf, Prg2, Il13, Prg3, Cd40lg, Fcer1g, Ms4a3, Il9, Cd40
310	NOD-like receptor signaling pathway	Bcl2, Vdac1, Trpm7, Chuk, Traf2, Rffl, Dhx33, Oas3, Tcte1, Panx2, Itpr3, Dnm1l, Irak4, Ypel3, Tnf, Rnf31, Mfn2, Tnfaip3, Mapk14, Mapk8, Casr, Mefv, Raver1, Il1b, Traf6, Mfn1, Lrrc2, P2rx7, Txn2, Rhoa, Cwf19l1, Raver2, Nfkbia, Stat1, Mapk1, Syngr2, Mapk11, Jun, Ypel2, Itpr2, Plcb3, Tmem63b, Nlrp3, Nlrp6, Lonrf2, Jak1, Traf3, Brcc3, Ikbke, Tlr4, Ccl5, Plcb2, Tab3, Atg16l2, Nox4, Ahdc1, Urgcp, Traf5…
311	Metabolism of xenobiotics by cytochrome P450	Cyp1a1, Adh5, Hsd11b1, Gsto1, Gstt1, Ugt2a2, Gstm5, Frmpd4, Cyp1b1, Gdap1, Mgst1, Gstp1, Cyp2s1, Gstm2, Aldh1a3, Gsto2, Adh4, Traf3ip3, Cyp1a2, Ugt2a1, Aldh3b1, Gstk1, Gfod1, Cbr1
312	Herpes simplex infection	Srsf5, Klhdc10, Kank2, Tap1, Poldip3, Cul1, Chuk, Traf2, Oas3, Tmem179b, Cdc34, Atxn2, Srsf9, Tnf, Cycs, Taf6, Nckap5l, Per2, Tnfsf14, Mapk8, Pml, Irf2bp2, Rnf207, Gprasp2, Daxx, Bcl9l, Raver1, Il1b, Tlr9, Traf6, Irf2bp1, Purb, Cwf19l1, Nxf1, Raver2, Nfkbia, Stat1, Aktip, Syngr2, Csnk2a2, Jun, Mcrs1, Lonrf2, Tnfrsf1a, Jak1, Traf3, Ptpn11, Srsf7, Eif2ak3, Ikbke, Ccl5, Xirp1, Garem1, Hcfc1, Ppp1ca,…
313	Homologous recombination	Brca2, Xrcc2, Rad50, Topbp1, Rad51b, Fsbp, Blm, Pold3, Ankrd12, Rpa1, Brip1, Brcc3, Mre11a, Top3a, Pold4, Brca1, Bard1, Tmc6, Atm, Babam2, Bcor, Eme1, Rpa2, Heca, Palb2, Tmc7, Tmc2, Bcorl1, Ankrd11, Lrrc59
314	Systemic lupus erythematosus	Cd86, Elane, H2bc21, H3f3b, Tnf, C1qa, Fcrla, Macroh2a2, Grin2a, C4b, Smtn, C1qc, Emilin2, C1rl, Thumpd2, C8a, Ssb, Cd40lg, Trim21, Cd28, C9, Actn1, H2aj, Thumpd3, Macroh2a1, Snrpb, Actn2, H2bc3, H2ax, Smtnl1, Fcrlb, C8b, H2az2, Cd80, H3c4, Grin2b, Actn4, Hfe, C7, Ro60, Cd40, H2bc1, C6, Sbspon, Ifng
315	Retinol metabolism	Aox1, Cyp1a1, Cyp26b1, Adh5, Rdh11, Rdh12, Aldh1a1, Ugt2a2, Frmpd4, Aldh1a2, Lrat, Cyp2s1, Dgat1, Dhrs3, Adh4, Sdr9c7, R3hcc1l, Cyp1a2, Ugt2a1, Pyroxd2, Rdh5, Dhrs4, Hsd17b11, Retsat
316	Type I diabetes mellitus	Cd86, Ica1, Tnf, Il1b, Cd28, Ptprn, Gad1, Gzmb, Hspd1, Lta, Fas, Resp18, Cd80, Gad2, Il1a, Hfe, Mr1, Ifng, Prf1
317	Arachidonic acid metabolism	Gpx8, Alox15, Rffl, Nxpe4, Pla2g3, Gpx1, Ptgs2, Ptges3, Ephx3, Alox5, Prxl2b, Gpx2, Pla2g5, Nxpe2, Pla2g6, Ggt5, Plaat3, Gpx6, Pla2g2e, Ptges, Alox12, Tbxas1, Plaat5, Pla2g4e, Gpx5, Sh3bgrl3, Oc90, Ephx2, Gpx3, R3hcc1l, Pla2g4d, Lratd2, Lcn2, Pla2g12a, Ptgs1, Pla2g4f, Ggt1, Mapkbp1, Pla2g1b, Prxl2a, Pla2g2f, Nxpe3, Ptgis, Pla2g2c, Pla2g4c, Pla2g2d, Cbr1
318	Chemical carcinogenesis	Cyp1a1, Adh5, Hsd11b1, Ptgs2, Gsto1, Gstt1, Ugt2a2, Gstm5, Frmpd4, Cyp1b1, Gdap1, Mgst1, Gstp1, Arnt, Gstm2, Aldh1a3, Gsto2, Adh4, Traf3ip3, R3hcc1l, Kyat1, Cyp1a2, Ugt2a1, Kyat3, Aldh3b1, Gstk1, Cbr1, Chrna7
319	Antigen processing and presentation	Nfyb, Calr, Tap1, Nfyc, Dr1, Tnf, Drap1, Nfya, Nlrc5, Cd4, Cd8a, Hspa12a, Ephx3, Rfx7, Ifi30, Rfxap, Hspa4, Hsp90ab1, Rfxank, Tapbp, Hspa1l, Lrrc73, Ciita, B2m, Tinagl1, Psme3, Ankra2, Pdia3, Txndc16, Lgmn, Cd74, Canx, Hfe, Ctsb, Hspa2, Txndc11, Creb1, Jmjd8, Mr1, Ctsl, Emc8, Rfx5, Ifng
320	Graft-versus-host disease	Cd86, Tnf, Il1b, Cd28, Gzmb, Fas, Cd80, Il1a, Hfe, Mr1, Ifng, Prf1
321	Steroid hormone biosynthesis	Hsd17b12, Cyp1a1, Hsdl1, Srd5a3, Hsd11b2, Hsd11b1, Ugt2a2, Frmpd4, Cyp1b1, Hsd3b1, Cyp11a1, Slmap, Akr1d1, Epm2aip1, Hsd3b2, Sdr9c7, Traf3ip3, R3hcc1l, Cyp19a1, Srd5a1, Comt, Cyp1a2, Ugt2a1, Cyp7a1, R3hdm4
322	Allograft rejection	Cd86, Tnf, Cd40lg, Cd28, Gzmb, Fas, Cd80, Hfe, Cd40, Mr1, Ifng, Prf1
323	Olfactory transduction	Slc8a2, Grk2, Gnb1, Cabp5, Slc24a4, Ankrd13d, Agbl4, Prkacb, Nudcd3, Pnma3, Cnga2, Cabp1, Dpy19l3, Pde1b, Zmym6, Ncald, Cnga4, Calml3, Agbl2, Hpca, Rgs2, Agbl5, Crybg1, Pde2a, Grk3, Efcab11, Pnma2, Cabp4, Arrb1, Agtpbp1, Camk2d, Prkg2, Camk2b, Pnma1, Calm2, Pde1c, Calm3, Prkaca, Calm1, Pnma5, Tmem65, Cnga3, Cngb1, Camk2g, Camk2a, Ano2, Gnal, Pde1a, Arrb2, Adcy3, Efcab6, Slc8a3, Ankrd13b, Pnma8b, …
324	Ribosome	Ttyh3, Rpl22, Rpl14, Mrpl2, Rps2, Rps21, Mrps11, Rbbp8, Rps27, Mrps2, Mrpl4, Mrpl35, Mrpl28, Triobp, Mrpl15, Cbwd1, Mrps18a, Rps24, Tceal5, Rps9, Rpl31, Rsl24d1, Emc3, Rps16, Zmym5, Mrps10, Ubl4b, Wdr89, Mrps12, Ttyh2, Mrpl11, Mrpl22, Rps29, Llph, Mrps16, Rpl10l, Fau, Tmco1, Rps15a, Rpl24, Rps3, Mrpl19, Rpl7l1, Srrd, Wdr64, Mrps6, Lrrc71, Rpl15, Ttyh1, Rpl5, Mrpl27, Rps15
325	Autoimmune thyroid disease	Cd86, Sntb2, Ctla4, Cd40lg, Cd28, Gzmb, Tshr, Ifna7, Fas, Snta1, Cd80, Cga, Hfe, Sntb1, Cd40, Mr1, Tg, Prf1
